# Supplementary material for: Adipocyte NADH dehydrogenase reverses circadian and diet-induced metabolic syndrome
Source: Nat Metab. 2026 Feb 18;8(3):559–71. doi: 10.1038/s42255-026-01464-5 (PMC13031130; doi:10.1038/s42255-026-01464-5)
Supplement: Supplementary file 2 — RNA-sequencing analysis of Ndusf2-KO and Bmal1-KO fractionated adipocytes, related to Fig. 3. The P values are from the DESeq2 Wald test, and the adjusted P values are Benjamini–Hochberg false discovery rate (FDR)-corrected P values [file 42255_2026_1464_MOESM2_ESM.xlsx]

## Sheet: Sheet1
Table S1. RNA-sequencing analysis of Ndusf2-KO and Bmal1-KO fractionated adipocytes
Contents
Sheet1:	Overview of contents
Sheet2:	RNA-sequencing analysis in Control and Ndufs2-KO adipocytes
Sheet3:	RNA-sequencing analysis in Control and Bmal1-KO adipocytes
Sheet4:	List of overlapping differentially expressed genes in Ndufs2-KO and Bmal1-KO adipocytes

## Sheet: Sheet2
RNA-sequencing analysis in Control and Ndufs2-KO adipocytes
	mgi_symbol	ensembl_gene_id	entrezgene_id	baseMean	log2FoldChange	lfcSE	stat	pvalue	padj	Control_1	Control_2	Control_3	Control_4	Ndusf2KO_1	Ndusf2KO_2	Ndusf2KO_3	Ndusf2KO_4
11183	Ndufs2	ENSMUSG00000013593	226646	1843.76	-2.57155	0.0753087	-34.1468	1.49296178818776e-255	2.76317e-251	2313.24	2092.32	2276.79	2107.82	356.179	367.154	372.759	381.163
16913	Tshr	ENSMUSG00000020963	22095	1829.21	-1.7324	0.0565009	-30.6614	1.85969600149373e-206	1.72096e-202	1831.35	1966.87	1934.12	2038.27	578.467	578.393	609.727	574.491
3019	Chchd10	ENSMUSG00000049422	103172	1550.87	4.06571	0.138388	29.3792	1.014210609946e-189	6.257e-186	347.239	269.81	277.047	434.225	6237.04	5307.39	4763.33	5945.93
3952	Ddit3	ENSMUSG00000116429	NA	426.115	2.55347	0.0938376	27.2116	4.73277069361612e-163	2.18985e-159	186.274	205.365	199.974	170.302	1142.63	982.011	1130.26	1214.89
3953	Ddit3	ENSMUSG00000025408	13198	426.115	2.55347	0.0938376	27.2116	4.73277069361612e-163	2.18985e-159	186.274	205.365	199.974	170.302	1142.63	982.011	1130.26	1214.89
10090	Maoa	ENSMUSG00000025037	17161	1617.27	3.78036	0.148465	25.4629	5.07702803459989e-143	1.56609e-139	374.572	407.294	411.405	367.353	4090.86	3967.02	7131.68	6252.39
901	Adipoq	ENSMUSG00000022878	11450	23461.2	-1.94253	0.076612	-25.3554	7.84021341322361e-142	2.07295e-138	31951	28090.4	30047.1	29380.2	8427.41	8098.76	6873.41	7680.38
15045	Slc7a10	ENSMUSG00000030495	53896	1237.07	-2.91703	0.11573	-25.2054	3.49441772389317e-140	8.08434e-137	1682.54	1647.22	1684.15	1546.98	179.39	209.982	210.343	265.826
14663	Sh3pxd2a	ENSMUSG00000053617	14218	6178.7	-2.11027	0.0843297	-25.0241	3.34636688421964e-138	6.88162e-135	6514.52	6042.38	6489.78	6269.96	1402.62	1410.78	1452.43	1594.95
2502	Ccdc3	ENSMUSG00000026676	74186	944.783	2.27761	0.0916979	24.8382	3.46731904351031e-136	6.41731e-133	495.043	558.525	550.97	447.6	2385.36	2171.49	2694.52	2695.6
1328	Apcdd1	ENSMUSG00000071847	494504	2552.48	-1.64948	0.0666899	-24.7337	4.64883586250461e-135	7.82188e-132	3000.63	3310.76	3191.25	3389.1	1037.34	950.577	1083.66	1039.14
5728	Ghr	ENSMUSG00000055737	14600	13815.8	-1.58232	0.0671656	-23.5585	1.02627633915528e-122	1.58286e-119	15276.5	13340.2	13632.6	14323.2	4088.26	4806.95	5148.07	4847.47
7887	Gnai1	ENSMUSG00000057614	14677	4203.65	-1.54928	0.0663318	-23.3566	1.18130176782802e-120	1.68181e-117	4821.86	4772.38	4553.57	4500.07	1401.32	1556.63	1781.26	1632.3
1554	Art3	ENSMUSG00000034842	109979	2311.95	-1.22595	0.0526542	-23.283	6.59208915276391e-120	8.71474e-117	3349.89	3205.93	3124.59	3169.75	1338.92	1370.54	1347.26	1433.48
12285	Phospho1	ENSMUSG00000050860	237928	435.306	2.76508	0.120865	22.8774	7.80224630754772e-116	9.62693e-113	183.237	170.995	155.188	181.893	1341.52	1098.95	1047.72	1213.79
11566	Ntrk2	ENSMUSG00000055254	18212	3576.99	-1.77404	0.077786	-22.8066	3.94058464091342e-115	4.55827e-112	3087.69	3078.76	3167.29	3040.47	870.95	816.037	925.241	1002.89
14531	Serpina3c	ENSMUSG00000066361	16625	1387.42	-2.07506	0.0917536	-22.6156	3.04473693722977e-113	3.31482e-110	1960.94	1707.37	1824.76	1935.73	464.073	514.267	363.44	420.707
15993	Tcaf1	ENSMUSG00000036667	77574	1693.89	-1.7311	0.0771304	-22.4438	1.47203386653333e-111	1.51358e-108	1744.29	1943.67	1796.64	1727.98	477.073	557.018	588.427	550.325
1685	Atp2b4	ENSMUSG00000026463	381290	3152.32	-1.27594	0.0571723	-22.3175	2.49951225391027e-110	2.43479e-107	3788.24	3765.32	3570.37	3918.73	1398.72	1681.11	1562.93	1568.59
8660	Hspa9	ENSMUSG00000024359	15526	5700.07	1.46623	0.0663117	22.1111	2.47054660048004e-108	2.28624e-105	4329.85	3891.63	3897.41	4106.86	11097.5	11335.2	11644.7	10753.9
9094	Irs2	ENSMUSG00000038894	384783	1634.7	-1.91352	0.08801	-21.7421	8.20611648547699e-105	7.23232e-102	2665.54	2326.04	2561.12	2656.17	612.265	675.211	624.371	793.083
4844	Ero1a	ENSMUSG00000021831	50527	528.58	1.95614	0.0915926	21.3569	3.36376234360604e-101	2.82984e-98	316.868	330.819	332.248	325.446	1310.32	1297.61	1371.22	1090.76
15321	Sorbs1	ENSMUSG00000025006	20411	10057.4	-1.22964	0.0582984	-21.0921	9.39867680661174e-99	7.56307e-96	12743.6	13182	12641.1	13264.8	5095.71	5508.57	5965.48	5534.01
13214	Pygb	ENSMUSG00000033059	110078	3950.28	-1.25735	0.0599488	-20.9737	1.13985119344307e-97	8.79015e-95	5183.27	5328.33	5414.92	4772.02	2231.97	2083.47	2002.25	2335.31
12517	Plin4	ENSMUSG00000002831	57435	32391	-1.52991	0.0732507	-20.8859	7.19437073629406e-97	5.32614e-94	39178.2	41122	39068.9	39342.4	12527.4	13705.4	14095.6	14631.4
4561	Egr1	ENSMUSG00000038418	13653	10972.6	-1.24605	0.0608321	-20.4834	3.02852019491466e-93	2.15584e-90	14271.2	14277.6	13760.7	13628.6	6213.64	6338.43	5238.6	5792.14
5256	Ffar2	ENSMUSG00000051314	233079	641.537	-2.26593	0.111146	-20.3869	2.18562985098141e-92	1.49821e-89	537.562	600.629	658.247	595.611	129.993	101.847	119.815	143.897
10462	Mif	ENSMUSG00000033307	17319	445.014	2.05039	0.100941	20.3128	9.91799483310635e-92	6.55579e-89	238.916	269.81	268.715	233.608	1141.33	979.496	927.904	1136.9
16266	Tln2	ENSMUSG00000052698	70549	1726.02	-1.95208	0.0961378	-20.305	1.16031100329472e-91	7.40518e-89	1780.74	1986.63	1823.72	1882.24	440.675	437.567	493.906	556.916
17218	Ugp2	ENSMUSG00000001891	216558	1436.63	1.31235	0.0646998	20.2837	1.79292615257577e-91	1.10612e-88	1147	1075.8	1008.2	1103.84	2606.35	2718.45	2892.88	2552.8
3828	D430019H16Rik	ENSMUSG00000094910	268595	468.869	-4.43094	0.218806	-20.2506	3.51241288009666e-91	2.09702e-88	397.857	464.865	399.948	442.25	11.6993	22.6328	17.3067	26.3629
12444	Plagl1	ENSMUSG00000019817	22634	1261.93	-2.55163	0.126231	-20.2139	7.3814434288321e-91	4.26924e-88	1226.98	1491.69	1214.42	1272.36	167.69	238.902	242.293	238.364
1359	Apol6	ENSMUSG00000033576	71939	2647.93	-1.78039	0.0883122	-20.1602	2.19109867475567e-90	1.22887e-87	3947.18	3785.94	3880.74	3441.7	947.645	1034.82	1200.82	1197.31
15178	Smoc1	ENSMUSG00000021136	64075	2781.72	-2.29082	0.114021	-20.0913	8.78845921102624e-90	4.78402e-87	4021.08	3908.81	3980.73	3971.33	740.957	665.152	856.015	980.918
11382	Nnmt	ENSMUSG00000032271	18113	1368.48	-1.51968	0.0756725	-20.0823	1.05405156090498e-89	5.57382e-87	1671.4	1587.07	1538.34	1639.71	582.366	536.9	536.507	587.672
5773	Glb1l2	ENSMUSG00000036395	244757	3034.32	-2.06688	0.103081	-20.051	1.97954354851192e-89	1.01771e-86	4940.3	4513.74	4632.73	4440.33	919.047	976.982	1359.24	1166.56
10831	Mthfd2	ENSMUSG00000005667	17768	228.966	3.29925	0.164664	20.0362	2.66102249230002e-89	1.33109e-86	77.9515	81.6306	60.4088	62.4143	626.564	536.9	822.733	797.477
14539	Serpina3n	ENSMUSG00000021091	20716	2669.3	-2.13265	0.109411	-19.4921	1.27993110645226e-84	6.23394e-82	4094.99	3726.65	3934.9	3653.91	773.455	759.455	865.334	1111.63
9815	Lpgat1	ENSMUSG00000026623	226856	6346.63	-2.02188	0.10489	-19.2763	8.49898733253683e-83	4.03331e-80	6740.28	8019.56	6784.53	6932.44	1468.92	1936.36	1850.48	1756.43
2402	Cav1	ENSMUSG00000007655	12389	28327.1	-0.958401	0.0497832	-19.2515	1.3716671287427e-82	6.3467e-80	31923.7	32975.3	30308.5	31190.2	16247.8	16471.6	16876.7	15457.4
2531	Ccdc80	ENSMUSG00000022665	67896	10821.3	-2.28736	0.119446	-19.1498	9.71937660959343e-82	4.38747e-79	20917.3	20084.6	19893.2	19462.6	3273.21	3441.44	4560.97	5182.5
16769	Trib3	ENSMUSG00000032715	228775	415.658	4.10674	0.215091	19.093	2.8870094982262e-81	1.27221e-78	66.8156	91.0825	99.9869	67.7641	1250.53	837.413	1717.35	1801.46
7075	Gm36860	ENSMUSG00000117664	NA	1146.01	-2.17623	0.114645	-18.9824	2.38456447869756e-80	1.02636e-77	1562.07	1584.49	1567.5	1635.25	336.681	343.264	362.109	362.489
672	Abi3	ENSMUSG00000018381	66610	451.18	2.26586	0.120066	18.8718	1.94400551158296e-79	8.17719e-77	225.756	219.973	241.635	227.366	1251.83	1063.74	969.174	1111.63
4568	Ehd2	ENSMUSG00000074364	259300	11364.2	-0.984874	0.0524717	-18.7696	1.33875339601722e-78	5.50614e-76	12789.1	12581.4	12605.6	12192.2	6835.01	6406.33	5645.97	6457.8
13930	Rpl23	ENSMUSG00000071415	65019	2764.72	0.767008	0.0413538	18.5475	8.55073201862801e-77	3.44037e-74	2219.09	2346.66	2297.62	2248.7	3938.77	3757.04	3891.34	3921.48
5277	Fgfr1	ENSMUSG00000031565	14182	2479.68	-1.38936	0.0752334	-18.4673	3.78267171597192e-76	1.48957e-73	2618.97	2527.11	2705.9	2620.51	960.645	920.4	969.174	1142.39
15128	Smarcc2	ENSMUSG00000025369	68094	2668.47	-0.811352	0.044028	-18.4281	7.82174737810901e-76	3.01594e-73	3087.69	3118.29	3176.67	3170.65	1831.59	1825.71	1765.28	1733.36
4520	Eepd1	ENSMUSG00000036611	67484	3347.38	-1.79142	0.0983326	-18.218	3.71700184981009e-74	1.40396e-71	5034.45	5030.16	5001.43	5049.32	1401.32	1420.84	1388.53	1598.25
4933	Extl3	ENSMUSG00000021978	54616	2084.67	-1.24024	0.0688653	-18.0096	1.63771246524842e-72	6.06216e-70	2239.33	2587.26	2388.23	2642.8	1051.64	1065	994.468	1062.2
16764	Trf	ENSMUSG00000032554	22041	29646.4	-1.57812	0.0878059	-17.9728	3.18335371413805e-72	1.15525e-69	56100.8	44177.6	51357.9	45181.7	17472.3	17241.1	14849.1	16353.8
14626	Sgpl1	ENSMUSG00000020097	20397	1667.1	1.63615	0.092638	17.6618	8.26018889575815e-70	2.93999e-67	1148.01	1183.21	1010.28	1197.46	3901.08	4060.07	3188.42	2968.02
1628	Atf5	ENSMUSG00000038539	107503	2601.92	2.05853	0.118795	17.3285	2.86951345516593e-67	1.00206e-64	1295.82	1275.16	1252.96	1475.65	5254.3	4065.1	5906.9	6849.95
1462	Arhgef2	ENSMUSG00000028059	16800	726.999	1.33747	0.0772277	17.3185	3.41037154046513e-67	1.16887e-64	520.352	602.348	549.928	572.428	1413.02	1301.38	1538.96	1426.89
2651	Cd1d1	ENSMUSG00000028076	12479	3451.85	-1.64682	0.0956121	-17.224	1.75461061925951e-66	5.90442e-64	3184.88	3628.69	3228.74	3077.02	933.346	1065	1043.73	1145.69
16706	Tpt1	ENSMUSG00000060126	22070	8916.12	0.712571	0.0415561	17.1472	6.5947070237582e-66	2.17955e-63	7662.53	7457.6	7711.49	7634.16	12990.2	12194	12680.5	12062.1
13896	Rpl12	ENSMUSG00000038900	269261	2300.88	1.00967	0.0594101	16.9949	8.96100147059418e-65	2.90965e-62	1838.44	1615.43	1775.81	1748.49	3751.58	3303.13	3465.33	3523.84
11727	Opn3	ENSMUSG00000026525	13603	324.34	-2.00732	0.119445	-16.8054	2.2269751997342e-63	7.10635e-61	473.783	378.078	433.277	441.358	93.5946	91.7885	113.159	128.519
9688	Lgals12	ENSMUSG00000024972	56072	2483.82	-1.49001	0.0888088	-16.7777	3.55121149952825e-63	1.114e-60	3369.13	2982.52	3328.73	3505.9	1056.84	1241.03	1227.44	1168.75
1957	Bcl9l	ENSMUSG00000063382	80288	1355.58	-1.02954	0.0615782	-16.7193	9.48782888851822e-63	2.92668e-60	1660.27	1497.71	1683.11	1552.33	773.455	789.632	765.487	799.674
734	Acot2	ENSMUSG00000021226	171210	432.891	1.58439	0.0952771	16.6293	4.27488946293909e-62	1.29704e-59	297.633	311.055	280.172	312.963	874.85	788.375	938.554	1003.99
8346	Hcar1	ENSMUSG00000049241	243270	928.095	-2.45666	0.148845	-16.5048	3.388258498307e-61	1.01145e-58	1176.36	1165.17	1202.97	1691.43	274.284	265.306	182.386	231.774
1083	Aldh1l2	ENSMUSG00000020256	216188	97.767	5.43774	0.330478	16.4542	7.82491313635656e-61	2.29879e-58	9.11122	6.01488	7.29071	10.6996	370.479	319.374	435.329	309.764
7991	Gpi1	ENSMUSG00000036427	14751	3094.95	1.10025	0.0670557	16.408	1.67661510636775e-60	4.84856e-58	2535.96	2337.21	2429.89	2300.41	5654.67	4811.98	4648.84	5465.9
8648	Hspa12a	ENSMUSG00000025092	73442	1270.17	-1.34216	0.0818507	-16.3976	1.98908436496986e-60	5.66369e-58	1169.27	1355.93	1182.14	1291.08	419.876	529.355	484.587	536.045
13391	Rap1gap2	ENSMUSG00000038807	380711	401.473	-1.89452	0.115586	-16.3906	2.23272431971212e-60	6.2611e-58	376.597	408.153	384.325	392.318	101.394	93.0459	115.822	109.845
14825	Slc1a5	ENSMUSG00000001918	20514	17854.1	-1.32867	0.0813792	-16.327	6.34780018893224e-60	1.75351e-57	23932.1	20624.2	22213.8	18533.5	9193.07	8899.71	7469.83	8397.67
3467	Cox8b	ENSMUSG00000025488	12869	160.413	3.61011	0.222212	16.2462	2.37455663057022e-59	6.36932e-57	29.3584	39.5264	52.0765	50.8231	666.862	565.819	338.146	527.257
12440	Plaat3	ENSMUSG00000060675	225845	5962.25	-0.998072	0.0614331	-16.2465	2.3651243878392e-59	6.36932e-57	7261.64	7110.45	6991.79	7044.79	3300.51	3464.07	3566.51	3887.42
5514	Fzd4	ENSMUSG00000049791	14366	7188.54	-1.09231	0.0673564	-16.2168	3.83494815870833e-59	1.01396e-56	7714.16	8676.04	8037.49	8600.69	3702.19	4119.17	4015.15	3657.85
15734	Sulf2	ENSMUSG00000006800	72043	3056.12	-1.00081	0.0622448	-16.0786	3.60232611802737e-58	9.3904e-56	4145.6	3954.36	3959.9	4078.33	1994.09	1917.5	1995.59	2154.07
3880	Dbi	ENSMUSG00000026385	13167	7253.58	-1.1349	0.0706232	-16.0698	4.15640601701028e-58	1.06843e-55	8209.21	7839.11	7676.08	7338.14	3776.28	3856.37	3123.19	3388.73
11134	Ndrg2	ENSMUSG00000004558	29811	1952.28	-1.74917	0.109001	-16.0473	5.97319386889457e-58	1.49394e-55	2623.02	2910.34	2827.76	2490.33	965.844	883.936	649.666	729.373
16395	Tmem179	ENSMUSG00000054013	104885	435.41	-2.11889	0.132037	-16.0477	5.92920430347501e-58	1.49394e-55	463.66	500.095	472.855	518.039	148.191	126.995	98.5149	79.0886
13518	Rbp4	ENSMUSG00000024990	19662	2407.83	-2.20375	0.137581	-16.0179	9.58657573179185e-58	2.36571e-55	3176.78	3177.58	3236.04	3618.25	617.464	570.849	720.224	955.654
10228	Mcam	ENSMUSG00000032135	84004	5594.46	-1.52062	0.096893	-15.6938	1.66755628887581e-55	4.06094e-53	6390	6629.26	6355.42	6364.47	2025.28	1814.39	2494.82	2634.09
4764	Epb41l2	ENSMUSG00000019978	13822	4991.03	-1.04425	0.0666423	-15.6695	2.44664677085166e-55	5.88085e-53	5551.77	5462.37	5457.62	4954.8	2467.26	2747.37	2574.7	2598.94
10797	mt-Rnr1	ENSMUSG00000064337	NA	6259.79	2.30523	0.147286	15.6514	3.25089408503852e-55	7.71379e-53	2947.99	2545.15	3125.63	2868.38	17991	15875.6	12466.1	10439.7
15328	Sort1	ENSMUSG00000068747	20661	6246.96	-0.949846	0.0608652	-15.6057	6.65398558318013e-55	1.55889e-52	7333.52	7467.05	7069.91	7470.1	3525.4	3565.92	4049.76	4046.7
1672	Atp1a2	ENSMUSG00000007097	98660	11617.7	-0.75842	0.0493435	-15.3702	2.59300242771284e-53	5.92485e-51	11926.6	10954.8	11598.5	11883.7	7024.8	6791.09	6439.41	7146.53
10794	Mst1r	ENSMUSG00000032584	19882	317.858	-1.90631	0.124472	-15.3152	6.05089095540104e-53	1.36573e-50	505.166	405.575	491.602	540.329	127.393	111.907	141.116	137.307
1185	Angptl2	ENSMUSG00000004105	26360	1794.56	-0.901042	0.0591004	-15.246	1.75136502426345e-52	3.90533e-50	2682.75	2668.89	2652.78	2808.64	1431.22	1491.25	1317.97	1545.52
9329	Kcns3	ENSMUSG00000043673	238076	364.368	-1.59591	0.104998	-15.1995	3.56432020690262e-52	7.85339e-50	512.253	601.488	530.139	590.261	159.891	225.07	187.711	168.063
8663	Hspb6	ENSMUSG00000036854	243912	343.315	2.04724	0.134714	15.1969	3.70534299569131e-52	8.06806e-50	183.237	188.18	152.063	162.277	601.865	567.077	808.088	857.892
2055	Bnip3	ENSMUSG00000078566	12176	4319.49	-1.17325	0.0773356	-15.1709	5.51312239787971e-52	1.18648e-49	5103.29	5064.53	4661.89	5303.43	1952.49	2136.28	2528.11	2311.14
12111	Pdk4	ENSMUSG00000019577	27273	848.449	2.02832	0.133727	15.1677	5.78816034616516e-52	1.23135e-49	480.87	429.635	438.484	361.111	1501.41	1530.23	2051.51	1888.24
7954	Got1	ENSMUSG00000025190	14718	107.41	2.6736	0.176795	15.1226	1.1489482128829e-51	2.41645e-49	30.3707	59.2896	44.7858	40.1235	285.984	274.108	274.244	286.696
9795	Lonp1	ENSMUSG00000041168	74142	1597.32	1.13857	0.0753603	15.1084	1.42569540810237e-51	2.96481e-49	1281.64	1107.6	1267.54	1221.54	2711.64	2313.57	2695.85	3009.76
14839	Slc22a3	ENSMUSG00000023828	20519	1005.83	-1.29703	0.0859898	-15.0835	2.07950728361126e-51	4.27639e-49	1291.77	1234.77	1160.26	1302.68	452.374	469.001	539.169	567.9
5257	Ffar4	ENSMUSG00000054200	107221	268.433	-2.04005	0.1359	-15.0115	6.17820080902799e-51	1.25655e-48	403.931	354.019	371.826	331.687	87.095	82.9868	83.8708	99.9592
2834	Cdkn1a	ENSMUSG00000023067	12575	1242.3	1.14489	0.0764014	14.9852	9.17828509440249e-51	1.84643e-48	429.24	559.384	494.727	557.27	1199.83	1132.9	1086.33	1103.95
3118	Cidea	ENSMUSG00000024526	12683	77.2507	4.64279	0.310063	14.9737	1.09141153976272e-50	2.17203e-48	3.03707	7.73342	17.706	16.0494	363.979	292.969	207.68	246.053
4965	Fabp3	ENSMUSG00000028773	14077	78.624	6.64726	0.444104	14.9678	1.19198370646638e-50	2.34694e-48	0	5.15561	4.16612	2.6749	327.581	380.985	254.275	265.826
9835	Lrg1	ENSMUSG00000037095	76905	2973.6	-1.9652	0.131541	-14.9399	1.81364608554352e-50	3.53336e-48	4510.05	3676.81	3964.07	3906.24	1281.73	1047.39	669.635	1111.63
3832	D5Ertd579e	ENSMUSG00000029190	320661	1424.81	-0.978456	0.0655384	-14.9295	2.11802690083454e-50	4.08338e-48	1912.34	1849.15	1702.9	1828.74	859.25	973.209	938.554	930.39
15051	Slc7a5	ENSMUSG00000040010	20539	182.203	3.43568	0.230348	14.9152	2.62666588755496e-50	5.01179e-48	58.7167	39.5264	51.035	46.3649	443.274	365.897	738.862	562.408
10533	Mmd	ENSMUSG00000003948	67468	9262.37	-1.14562	0.0769083	-14.8959	3.5026008966104e-50	6.61491e-48	9586.01	9558.51	9275.87	9194.52	4067.47	4187.06	4554.32	4193.89
14223	Rxra	ENSMUSG00000015846	20181	2272.45	-0.909748	0.0614392	-14.8073	1.31438301063779e-49	2.45723e-47	2706.03	2775.44	2656.94	2657.96	1617.11	1422.09	1387.2	1324.73
14085	Rps6	ENSMUSG00000028495	20104	3122.57	0.735865	0.0499938	14.7191	4.85862630932815e-49	8.90331e-47	2670.6	2423.14	2480.93	2615.16	4305.35	3974.57	4270.75	4414.68
4786	Ephx2	ENSMUSG00000022040	13850	2782.27	1.51109	0.102728	14.7097	5.58712371130611e-49	1.01379e-46	2187.7	1899.84	1979.95	2231.76	5395.99	5297.33	6412.79	6546.78
658	Abhd15	ENSMUSG00000000686	67477	766.466	-1.35298	0.0920652	-14.6958	6.85410026153182e-49	1.23161e-46	1017.42	816.306	948.834	863.992	408.176	358.352	291.551	366.883
5457	Fry	ENSMUSG00000056602	320365	2117	-1.2392	0.0847564	-14.6208	2.07103338890592e-48	3.68564e-46	2624.03	3093.37	2850.67	2994.1	1146.53	1456.04	1184.84	1112.73
12515	Plin2	ENSMUSG00000028494	11520	3476.91	1.37	0.0942269	14.5393	6.82449215973884e-48	1.20293e-45	2728.3	2524.53	2568.41	2488.55	6586.72	5573.95	6918.67	7563.95
11451	Npm1	ENSMUSG00000057113	18148	1555.03	0.978417	0.0673329	14.531	7.70455947599048e-48	1.34525e-45	1219.89	1200.4	1223.8	1216.19	2257.97	2233.1	2637.27	2447.35
11367	Nme2	ENSMUSG00000020857	18103	1670.49	0.774434	0.0533077	14.5276	8.09691617111541e-48	1.40054e-45	1390.98	1335.3	1360.24	1362.41	2360.66	2131.25	2301.79	2519.85
17100	Uap1	ENSMUSG00000026670	107652	894.314	-1.22954	0.0847931	-14.5004	1.20415493083356e-47	2.06356e-45	1368.71	1463.34	1392.53	1479.22	508.271	608.57	612.39	699.715
9463	Klhdc7a	ENSMUSG00000078234	242721	3232.55	-1.3953	0.0965004	-14.459	2.19838220669554e-47	3.73281e-45	3969.45	3503.24	3860.95	3391.77	1305.12	1158.04	1562.93	1569.69
15558	Sspn	ENSMUSG00000030255	16651	896.999	-0.908937	0.0628826	-14.4545	2.34794017006653e-47	3.95052e-45	1109.54	1093.85	1023.82	1076.2	596.666	572.106	565.795	559.113
3252	Cmbl	ENSMUSG00000022235	69574	720.405	-1.24369	0.0862826	-14.4142	4.21367574290726e-47	7.02583e-45	881.763	885.047	842.598	853.292	358.779	397.331	320.839	383.36
5463	Fsd2	ENSMUSG00000038663	244091	380.167	-1.33834	0.0928553	-14.4132	4.27583095710385e-47	7.06581e-45	435.314	428.775	457.232	489.506	181.99	178.547	170.404	184.54
10645	Mreg	ENSMUSG00000039395	381269	54.5537	5.33004	0.370257	14.3955	5.5226719699283e-47	9.04545e-45	7.0865	6.87415	4.16612	1.78327	187.189	164.716	251.612	195.525
8669	Hspd1	ENSMUSG00000025980	15510	2839.68	0.903477	0.0629151	14.3603	9.18796008715205e-47	1.49167e-44	2492.42	2342.37	2322.61	2358.37	4319.65	4663.61	4648.84	4169.73
8134	Gsn	ENSMUSG00000026879	227753	74908.8	-1.95968	0.137016	-14.3026	2.10726479095965e-46	3.39141e-44	113850	106638	115256	122665	34921.2	34592.9	18756.4	29578
14421	Sec16b	ENSMUSG00000026589	89867	181.25	-2.31628	0.162414	-14.2616	3.79746969527918e-46	6.05893e-44	255.114	224.269	217.68	227.366	36.3979	55.3246	39.9385	52.7257
4883	Etv3	ENSMUSG00000003382	27049	958.671	-1.15783	0.081269	-14.2469	4.68901132039284e-46	7.41745e-44	1175.35	1257.11	1262.33	1274.14	499.171	533.128	601.74	592.066
8388	Hebp1	ENSMUSG00000042770	15199	1271.95	-0.980565	0.0695187	-14.1051	3.53493078854888e-45	5.49786e-43	1204.71	1179.78	1156.1	1057.48	639.563	539.414	549.82	599.755
8302	Hacd2	ENSMUSG00000035376	70757	2120.86	-0.925859	0.0657683	-14.0776	5.21661311298477e-45	8.04576e-43	2584.55	2508.21	2548.63	2296.85	1259.63	1292.58	1337.94	1339.01
14103	Rps8	ENSMUSG00000047675	20116	2839.78	0.846744	0.0604909	13.9979	1.60621385245562e-44	2.45684e-42	2475.21	2228.94	2340.32	2205.01	4206.56	3848.83	4334.66	4238.93
14104	Rps8	ENSMUSG00000047675	100040298	2839.78	0.846744	0.0604909	13.9979	1.60621385245562e-44	2.45684e-42	2475.21	2228.94	2340.32	2205.01	4206.56	3848.83	4334.66	4238.93
8347	Hcar2	ENSMUSG00000045502	80885	279.634	-2.06779	0.148587	-13.9163	5.04005390764056e-44	7.64601e-42	453.536	431.353	427.028	507.339	116.993	129.51	74.5518	112.042
8159	Gstt2	ENSMUSG00000033318	14872	391.194	1.49135	0.107372	13.8896	7.32684146921825e-44	1.10248e-41	322.942	308.478	331.207	378.944	1043.84	989.555	789.45	949.063
3289	Cnnm2	ENSMUSG00000064105	94219	524.15	-1.17748	0.0853164	-13.8013	2.50316675936216e-43	3.70629e-41	587.167	573.992	548.887	549.246	261.285	285.424	222.324	230.675
14084	Rps5	ENSMUSG00000012848	20103	2206.47	0.865907	0.0628426	13.779	3.41030451684989e-43	5.00936e-41	1817.18	1766.66	1848.72	1715.5	3557.89	2973.7	3121.86	3368.96
3088	Chst1	ENSMUSG00000027221	76969	1747.9	-1.88859	0.137189	-13.7664	4.06171147915543e-43	5.91922e-41	3048.21	2762.55	2916.29	3016.39	838.452	961.893	656.322	715.093
5471	Ftl1	ENSMUSG00000050708	14325	18109.7	1.15054	0.0836984	13.7463	5.3637096311995e-43	7.75559e-41	16918.5	14722.7	14913.7	14794.9	36451.2	29014	31760.4	38962.1
13979	Rpl39	ENSMUSG00000079641	67248	1256.81	0.705275	0.0513153	13.7439	5.53712103770631e-43	7.94427e-41	999.197	1085.26	1034.24	1063.72	1754.9	1676.08	1730.67	1665.25
12139	Pdzrn3	ENSMUSG00000035357	55983	611.739	-1.47498	0.107653	-13.7012	9.98184328356287e-43	1.42111e-40	749.145	877.314	743.653	870.234	252.185	266.564	324.833	321.847
4262	Dock11	ENSMUSG00000031093	75974	581.403	-1.83597	0.134383	-13.6623	1.70573800374256e-42	2.40991e-40	831.146	980.426	884.259	993.279	161.191	275.365	287.557	307.567
17974	Zfp36	ENSMUSG00000044786	22695	7782.45	-1.06474	0.0779733	-13.6552	1.87956329904398e-42	2.63538e-40	10485	11269.3	9928.91	9472.71	5255.6	4749.11	4813.92	4857.36
12200	Pfkp	ENSMUSG00000021196	56421	784.126	1.10445	0.0809248	13.6478	2.08041868841838e-42	2.89507e-40	514.278	543.058	581.174	556.379	1188.13	1194.51	1230.1	1108.34
10077	Man2a2	ENSMUSG00000038886	140481	2421.49	-0.792574	0.0581104	-13.6391	2.34400434620108e-42	3.23752e-40	3227.4	3042.67	3454.76	3383.75	1891.39	1776.67	1851.81	2042.02
12969	Prr16	ENSMUSG00000073565	71373	237.542	-2.01547	0.147874	-13.6296	2.66987351796133e-42	3.6603e-40	283.46	265.514	263.507	360.22	72.7958	67.8983	78.5457	71.3994
5272	Fgf2	ENSMUSG00000037225	14173	533.717	-1.62327	0.119416	-13.5934	4.38174342250158e-42	5.96304e-40	835.195	1000.19	905.09	930.865	263.885	406.133	262.263	260.333
13323	Rabggtb	ENSMUSG00000038975	19352	350.89	1.09109	0.0804643	13.5599	6.92166756845826e-42	9.35082e-40	235.879	256.921	249.967	264.815	553.768	502.951	543.163	549.226
749	Acp5	ENSMUSG00000001348	11433	2728.44	-1.15591	0.0853191	-13.5481	8.13551196365551e-42	1.0911e-39	3691.06	3565.11	3703.68	3562.96	1761.4	1507.59	1560.26	1687.22
3735	Cyb5r1	ENSMUSG00000026456	72017	536.012	1.94471	0.143701	13.533	9.98744008637336e-42	1.32984e-39	299.658	302.463	332.248	282.648	902.148	926.686	1491.04	1362.08
3583	Csad	ENSMUSG00000023044	246277	2322.52	-1.11258	0.0822881	-13.5206	1.18262058713679e-41	1.56342e-39	2356.77	2160.2	2305.95	2264.75	1110.14	997.1	945.211	1146.78
15543	Srxn1	ENSMUSG00000032802	76650	347.936	1.60175	0.118479	13.5193	1.20337353916842e-41	1.57958e-39	229.805	238.877	221.846	238.958	600.565	598.511	757.5	863.384
15831	Syt12	ENSMUSG00000049303	171180	665.871	-2.10363	0.156006	-13.4843	1.93407567956557e-41	2.52084e-39	574.007	608.362	620.752	577.778	168.99	149.628	110.496	125.224
15584	St6galnac5	ENSMUSG00000039037	26938	104.784	-3.32931	0.247777	-13.4367	3.683719499242e-41	4.7346e-39	165.014	143.498	139.565	123.937	12.9993	10.059	9.31898	23.0675
12414	Pkm	ENSMUSG00000032294	18746	5203.17	1.07983	0.0804073	13.4295	4.05886574483324e-41	5.18079e-39	3339.77	3278.11	3350.6	3403.36	7925.64	6906.77	6254.36	7177.29
17747	Ywhab	ENSMUSG00000018326	54401	7631.47	-0.682836	0.051561	-13.2433	4.93576764460474e-40	6.21437e-38	8189.97	8178.52	8044.78	8351.92	5299.79	5495.99	4825.9	4792.55
2221	C4b	ENSMUSG00000073418	12268	8541.02	-2.20213	0.166858	-13.1976	9.0559745951109e-40	1.13249e-37	14283.4	13245.6	14561.6	11849.8	2137.08	2141.31	3253.65	4187.3
13981	Rpl4	ENSMUSG00000032399	67891	4989.7	0.732864	0.0557279	13.1508	1.68471017748379e-39	2.09266e-37	4315.68	4076.37	4358.81	4069.41	6854.51	6553.45	7436.54	7104.79
14063	Rps24	ENSMUSG00000025290	20088	2202.99	0.674339	0.0513193	13.1401	1.94028596090294e-39	2.39405e-37	1961.95	1825.95	1970.58	1892.04	3105.52	3110.75	3068.61	2921.88
15728	Sufu	ENSMUSG00000025231	24069	418.271	-1.28061	0.0976129	-13.1193	2.55310495153895e-39	3.12933e-37	524.401	578.288	481.187	485.048	227.487	208.724	195.699	219.691
3429	Coq8a	ENSMUSG00000026489	67426	431.481	-1.46602	0.112046	-13.0841	4.05758872258473e-39	4.94065e-37	513.265	448.538	499.935	518.93	202.788	204.952	138.453	170.26
9475	Klhl2	ENSMUSG00000031605	77113	1852.87	-1.53003	0.116944	-13.0835	4.093119664645e-39	4.95134e-37	2522.79	2443.76	2459.05	2783.68	863.15	949.319	864.002	858.99
637	Abcd2	ENSMUSG00000055782	26874	7438.8	-1.07725	0.082366	-13.0788	4.3534741401567e-39	5.23208e-37	8744.74	8841.88	8325.99	9342.53	4088.26	4886.16	3976.54	3760
12274	Phka2	ENSMUSG00000031295	110094	693.661	-1.21789	0.0936931	-12.9987	1.2444731888963e-38	1.45777e-36	997.172	1009.64	1004.04	1076.2	379.578	423.736	525.857	429.495
3640	Ctdspl	ENSMUSG00000047409	69274	1199.82	-1.14125	0.0879782	-12.9719	1.76538762356228e-38	2.05496e-36	1516.51	1590.51	1640.41	1726.2	794.254	852.501	620.378	668.958
15334	Sowahc	ENSMUSG00000098188	268301	707.795	-1.25209	0.096725	-12.9448	2.51314588911143e-38	2.90708e-36	965.789	882.469	971.748	735.597	339.28	416.192	370.097	365.785
12151	Peg3	ENSMUSG00000002265	18616	1879.53	-2.54273	0.197426	-12.8794	5.87955748120194e-38	6.75893e-36	732.947	981.285	938.419	641.084	89.6948	109.392	153.097	210.903
13888	Rpl10	ENSMUSG00000008682	110954	3950.8	0.678554	0.0527099	12.8734	6.35646665958468e-38	7.26207e-36	3450.11	3263.5	3303.73	3492.53	5325.79	4928.92	5797.74	5570.25
2871	Celf2	ENSMUSG00000002107	14007	2052.11	-0.916384	0.0712009	-12.8704	6.60629810889363e-38	7.50119e-36	2330.45	2338.93	2321.57	2423.46	1106.24	1428.38	1274.04	1180.84
10798	mt-Rnr2	ENSMUSG00000064339	NA	15662.2	2.19216	0.170398	12.865	7.08647207650835e-38	7.99734e-36	6917.44	6760.73	7074.08	7483.47	41994.1	38263.2	27102.2	21676.9
5911	Gm10687	ENSMUSG00000097617	NA	265.559	-1.90315	0.148216	-12.8403	9.74528305283014e-38	1.09313e-35	338.127	272.388	311.418	263.032	74.0957	85.5016	65.2328	90.0731
858	Adcy6	ENSMUSG00000022994	11512	2232.89	-0.902614	0.070471	-12.8083	1.47311156134564e-37	1.64243e-35	2398.27	2564.06	2418.43	2357.48	1342.82	1258.63	1288.68	1319.24
3257	Cmklr1	ENSMUSG00000042190	14747	1353.31	-1.82848	0.142794	-12.805	1.53673424609047e-37	1.70311e-35	1944.74	2001.24	2145.55	2159.53	538.169	534.385	593.752	655.776
12280	Phldb1	ENSMUSG00000048537	102693	2896.58	-0.930699	0.0732468	-12.7063	5.45296516097578e-37	6.00735e-35	3794.32	3720.63	3958.86	3689.58	2018.78	1886.06	1850.48	2194.71
2758	Cdc42ep1	ENSMUSG00000049521	104445	1337.38	-1.19653	0.0941815	-12.7045	5.58078695173831e-37	6.11179e-35	1764.54	1602.54	1818.51	1517.56	731.858	612.342	769.481	808.461
12024	Pck2	ENSMUSG00000040618	74551	440.959	1.33815	0.105534	12.6798	7.65082698709495e-37	8.3295e-35	348.251	294.729	319.75	278.189	830.652	673.954	825.395	802.969
6351	Gm15519	ENSMUSG00000083443	NA	314.507	-2.22188	0.175382	-12.6688	8.80243698522701e-37	9.52722e-35	387.733	433.931	389.532	367.353	46.7973	61.6114	113.159	115.338
13956	Rpl34	ENSMUSG00000062006	619547	1236.9	0.6647	0.0525269	12.6545	1.05692480369813e-36	1.1373e-34	1075.12	1044.01	1048.82	1046.78	1663.9	1625.79	1750.64	1642.19
13957	Rpl34	ENSMUSG00000062006	68436	1236.9	0.6647	0.0525269	12.6545	1.05692480369813e-36	1.1373e-34	1075.12	1044.01	1048.82	1046.78	1663.9	1625.79	1750.64	1642.19
1282	Aox1	ENSMUSG00000063558	11761	879.003	-1.05616	0.0835104	-12.647	1.16192272993452e-36	1.24306e-34	1304.93	1323.27	1225.88	1193	596.666	613.6	608.396	608.543
831	Adamts5	ENSMUSG00000022894	23794	2753.04	-1.35587	0.107509	-12.6117	1.81954307697427e-36	1.93541e-34	3400.51	3834.92	3472.46	3225.93	1013.94	1389.4	1441.78	1596.05
1600	Asph	ENSMUSG00000028207	65973	1810.29	-1.16731	0.0929556	-12.5577	3.60563745991831e-36	3.81332e-34	2550.13	2457.51	2431.97	2188.96	864.45	1007.16	1195.49	1217.09
16983	Ttc41	ENSMUSG00000044937	103220	48.474	3.87501	0.309031	12.5393	4.55239093184781e-36	4.78725e-34	9.11122	13.7483	12.4984	8.02469	191.089	202.438	129.134	115.338
10346	Mest	ENSMUSG00000051855	17294	5437.28	-2.2453	0.179567	-12.5039	7.10456150439399e-36	7.42888e-34	3443.03	3941.47	3377.68	3610.22	469.273	629.946	933.229	997.395
9177	Ivd	ENSMUSG00000027332	56357	1986.67	-0.969746	0.0775689	-12.5017	7.30320461807758e-36	7.59369e-34	3072.51	2713.57	2991.28	2554.53	1513.11	1517.65	1312.64	1440.07
17610	Wfdc21	ENSMUSG00000051748	66107	140.515	-3.90178	0.313034	-12.4644	1.16761988656251e-35	1.20728e-33	157.928	164.98	156.23	129.287	5.1997	7.54426	10.6503	16.4768
10975	Myorg	ENSMUSG00000046312	329828	490.504	-1.33226	0.106909	-12.4617	1.20835534112128e-35	1.24246e-33	623.612	583.444	593.672	543.896	257.385	247.703	195.699	229.577
12514	Plin1	ENSMUSG00000030546	103968	15814.4	-0.884874	0.0710276	-12.4582	1.26216660449403e-35	1.29062e-33	19793.6	18874.7	19656.8	18738.6	11622.6	10404.8	8946.22	10756.1
17325	Usp35	ENSMUSG00000035713	244144	280.808	-1.92268	0.154382	-12.454	1.32925358254765e-35	1.35175e-33	424.178	391.827	414.529	312.963	87.095	120.708	78.5457	118.633
12429	Pla2g2e	ENSMUSG00000028751	26970	94.0162	3.52876	0.283637	12.4411	1.56260201234482e-35	1.58036e-33	23.2842	17.1854	33.329	26.749	237.886	162.202	343.471	409.723
8161	Gstz1	ENSMUSG00000021033	14874	5273.52	-0.807041	0.064886	-12.4378	1.62850474508213e-35	1.63806e-33	6231.06	5930.67	5794.03	5493.35	3451.3	3475.39	3300.25	3176.73
857	Adcy5	ENSMUSG00000022840	224129	2555.76	-1.41858	0.114153	-12.427	1.86479486128722e-35	1.8656e-33	2521.78	2245.27	2550.71	2323.59	825.452	761.97	861.34	1153.38
16051	Tdrp	ENSMUSG00000050052	72148	904.055	-1.37145	0.110734	-12.3851	3.14659166040353e-35	3.13103e-33	1213.82	1134.24	1101.94	1385.6	428.975	417.449	503.225	518.47
14191	Rtn4rl1	ENSMUSG00000045287	237847	499.667	-1.28269	0.103651	-12.375	3.56740199422594e-35	3.53077e-33	566.92	523.295	558.26	524.28	227.487	220.041	255.606	192.229
2350	Car3	ENSMUSG00000027559	12350	124426	-1.10782	0.0895804	-12.3667	3.95559796847641e-35	3.87356e-33	169146	158940	161521	166287	80414.7	85955.5	68220.2	69741.9
15725	Sucnr1	ENSMUSG00000027762	84112	669.6	-1.63413	0.132135	-12.3672	3.93495064976376e-35	3.87356e-33	822.034	714.912	758.234	611.66	192.389	206.21	299.539	238.364
3120	Cidec	ENSMUSG00000030278	14311	26384.3	-0.936028	0.0763262	-12.2635	1.42188252841663e-34	1.37781e-32	35762.5	32715.8	34455.9	31118	17669.9	16095.7	16919.3	19375.6
17863	Zeb2	ENSMUSG00000026872	24136	2437.5	-1.24418	0.101501	-12.2579	1.52364180527508e-34	1.46873e-32	2433.71	2757.39	2454.89	2350.34	813.753	1041.11	1235.43	1129.21
11800	P2rx3	ENSMUSG00000027071	228139	42.622	4.02232	0.328305	12.2518	1.64344006114922e-34	1.576e-32	7.0865	9.45196	6.24918	12.4829	128.693	109.392	163.748	177.949
1713	Atp6v1h	ENSMUSG00000033793	108664	1015.5	0.809521	0.0660945	12.2479	1.72326482531946e-34	1.64403e-32	820.01	845.521	796.771	831.002	1488.41	1336.59	1516.33	1434.58
2421	Cbr3	ENSMUSG00000022947	109857	118.124	2.17482	0.179359	12.1256	7.73351991940435e-34	7.3401e-32	62.7662	57.571	73.9487	74.0055	383.478	316.859	218.33	291.09
16713	Trabd2b	ENSMUSG00000070867	666048	536.951	-1.3073	0.108	-12.1046	9.97973028144199e-34	9.42372e-32	636.773	658.2	631.167	616.118	310.682	227.585	215.668	272.416
2876	Celsr2	ENSMUSG00000068740	53883	159.071	-2.0817	0.172742	-12.051	1.91693627008945e-33	1.80095e-31	224.743	228.566	252.05	227.366	48.0972	79.2147	37.2759	54.9226
14315	Sbsn	ENSMUSG00000046056	282619	416.066	-1.78704	0.148881	-12.0031	3.42124691248654e-33	3.198e-31	716.749	549.073	672.829	707.065	163.791	147.113	197.03	255.94
2198	C1s1	ENSMUSG00000038521	50908	3018.67	-0.92379	0.0770139	-11.9951	3.76937104358464e-33	3.5057e-31	3851.01	4026.53	4039.06	4205.83	2114.98	2382.73	1922.37	2078.27
4618	Eif4a1	ENSMUSG00000059796	13681	3282.89	0.644832	0.0537652	11.9935	3.84418424899067e-33	3.55741e-31	2915.59	2622.49	2799.63	2897.81	4207.86	4088.99	4651.5	4613.5
16160	Thbd	ENSMUSG00000074743	21824	3001.96	-1.10617	0.0923813	-11.974	4.86366921167878e-33	4.47845e-31	3715.35	3703.45	3777.63	3567.42	1770.5	2016.83	1515	1556.51
13907	Rpl17	ENSMUSG00000062328	319195	2481	0.667684	0.0559613	11.9312	8.14139111634778e-33	7.45945e-31	2188.72	2035.61	2135.14	2080.18	3472.1	3215.11	3374.8	3341.49
1857	Bahcc1	ENSMUSG00000039741	268515	491.261	-1.33448	0.112203	-11.8934	1.28093668827626e-32	1.16786e-30	759.268	657.341	732.196	715.089	213.188	303.028	290.22	326.241
3452	Cox5a	ENSMUSG00000000088	12858	795.598	0.831885	0.0700175	11.8811	1.48391436294257e-32	1.34629e-30	685.366	664.215	616.586	642.867	1289.53	1195.77	1091.65	1070.99
13944	Rpl3	ENSMUSG00000060036	27367	4154.79	0.620017	0.0522805	11.8594	1.92264912197167e-32	1.73582e-30	3754.83	3450.82	3614.11	3488.96	5597.48	5060.94	5538.14	5786.65
11965	Pcdh7	ENSMUSG00000029108	54216	504.099	-1.0433	0.0882637	-11.8203	3.06734157514283e-32	2.75584e-30	580.081	589.459	534.305	625.926	298.983	324.403	244.956	263.629
8646	Hsp90ab1	ENSMUSG00000023944	15516	9788.57	0.497644	0.0422053	11.791	4.34158463814593e-32	3.88184e-30	9133.49	9097.94	9164.43	9073.25	13619.3	12005.4	13013.3	12854.1
16606	Tnks1bp1	ENSMUSG00000033955	228140	1960.65	-0.665023	0.0564091	-11.7893	4.43380019512246e-32	3.94523e-30	2295.01	2292.53	2424.68	2369.96	1364.92	1422.09	1500.36	1623.51
12505	Plekhm2	ENSMUSG00000028917	69582	468.618	1.00146	0.0850127	11.7802	4.93997478109222e-32	4.3746e-30	391.782	349.722	368.702	347.737	794.254	651.321	688.273	779.902
4763	Epb41l1	ENSMUSG00000027624	13821	1412.5	-0.76171	0.0647241	-11.7686	5.66713389967634e-32	4.99463e-30	1835.4	1795.01	1854.97	1872.43	1238.83	1052.42	1065.03	987.509
13413	Rasa2	ENSMUSG00000032413	114713	395.045	-1.13682	0.0966221	-11.7656	5.87120392704912e-32	5.12567e-30	541.611	451.976	531.181	522.497	201.488	227.585	251.612	248.25
11309	Nid1	ENSMUSG00000005397	18073	10855.4	-0.954239	0.0811369	-11.7608	6.2111898360267e-32	5.39703e-30	9541.47	10007.9	9966.41	9262.28	4330.05	4778.03	5349.09	5553.78
5313	Fitm2	ENSMUSG00000048486	228859	839.855	-0.793063	0.0674556	-11.7568	6.51535333509789e-32	5.63487e-30	1067.02	935.744	939.461	1018.24	596.666	579.651	553.814	555.817
11676	Oat	ENSMUSG00000030934	18242	1872.58	-0.525893	0.0447535	-11.7509	6.98790854642275e-32	6.01545e-30	2010.54	2098.33	1982.03	2040.95	1427.32	1415.81	1387.2	1419.2
767	Acss3	ENSMUSG00000035948	380660	1245.01	-1.31567	0.112045	-11.7423	7.7350547112935e-32	6.6278e-30	1849.58	1545.82	1706.03	1576.41	527.77	792.147	717.561	644.792
14944	Slc35b4	ENSMUSG00000018999	58246	464.836	-0.905497	0.0771298	-11.7399	7.95725293422935e-32	6.78677e-30	588.18	573.992	548.887	591.152	315.882	297.998	316.845	299.878
4543	Efna5	ENSMUSG00000048915	13640	237.283	-1.32284	0.112705	-11.7372	8.217302092732e-32	6.97641e-30	284.472	281.84	295.795	276.406	128.693	121.966	90.5272	113.141
13594	Retn	ENSMUSG00000012705	57264	7835.04	-1.29075	0.109982	-11.736	8.3289200067411e-32	7.03889e-30	9814.81	9324.79	8899.88	10523.9	4415.85	4717.68	3092.57	3537.02
13934	Rpl24	ENSMUSG00000098274	68193	2191.05	0.674789	0.0575019	11.7351	8.4258425293845e-32	7.08843e-30	1811.11	1776.97	1803.93	1803.77	3156.22	2601.51	2793.03	2935.07
17456	Vnn1	ENSMUSG00000037440	22361	135.466	-3.00197	0.257355	-11.6647	1.93116433671893e-31	1.60278e-29	175.138	162.402	155.188	265.707	28.5984	16.3459	31.9508	18.6737
16427	Tmem216	ENSMUSG00000024667	68642	262.539	-1.36468	0.117459	-11.6184	3.32459052645332e-31	2.74694e-29	313.831	331.678	312.459	311.18	126.093	124.48	130.466	113.141
6998	Gm35290	ENSMUSG00000117263	NA	96.2664	-2.1094	0.181567	-11.6177	3.34901023505343e-31	2.75482e-29	153.878	148.654	153.105	192.593	40.2977	40.236	39.9385	30.7567
4036	Des	ENSMUSG00000026208	13346	555.916	1.05572	0.0908863	11.6158	3.42668339425978e-31	2.80624e-29	466.697	390.967	438.484	382.51	947.645	826.096	818.739	890.845
1801	B3galt2	ENSMUSG00000033849	26878	3969.43	-1.81067	0.15593	-11.6121	3.57916242807129e-31	2.9182e-29	3953.26	4470.78	3985.94	5022.57	1081.54	1794.28	1065.03	1029.25
14614	Sgcd	ENSMUSG00000020354	24052	2349.43	-1.22905	0.106006	-11.5942	4.41063566544905e-31	3.58035e-29	2680.72	2979.95	2834	2978.94	885.249	1259.89	1456.42	1292.88
8297	H6pd	ENSMUSG00000028980	100198	5822.27	-1.04896	0.0906065	-11.5771	5.38134934989371e-31	4.34926e-29	7216.08	7212.7	7192.81	7561.05	3203.02	3138.41	3663.69	4096.13
6765	Gm2830	ENSMUSG00000086567	NA	87.4349	2.01803	0.174484	11.5657	6.14810308400391e-31	4.94735e-29	48.5932	65.3044	38.5366	46.3649	188.489	174.775	250.281	197.722
12078	Pde3b	ENSMUSG00000030671	18576	4365.9	-1.21191	0.104846	-11.559	6.64816079971341e-31	5.32659e-29	5877.75	6225.4	5656.55	6344.86	2637.55	3149.73	2462.87	2158.46
11381	Nnat	ENSMUSG00000067786	18111	10668	-3.51567	0.304314	-11.5528	7.14705813148317e-31	5.70163e-29	15385.8	15824.3	15785.4	14887.6	660.362	872.619	1620.17	2256.22
10390	Mfng	ENSMUSG00000018169	17305	1347.23	-1.27779	0.110638	-11.5493	7.44635905006385e-31	5.9149e-29	1349.47	1365.38	1357.11	1495.27	682.461	538.157	496.568	578.885
14186	Rtn2	ENSMUSG00000030401	20167	251.536	-1.9034	0.165759	-11.483	1.60664495296366e-30	1.27076e-28	206.521	225.988	230.178	197.051	72.7958	55.3246	33.2821	67.0056
16074	Tenm4	ENSMUSG00000048078	23966	3868.84	-0.799319	0.0696126	-11.4824	1.61765498963689e-30	1.27402e-28	3958.32	4225.89	3927.61	4166.6	2066.88	2313.57	2372.35	2597.84
7586	Gm7049	ENSMUSG00000113637	NA	313.951	2.89377	0.252123	11.4776	1.70976757917415e-30	1.34086e-28	100.223	85.0676	71.8656	73.1139	835.852	858.788	396.722	363.588
1075	Aldh18a1	ENSMUSG00000025007	56454	172.172	2.03092	0.177056	11.4705	1.85615060172343e-30	1.44952e-28	97.1863	99.6752	93.7377	101.646	311.982	292.969	541.832	456.956
10171	Marchf6	ENSMUSG00000039100	223455	1504.7	-0.580292	0.050791	-11.4251	3.13318530783337e-30	2.42632e-28	1758.47	1648.08	1699.78	1779.7	1168.63	1178.16	1147.57	1112.73
8806	Igfals	ENSMUSG00000046070	16005	322.253	-1.85224	0.162516	-11.3973	4.31420946893714e-30	3.32697e-28	334.078	334.256	345.788	521.605	87.095	109.392	103.84	124.125
13332	Rack1	ENSMUSG00000020372	14694	3086.47	0.777413	0.0683827	11.3686	5.99636702794128e-30	4.60501e-28	2612.89	2423.14	2636.11	2533.13	4600.43	3792.25	4483.76	4611.31
8407	Heph	ENSMUSG00000031209	15203	1377.12	-0.728235	0.0640617	-11.3677	6.0552376315694e-30	4.63101e-28	1615.72	1519.19	1566.46	1627.23	872.25	897.767	1050.38	998.494
10901	Mxra8	ENSMUSG00000029070	74761	922.284	-0.818444	0.0721602	-11.342	8.12271318297347e-30	6.18663e-28	1010.33	1123.92	1087.36	1004.87	662.962	606.055	529.85	597.558
12865	Prelp	ENSMUSG00000041577	116847	7561.86	-1.46323	0.129093	-11.3346	8.84052057974912e-30	6.70575e-28	7086.5	8428.57	7556.3	7814.27	2293.07	2345.01	3067.27	3494.18
14065	Rps25	ENSMUSG00000009927	75617	1949.15	0.575016	0.0507785	11.324	9.97973819380691e-30	7.53898e-28	1771.63	1661.83	1685.2	1620.1	2615.45	2518.53	2456.22	2446.25
13435	Rasl11b	ENSMUSG00000049907	68939	234.353	-1.9713	0.174499	-11.2969	1.3596556851897e-29	1.02295e-27	310.794	428.775	374.951	488.615	137.792	106.877	67.8954	96.6639
13014	Psat1	ENSMUSG00000024640	107272	1688.18	0.848882	0.0751852	11.2905	1.46139508801193e-29	1.09504e-27	1531.7	1452.16	1450.85	1474.76	2576.45	2538.64	2891.55	2637.39
5381	Fndc3b	ENSMUSG00000039286	72007	1872.25	-0.908454	0.08052	-11.2823	1.60411048241181e-29	1.19713e-27	1938.66	2293.39	2072.65	2163.99	987.943	1066.26	1252.74	1205
16490	Tmem50b	ENSMUSG00000022964	77975	480.344	-0.89896	0.0797214	-11.2763	1.71865028225182e-29	1.27746e-27	632.723	616.096	625.96	641.084	298.983	310.572	352.79	383.36
5369	Fmr1	ENSMUSG00000000838	14265	5082.92	-1.48747	0.132039	-11.2654	1.94487426745463e-29	1.43983e-27	2689.83	3344.28	2625.7	3023.53	743.557	1058.71	1247.41	1117.13
11827	Pabpc4	ENSMUSG00000011257	230721	1233.34	1.32229	0.117488	11.2547	2.19594238038899e-29	1.61922e-27	955.666	805.135	963.416	759.671	1883.59	1754.04	2452.22	2614.32
12073	Pde1a	ENSMUSG00000059173	18573	404.597	-1.00151	0.0891872	-11.2292	2.92986012495605e-29	2.15182e-27	540.599	518.139	538.471	613.443	272.984	321.888	255.606	254.841
8658	Hspa5	ENSMUSG00000026864	14828	5367.3	0.938545	0.0836228	11.2236	3.12460736527091e-29	2.28578e-27	4291.38	4380.55	4215.07	4997.6	8413.12	7360.68	9936.69	8572.33
12893	Prkar2b	ENSMUSG00000002997	19088	6049.78	-0.885093	0.0789228	-11.2147	3.45463327473263e-29	2.51726e-27	5917.23	6223.69	5730.5	6341.29	3001.53	3782.19	3187.09	3140.48
14902	Slc27a1	ENSMUSG00000031808	26457	4185.81	-1.37535	0.122658	-11.2129	3.52334168727664e-29	2.55726e-27	6423.41	4695.91	5629.47	5929.36	2433.46	2327.4	1749.31	2229.86
11438	Npc1	ENSMUSG00000024413	18145	615.629	0.842062	0.0752491	11.1903	4.54784485874511e-29	3.28795e-27	497.068	559.384	488.478	549.246	972.344	1000.87	921.247	867.778
12721	Ppfibp2	ENSMUSG00000036528	19024	93.9224	1.89304	0.169238	11.1856	4.7938029446552e-29	3.45228e-27	50.6179	52.4154	61.4503	44.5816	198.889	220.041	181.054	174.654
14915	Slc2a13	ENSMUSG00000036298	239606	189.146	-2.37871	0.213007	-11.1673	5.89778473949723e-29	4.23086e-27	353.313	235.44	233.303	272.84	55.8968	67.8983	46.5949	40.6428
12793	Ppp2ca	ENSMUSG00000020349	19052	2164.42	0.548102	0.049111	11.1605	6.36587371990052e-29	4.54902e-27	2017.63	1926.48	1825.8	1939.3	2879.33	2832.87	2693.18	2865.86
14035	Rps15a	ENSMUSG00000008683	267019	979.327	0.711214	0.063753	11.1558	6.71004097540783e-29	4.77652e-27	855.442	789.668	826.975	845.268	1403.92	1258.63	1393.85	1373.07
8308	Hadha	ENSMUSG00000025745	97212	2826.1	0.689591	0.0619617	11.1293	9.03398688678666e-29	6.40617e-27	2502.55	2155.91	2213.25	2272.77	3864.68	3725.61	3513.25	3641.37
14882	Slc25a39	ENSMUSG00000018677	68066	1332.34	0.766636	0.0691801	11.0817	1.53866233914544e-28	1.08693e-26	1284.68	1160.01	1208.18	1097.6	2229.37	1938.87	1894.41	2014.56
5830	Gm10108	ENSMUSG00000062038	NA	619.13	1.15266	0.104163	11.0659	1.83605343133417e-28	1.29208e-26	463.66	410.731	430.152	398.56	925.547	1155.53	939.885	765.622
701	Acadsb	ENSMUSG00000030861	66885	2227.69	-0.90478	0.0818564	-11.0532	2.11425202990192e-28	1.48222e-26	2959.12	2652.56	2727.77	3027.09	1433.82	1578.01	1565.59	1493.9
10577	Mocs1	ENSMUSG00000064120	56738	765.915	-1.01391	0.0920034	-11.0203	3.05031810399817e-28	2.13039e-26	951.616	934.885	967.582	852.401	526.47	509.237	359.446	439.381
4603	Eif3c	ENSMUSG00000030738	56347	2215.42	0.602207	0.0547993	10.9893	4.30160631197758e-28	2.99301e-26	1966	1947.1	1904.96	1941.08	2881.93	2694.56	3200.4	3003.17
12182	Pex3	ENSMUSG00000019809	56535	532.034	-0.916686	0.0835245	-10.9751	5.03742959739341e-28	3.49186e-26	676.255	599.77	635.334	633.951	366.579	360.867	326.164	296.582
5330	Fkbp9	ENSMUSG00000029781	27055	2574.16	-0.569933	0.051984	-10.9636	5.71649853788408e-28	3.9478e-26	2984.43	3096.81	2982.94	3204.53	2212.47	2102.33	1841.16	2107.93
9263	Kcmf1	ENSMUSG00000055239	74287	930.635	0.763713	0.0697164	10.9546	6.31807167680766e-28	4.34702e-26	815.96	752.72	734.279	808.711	1396.12	1190.74	1384.53	1313.75
9227	Kank1	ENSMUSG00000032702	107351	1142.85	-0.790578	0.07229	-10.9362	7.73681543120476e-28	5.30344e-26	1162.19	1233.05	1348.78	1272.36	753.957	720.477	661.647	761.228
14288	Sar1a	ENSMUSG00000020088	20224	2095.28	-0.600207	0.0548924	-10.9343	7.90475419808615e-28	5.39857e-26	2421.56	2261.6	2469.47	2571.47	1683.4	1578.01	1590.88	1563.1
13318	Rabepk	ENSMUSG00000070953	227746	1169.11	0.890615	0.0815319	10.9235	8.89749019178532e-28	6.05422e-26	956.678	962.381	934.253	1051.23	1866.69	1630.82	2084.79	1663.06
15973	Tbl2	ENSMUSG00000005374	27368	456.485	-0.943612	0.0865256	-10.9056	1.08400934613482e-27	7.34903e-26	608.427	517.28	483.27	569.753	271.684	264.049	290.22	305.37
14106	Rpsa	ENSMUSG00000032518	16785	4772.18	0.746079	0.0684383	10.9015	1.13385439869269e-27	7.6589e-26	4073.73	3914.83	4266.11	3902.68	7267.88	6435.25	6327.59	7063.05
8726	Idh3b	ENSMUSG00000027406	170718	1935.44	0.685273	0.0628709	10.8997	1.15651104877475e-27	7.78353e-26	1770.61	1653.23	1626.87	1611.18	2894.93	2762.46	2497.49	2557.2
16483	Tmem43	ENSMUSG00000030095	74122	3153.82	-1.23774	0.113616	-10.8941	1.22945683340772e-27	8.24449e-26	4265.06	4255.96	4341.1	4505.42	1517.01	1523.94	2083.46	2237.55
3091	Chst12	ENSMUSG00000036599	59031	659.81	-1.05278	0.0969216	-10.8622	1.7449287528256e-27	1.16589e-25	627.662	647.03	656.164	619.685	378.278	296.741	246.287	307.567
14877	Slc25a34	ENSMUSG00000040740	384071	29.5609	4.43207	0.408702	10.8443	2.12325244608558e-27	1.41357e-25	3.03707	3.43708	7.29071	3.56653	106.594	104.362	78.5457	79.0886
17101	Uap1l1	ENSMUSG00000026956	227620	204.064	1.32605	0.122396	10.8341	2.37304175326307e-27	1.5742e-25	168.051	127.172	154.147	124.829	360.079	336.977	334.152	400.935
3221	Clmp	ENSMUSG00000032024	71566	631.088	-1.35593	0.125272	-10.8239	2.65146051258452e-27	1.75262e-25	483.907	471.739	538.471	593.827	174.19	173.518	222.324	243.857
8588	Hp	ENSMUSG00000031722	15439	20170.8	-1.55341	0.143573	-10.8196	2.77938067171712e-27	1.83063e-25	26655.4	21847.8	23161.6	15230.9	7678.66	6538.36	6392.82	8993.03
10538	Mmp11	ENSMUSG00000000901	17385	173.374	2.16149	0.199799	10.8183	2.8199656217464e-27	1.85078e-25	86.0504	113.424	91.6547	88.2716	318.482	291.711	560.47	528.356
15855	Tacc1	ENSMUSG00000065954	320165	1802.11	-0.771252	0.0712966	-10.8175	2.843975240388e-27	1.85994e-25	2307.16	2107.79	2198.67	2132.79	1307.72	1396.95	1236.76	1184.13
1924	Bcar3	ENSMUSG00000028121	29815	1055.94	-1.51558	0.140222	-10.8085	3.13754454363669e-27	2.04471e-25	1269.5	1258.83	1317.54	1440.88	379.578	336.977	512.544	617.331
13935	Rpl26	ENSMUSG00000060938	19941	2057.96	0.6679	0.0618147	10.8049	3.26395692662973e-27	2.11963e-25	1810.1	1661.83	1689.36	1616.53	2880.63	2575.11	2549.41	2758.22
8672	Hspe1	ENSMUSG00000073676	15528	685.997	0.938896	0.0869833	10.794	3.67549290620111e-27	2.37853e-25	634.748	543.917	558.26	533.196	1141.33	1012.19	1042.39	1151.18
3408	Copg2	ENSMUSG00000025607	54160	2025.2	-1.24009	0.114912	-10.7917	3.76829068393471e-27	2.42302e-25	1583.33	1710.8	1463.35	1542.52	579.767	580.908	788.119	718.388
4712	Emp1	ENSMUSG00000030208	13730	7144.09	-1.61333	0.149499	-10.7916	3.77041938971127e-27	2.42302e-25	7517.77	8199.15	7530.27	7298.91	1831.59	1899.9	3067.27	3183.32
817	Adam9	ENSMUSG00000031555	11502	1368.15	-0.722259	0.0670237	-10.7762	4.46081720190544e-27	2.85678e-25	1467.92	1508.02	1461.27	1500.62	770.856	860.045	1002.46	964.442
11391	Nod1	ENSMUSG00000038058	107607	517.402	-0.812506	0.0754266	-10.7721	4.66066244884824e-27	2.97447e-25	606.402	595.473	594.714	597.394	344.48	329.433	335.483	352.603
4279	Dolk	ENSMUSG00000075419	227697	818.018	-0.968159	0.0899393	-10.7646	5.05926124017795e-27	3.20674e-25	967.814	811.15	858.221	711.523	475.773	441.339	375.422	417.412
15026	Slc5a3	ENSMUSG00000089774	53881	688.209	-1.70171	0.158084	-10.7646	5.0579764163603e-27	3.20674e-25	372.548	484.628	428.069	472.565	84.4951	192.379	139.785	124.125
8742	Ifi203	ENSMUSG00000039997	15950	324.35	1.22085	0.113558	10.7509	5.87041938832784e-27	3.70818e-25	238.916	264.655	261.424	230.041	599.265	604.798	579.108	537.143
13917	Rpl19	ENSMUSG00000017404	19921	3068.88	0.628075	0.0585099	10.7345	7.00869376906595e-27	4.41214e-25	2753.61	2542.58	2554.87	2445.75	4250.76	3670.28	3874.03	4113.71
12132	Pdzd2	ENSMUSG00000022197	68070	2090.02	-1.21953	0.11385	-10.7118	8.96504344131631e-27	5.60558e-25	2441.81	3126.88	2841.3	3044.93	1246.63	1510.11	1168.87	996.297
4187	Dnaja3	ENSMUSG00000004069	83945	666.214	0.786103	0.0736292	10.6765	1.31110395071689e-26	8.17034e-25	628.674	503.532	574.925	593.827	1043.84	930.459	1031.74	958.949
3239	Clstn2	ENSMUSG00000032452	64085	355.561	-1.47559	0.138216	-10.6759	1.31927518160965e-26	8.19367e-25	195.385	188.18	170.811	190.809	62.3964	70.4131	75.8831	60.4149
11604	Nudt6	ENSMUSG00000050174	229228	270.834	-1.31929	0.123729	-10.6627	1.52068140291056e-26	9.41297e-25	405.955	447.679	440.567	437.792	185.889	209.982	157.091	142.799
5555	Gadd45a	ENSMUSG00000036390	13197	340.773	1.67415	0.157222	10.6483	1.77588629719137e-26	1.0956e-24	227.78	223.41	236.427	175.652	616.164	480.318	826.726	828.234
926	Adrb3	ENSMUSG00000031489	11556	4782.59	-1.47507	0.139047	-10.6084	2.72243462388604e-26	1.66844e-24	6654.23	7256.53	7315.71	8647.05	2880.63	2883.16	2315.1	2667.04
17399	Vdac1	ENSMUSG00000020402	22333	2028.24	0.539162	0.0508223	10.6087	2.71355060752809e-26	1.66844e-24	1808.07	1666.98	1706.03	1828.74	2702.54	2487.09	2432.25	2562.69
903	Adipor2	ENSMUSG00000030168	68465	7440.04	-1.01077	0.0953344	-10.6024	2.90556205631319e-26	1.77479e-24	9601.2	8982.8	9604.99	11231	4645.93	4525.3	5415.66	4977.09
15269	Sntb1	ENSMUSG00000060429	20649	1267.41	-1.16766	0.110271	-10.589	3.35106309491061e-26	2.04018e-24	1898.17	1503.72	1527.93	1718.18	639.563	735.565	798.769	784.295
2688	Cd302	ENSMUSG00000060703	66205	770.965	-0.819219	0.0774726	-10.5743	3.92050482058769e-26	2.37126e-24	1061.96	1019.95	1037.36	1094.03	553.768	617.372	591.089	623.921
14364	Scn7a	ENSMUSG00000034810	20272	2522.41	-1.03883	0.0982394	-10.5744	3.91521817471995e-26	2.37126e-24	3211.2	3071.89	3069.39	3107.34	1348.02	1888.58	1533.64	1296.17
17404	Vegfa	ENSMUSG00000023951	22339	2240.1	-0.703437	0.0665388	-10.5718	4.02514338625268e-26	2.42662e-24	3072.51	3062.43	3163.13	3381.07	1999.28	2119.94	1805.22	1862.98
971	Agt	ENSMUSG00000031980	11606	3347.94	-1.04477	0.0989684	-10.5566	4.73336845297503e-26	2.84241e-24	3401.52	2974.79	3234.99	2978.05	1492.31	1322.76	1419.15	1862.98
11310	Nid2	ENSMUSG00000021806	18074	2014.58	-1.08263	0.102557	-10.5564	4.74553455825043e-26	2.84241e-24	1678.49	1795.01	1766.44	2024.9	995.743	951.834	681.617	801.871
13290	Rab3d	ENSMUSG00000019066	19340	1288.33	-0.71178	0.0675134	-10.5428	5.48438722423805e-26	3.27436e-24	1466.91	1447.01	1378.99	1415.02	885.249	758.198	951.867	890.845
1627	Atf4	ENSMUSG00000042406	11911	1679.54	0.747584	0.070931	10.5396	5.67398774546523e-26	3.37666e-24	1398.07	1381.7	1311.29	1454.25	2315.17	2040.72	2570.71	2386.94
10503	Mknk2	ENSMUSG00000020190	17347	6226.78	-0.8063	0.0765412	-10.5342	6.00900251745312e-26	3.56457e-24	8701.21	7638.9	8324.95	7254.32	5006.01	4309.03	4108.34	4825.5
11919	Parva	ENSMUSG00000030770	57342	2006.77	-0.617762	0.058713	-10.5217	6.86056770130927e-26	4.05672e-24	1850.59	1898.13	1808.1	1908.99	1184.23	1155.53	1255.4	1269.81
13339	Rad50	ENSMUSG00000020380	19360	561.072	-1.13899	0.108872	-10.4618	1.2937456269784e-25	7.62568e-24	639.81	727.801	708.241	651.783	224.887	333.205	368.765	311.961
2184	C1qbp	ENSMUSG00000018446	12261	554.653	0.897407	0.0857826	10.4614	1.29902242464816e-25	7.63248e-24	496.055	427.057	478.063	426.2	926.847	836.155	842.702	795.28
8724	Idh2	ENSMUSG00000030541	269951	1466.94	0.705212	0.0675047	10.4468	1.51473809593062e-25	8.87176e-24	1357.57	1257.97	1230.05	1248.29	2127.98	1909.95	2019.56	2243.04
9566	Krtcap2	ENSMUSG00000042747	66059	262.093	1.06184	0.101671	10.4439	1.56198704378471e-25	9.11964e-24	200.447	195.913	208.306	211.317	397.777	365.897	480.593	458.055
1629	Atf6	ENSMUSG00000026663	226641	742.966	0.864472	0.0829449	10.4223	1.96253681515912e-25	1.14222e-23	665.119	665.074	621.794	629.493	1155.63	982.011	1320.63	1242.35
14865	Slc25a23	ENSMUSG00000046329	66972	1066.73	-0.705814	0.0677659	-10.4155	2.1073687555574e-25	1.22267e-23	1242.16	1220.16	1314.41	1305.35	846.251	767	732.205	770.015
14100	Rps7	ENSMUSG00000061477	20115	2560.59	0.665614	0.0639933	10.4013	2.44570781366992e-25	1.41454e-23	2327.41	1996.94	2233.04	2114.95	3670.99	3299.36	3217.71	3560.09
11271	Nfix	ENSMUSG00000001911	18032	2297.76	-0.801701	0.0771953	-10.3854	2.89064449101812e-25	1.66667e-23	2629.09	2533.13	2597.58	2669.55	1591.11	1653.45	1210.14	1525.75
13569	Reep5	ENSMUSG00000005873	13476	3290.43	-0.564352	0.0545126	-10.3527	4.06883939707228e-25	2.3387e-23	3786.22	3717.2	3599.53	3624.49	2360.66	2323.63	2525.44	2743.94
13984	Rpl6	ENSMUSG00000029614	19988	3363.64	0.531341	0.0513609	10.3452	4.39836133461343e-25	2.52027e-23	3062.38	2837.31	2832.96	2890.67	4330.05	3850.09	4201.53	4412.49
840	Adamtsl5	ENSMUSG00000043822	66548	161.621	1.6081	0.155509	10.3409	4.60229747779987e-25	2.62899e-23	112.372	98.8159	85.4055	126.612	271.684	303.028	323.502	392.148
14395	Sdccag8	ENSMUSG00000026504	76816	151.457	-1.29458	0.125583	-10.3085	6.44870938312268e-25	3.67239e-23	208.546	216.536	211.431	228.258	85.7951	89.2737	79.8769	96.6639
8460	Hipk2	ENSMUSG00000061436	15258	3257.07	-0.973329	0.0944628	-10.3038	6.77099278737005e-25	3.8441e-23	3359	3498.08	3327.69	3352.54	1688.6	2103.59	1556.27	1547.72
11014	Naca	ENSMUSG00000061315	17938	2047.05	0.598915	0.0581791	10.2943	7.47363516481599e-25	4.23003e-23	1784.79	1712.52	1748.73	1728.88	2586.85	2394.04	2866.25	2715.38
1222	Ankrd29	ENSMUSG00000057766	225187	148.218	-1.90377	0.185044	-10.2882	7.96479119072769e-25	4.49428e-23	171.088	199.35	178.102	164.06	31.1982	31.4344	69.2267	58.218
9399	Kif1b	ENSMUSG00000063077	16561	3143.07	-0.665133	0.0646861	-10.2825	8.45350085267963e-25	4.75554e-23	3481.5	3931.16	3670.35	3765.36	2124.08	2630.43	2386.99	2225.47
5608	Gas5	ENSMUSG00000053332	14455	345.986	-1.1763	0.114548	-10.2691	9.71541968574429e-25	5.44888e-23	450.499	390.967	403.072	332.579	166.39	158.429	194.367	177.949
10932	Myl1	ENSMUSG00000061816	17901	229.489	-1.23968	0.120856	-10.2575	1.09495790014866e-24	6.1225e-23	238.916	236.299	255.175	229.15	93.5946	96.818	99.8462	114.239
15614	Stard5	ENSMUSG00000046027	170460	187.918	1.31088	0.127855	10.2529	1.14891659388542e-24	6.40486e-23	123.508	132.327	129.15	142.661	314.582	280.395	356.784	358.096
14373	Scp2-ps2	ENSMUSG00000058492	NA	1027.24	-1.01627	0.0992593	-10.2385	1.33282758534448e-24	7.4078e-23	1304.93	1183.21	1225.88	1140.4	639.563	608.57	527.188	622.823
1082	Aldh1l1	ENSMUSG00000030088	107747	1537.99	-1.14658	0.112423	-10.1988	2.00787905665412e-24	1.10931e-22	2291.98	1948.82	2124.72	1820.71	1111.44	1034.82	724.218	827.135
728	Aco1	ENSMUSG00000028405	11428	2611.21	-0.921174	0.0904597	-10.1833	2.3555374475149e-24	1.29751e-22	3748.76	3201.64	3498.5	3495.2	2021.38	2147.6	1576.24	1619.12
13204	Pxdn	ENSMUSG00000020674	69675	4074.49	-0.855263	0.084	-10.1817	2.39348808789457e-24	1.3145e-22	4299.48	4534.36	4411.92	3604.87	2471.16	2241.9	2195.28	2404.51
929	Adtrp	ENSMUSG00000058022	109254	63.0193	2.11191	0.207485	10.1786	2.47056807369378e-24	1.35282e-22	42.519	30.9337	27.0798	32.9904	159.891	124.48	153.097	139.504
2950	Cers4	ENSMUSG00000008206	67260	558.871	-1.09798	0.107914	-10.1745	2.57601252075442e-24	1.4064e-22	615.513	641.015	691.576	624.143	366.579	306.8	226.318	300.976
14725	Sik2	ENSMUSG00000037112	235344	6263.5	-0.650896	0.0639889	-10.172	2.64365286966524e-24	1.43908e-22	7385.15	7633.75	7559.43	7296.23	4843.52	5223.14	4574.29	4388.32
1498	Arl4a	ENSMUSG00000047446	11861	1587.42	-0.947156	0.0932129	-10.1612	2.95356931337568e-24	1.60307e-22	1734.17	1532.08	1589.38	1512.21	865.75	961.893	782.794	694.222
7987	Gpd2	ENSMUSG00000026827	14571	1185.34	1.62472	0.159921	10.1595	3.00652800631209e-24	1.6223e-22	812.923	695.149	726.988	771.262	2711.64	3046.62	1964.97	1548.82
13206	Pxmp2	ENSMUSG00000029499	19301	231.796	-1.13368	0.111587	-10.1596	3.00393908597539e-24	1.6223e-22	288.522	322.226	313.501	304.938	144.292	167.231	117.153	131.814
13767	Rnd3	ENSMUSG00000017144	74194	354.307	-0.98425	0.0969018	-10.1572	3.07835566388706e-24	1.65623e-22	452.524	421.901	473.896	442.25	202.788	248.961	220.993	230.675
1280	Aoc3	ENSMUSG00000019326	11754	20377.3	-0.930368	0.0917608	-10.1391	3.70629914250081e-24	1.9883e-22	21835.5	21407	21885.7	20645.8	9537.55	9762.27	12673.8	13030.9
17786	Zbtb4	ENSMUSG00000018750	75580	1396.95	-0.684869	0.0675773	-10.1346	3.87952023816661e-24	2.07521e-22	1632.93	1740.88	1679.99	1761.87	1004.84	964.408	1115.61	1153.38
17457	Vnn3	ENSMUSG00000020010	26464	235.67	-1.42814	0.140994	-10.1291	4.10605646639808e-24	2.19005e-22	320.917	326.522	285.379	410.151	107.894	114.421	125.141	150.488
2248	Cachd1	ENSMUSG00000028532	320508	1106.72	-1.63314	0.161241	-10.1285	4.12844876659008e-24	2.19567e-22	1247.22	1199.54	1198.8	1505.97	337.981	362.124	455.299	504.19
14077	Rps3	ENSMUSG00000030744	27050	3297.99	0.682508	0.0673992	10.1264	4.22083983184205e-24	2.23838e-22	2902.43	2694.67	2917.33	2740.88	4847.42	4094.02	4322.67	4793.65
12957	Prps1	ENSMUSG00000031432	19139	712.536	-1.11437	0.110416	-10.0925	5.96461546195243e-24	3.15409e-22	1040.7	1048.31	904.048	1028.94	419.876	398.588	501.893	536.045
8703	Iah1	ENSMUSG00000062054	67732	602.466	-0.835837	0.0829173	-10.0804	6.74754177011603e-24	3.55793e-22	650.946	567.977	568.676	599.177	344.48	373.441	283.563	333.93
13426	Rasgrf2	ENSMUSG00000021708	19418	545.714	-0.788145	0.0782076	-10.0776	6.94016626391081e-24	3.64911e-22	650.946	769.046	698.867	737.38	419.876	446.369	426.01	366.883
14356	Scn1b	ENSMUSG00000019194	20266	361.192	1.10795	0.109972	10.0748	7.13881377449296e-24	3.74292e-22	344.202	299.885	304.127	287.997	795.554	618.629	532.513	713.994
16765	Trhde	ENSMUSG00000050663	237553	153.872	-2.01022	0.199825	-10.0599	8.305789350605e-24	4.34247e-22	99.211	125.453	103.112	135.528	40.2977	32.6918	18.638	24.166
2994	Cfd	ENSMUSG00000061780	11537	62714.2	-1.77373	0.176392	-10.0556	8.67500799463222e-24	4.52273e-22	116610	92410.1	101594	110999	42313.9	37258.6	20087.7	23642
8659	Hspa8	ENSMUSG00000015656	15481	12458.2	0.598163	0.0595151	10.0506	9.13033512232839e-24	4.74675e-22	10455.6	10950.5	10636.1	11782.9	16453.2	15543.7	17640.8	16709.7
13900	Rpl13a	ENSMUSG00000074129	22121	4328.25	0.746369	0.0742798	10.0481	9.36811534799639e-24	4.85672e-22	3688.02	3396.69	3648.48	3397.12	6835.01	5629.27	5309.15	5927.25
5265	Fgf10	ENSMUSG00000021732	14165	466.566	-1.23264	0.122703	-10.0458	9.59149277477436e-24	4.95864e-22	699.539	540.48	683.244	679.424	214.488	294.226	307.526	289.992
2861	Cebpa	ENSMUSG00000034957	12606	9990.47	-1.06112	0.105675	-10.0413	1.0032533991641e-23	5.1722e-22	15342.3	12199	13639.9	11666.1	7369.28	6681.7	4981.66	6293.04
8671	Hspd1-ps4	ENSMUSG00000081189	NA	87.2606	-2.29727	0.228894	-10.0364	1.05476778199349e-23	5.42268e-22	142.742	139.202	117.693	121.262	11.6993	41.4934	18.638	32.9536
16924	Tspan12	ENSMUSG00000029669	269831	1770.57	-0.82438	0.0821489	-10.0352	1.06748080141393e-23	5.47284e-22	2145.19	2033.03	1994.53	2053.43	1231.03	1327.79	1081	1008.38
10580	Mogat1	ENSMUSG00000012187	68393	301.78	-1.28418	0.128006	-10.0323	1.09976626096431e-23	5.60729e-22	445.437	358.315	461.398	358.436	153.391	160.944	190.373	161.473
12220	Pgk1	ENSMUSG00000062070	18655	1457.07	0.747796	0.0745378	10.0324	1.09769399064329e-23	5.60729e-22	1135.87	1184.93	1201.93	1231.34	2095.48	2025.63	1933.02	1931.08
13922	Rpl21	ENSMUSG00000041453	19933	2932.91	0.409777	0.0408665	10.0272	1.15753638419411e-23	5.88563e-22	2523.81	2486.72	2593.41	2555.42	3502	3159.79	3376.13	3454.63
5594	Gapdh	ENSMUSG00000057666	14433	5891.79	0.93102	0.0929536	10.016	1.296791038841e-23	6.57562e-22	4254.94	3988.73	4189.04	3875.93	9290.56	7804.54	6691.03	7306.91
13902	Rpl14	ENSMUSG00000025794	67115	2203.39	0.619793	0.0619882	9.99856	1.54623119597054e-23	7.81903e-22	2033.83	1834.54	1900.79	1782.37	3066.52	2747.37	2850.28	2935.07
4511	Eef1b2	ENSMUSG00000025967	55949	1525.79	0.774067	0.0774282	9.99723	1.56724738750452e-23	7.90371e-22	1189.52	1255.39	1248.8	1273.25	2221.57	1925.04	2277.82	2072.78
768	Acta1	ENSMUSG00000031972	11459	489.79	3.13611	0.313874	9.99162	1.65852935687628e-23	8.34132e-22	211.583	154.668	188.517	120.37	921.647	755.683	2083.46	2169.44
3826	D3Ertd751e	ENSMUSG00000025766	73852	166.53	-1.53594	0.15384	-9.98404	1.79027496582969e-23	8.97951e-22	207.533	219.973	218.721	207.75	58.4966	75.4426	78.5457	81.2855
16123	Tfpi	ENSMUSG00000027082	21788	376.06	-0.970428	0.0972467	-9.97904	1.88284418745041e-23	9.41829e-22	429.24	470.02	469.73	550.137	254.785	270.336	239.631	217.494
13990	Rpl7a	ENSMUSG00000062647	27176	3012.25	0.584229	0.0585474	9.97873	1.88860915182433e-23	9.42167e-22	2715.14	2452.35	2521.55	2527.78	3945.27	3525.68	3708.95	4130.18
14054	Rps2	ENSMUSG00000044533	16898	4521.42	0.718637	0.0721271	9.96349	2.20202343693341e-23	1.09557e-21	3873.28	3591.74	4107.8	3674.42	6810.31	5849.32	5664.61	6758.78
319	4930523C07Rik	ENSMUSG00000090394	67647	333.408	-1.20355	0.120872	-9.95719	2.34592751433638e-23	1.16403e-21	414.054	417.605	381.2	460.974	223.587	182.32	173.067	150.488
2405	Cavin1	ENSMUSG00000004044	19285	14107.1	-0.708337	0.0711645	-9.95352	2.43426345660972e-23	1.20245e-21	16230.1	15960.1	16084.4	16058.3	9975.63	9089.57	9099.32	11203.1
3870	Dapk1	ENSMUSG00000021559	69635	1193.86	-0.725023	0.0728415	-9.95343	2.43634881841531e-23	1.20245e-21	880.751	879.891	872.803	825.652	503.071	506.723	536.507	544.833
13362	Rai2	ENSMUSG00000043518	24004	202.127	-1.20234	0.120815	-9.95186	2.47514997870318e-23	1.21835e-21	316.868	247.469	286.421	312.963	120.893	139.569	127.803	117.534
14061	Rps23	ENSMUSG00000049517	66475	2592.63	0.584406	0.0587408	9.94889	2.55019901664658e-23	1.25197e-21	2251.48	2099.19	2326.78	2211.25	3676.19	3143.44	3228.36	3276.69
13636	Rgma	ENSMUSG00000070509	244058	585.381	-1.1432	0.115082	-9.93378	2.96789801195354e-23	1.45317e-21	641.835	863.565	704.075	824.76	378.278	399.846	263.594	332.831
13449	Raver2	ENSMUSG00000035275	242570	276.416	-1.14994	0.11587	-9.92438	3.26130880880176e-23	1.59262e-21	402.918	382.375	393.699	412.826	168.99	179.805	194.367	174.654
3247	Clvs1	ENSMUSG00000041216	74438	201.848	-1.38067	0.139322	-9.90995	3.76830649241569e-23	1.83536e-21	247.015	262.077	266.632	261.248	54.5969	111.907	119.815	110.944
15634	Steap4	ENSMUSG00000012428	117167	5970.39	-1.52151	0.153957	-9.88269	4.94866281492655e-23	2.40393e-21	7485.37	7026.24	7321.96	8492.8	2338.57	2790.12	2695.85	2738.44
11740	Orm1	ENSMUSG00000039196	18405	804.698	-1.36793	0.138485	-9.87784	5.19425871248158e-23	2.51663e-21	730.922	827.476	774.899	770.371	340.58	266.564	282.232	313.059
13488	Rbm3	ENSMUSG00000031167	19652	1781.51	0.718748	0.0727723	9.87667	5.25497738726056e-23	2.5394e-21	1352.51	1489.97	1421.69	1447.12	2611.55	2386.5	2163.33	2241.94
13489	Rbm3	ENSMUSG00000031167	100043257	1781.51	0.718748	0.0727723	9.87667	5.25497738726056e-23	2.5394e-21	1352.51	1489.97	1421.69	1447.12	2611.55	2386.5	2163.33	2241.94
13977	Rpl38	ENSMUSG00000057322	67671	782.04	0.70597	0.0716701	9.85027	6.83618299199371e-23	3.28634e-21	614.501	630.703	641.583	662.483	1103.64	1020.99	934.56	1097.35
11213	Negr1	ENSMUSG00000040037	320840	439.957	-1.08081	0.109925	-9.83224	8.17775131171673e-23	3.92108e-21	563.883	510.406	533.264	640.192	226.187	300.513	307.526	230.675
4857	Esr1	ENSMUSG00000019768	13982	381.456	-1.40342	0.142846	-9.82472	8.81212064356533e-23	4.21433e-21	624.625	448.538	580.132	570.645	168.99	197.408	216.999	254.841
10347	Met	ENSMUSG00000009376	17295	493.764	-1.05888	0.10781	-9.8217	9.0800777115159e-23	4.33129e-21	630.699	742.408	661.372	832.785	317.182	396.074	376.753	289.992
3021	Chchd3	ENSMUSG00000053768	66075	730.543	0.646059	0.0657989	9.81868	9.35601985030915e-23	4.45145e-21	580.081	592.036	565.551	599.177	933.346	907.826	914.591	904.027
12548	Pltp	ENSMUSG00000017754	18830	1663.09	1.19982	0.122388	9.80338	1.08881830983935e-22	5.16714e-21	1218.88	1267.42	1258.17	1395.41	2737.64	2361.35	3211.05	3496.38
11745	Ormdl3	ENSMUSG00000038150	66612	2402.01	-0.68447	0.0699246	-9.78869	1.25918975958445e-22	5.96038e-21	2826.5	2565.78	2560.08	2730.18	1702.9	1718.83	1604.2	1621.32
7355	Gm5460	ENSMUSG00000072624	432838	98.7502	-2.66465	0.273033	-9.75943	1.68093349919395e-22	7.93641e-21	103.26	127.172	130.191	118.587	18.199	17.6033	19.9692	19.7722
11458	Npr3	ENSMUSG00000022206	18162	9129.32	-1.38574	0.142329	-9.73618	2.11357313423465e-22	9.95369e-21	8934.06	11612.2	9375.86	10970.6	2647.95	3667.77	4853.86	4479.49
9494	Klhl5	ENSMUSG00000054920	71778	1206.03	-0.680992	0.0701047	-9.71393	2.62995028763866e-22	1.23228e-20	1313.03	1390.3	1372.74	1439.1	922.947	881.421	853.352	786.492
14000	Rplp1	ENSMUSG00000007892	56040	4186.77	0.710907	0.0732417	9.70631	2.83421133387568e-22	1.32464e-20	3789.25	3555.66	3773.47	3459.53	6699.81	5390.37	5440.95	6324.89
2510	Ccdc47	ENSMUSG00000078622	67163	1249.98	0.556957	0.057397	9.70359	2.91073902453336e-22	1.35698e-20	1074.11	1114.47	1108.19	1084.23	1576.81	1581.78	1805.22	1488.4
14602	Sfrp5	ENSMUSG00000018822	54612	250.395	-3.65813	0.377183	-9.69856	3.05771120380942e-22	1.42191e-20	347.239	543.058	349.954	241.632	14.2992	20.118	29.2882	52.7257
13983	Rpl5	ENSMUSG00000058558	100503670	2834.67	0.535279	0.0552395	9.69015	3.32045931970025e-22	1.54023e-20	2573.41	2454.07	2598.62	2401.17	3793.18	3310.67	3804.81	3620.5
9653	Ldah	ENSMUSG00000037669	68832	511.657	-0.867193	0.0895107	-9.68815	3.38609729583166e-22	1.56675e-20	671.193	556.806	648.874	626.818	315.882	319.374	382.078	353.702
17987	Zfp385a	ENSMUSG00000000552	29813	621.39	-0.863884	0.0892046	-9.6843	3.51605529707121e-22	1.62282e-20	496.055	474.317	467.647	472.565	267.785	261.534	224.987	292.188
14024	Rps12	ENSMUSG00000061983	20042	3066.74	0.649077	0.0670992	9.67339	3.91198053339643e-22	1.80107e-20	2633.14	2351.82	2674.65	2552.74	4366.45	4009.77	3649.05	3984.09
13207	Pxmp4	ENSMUSG00000000876	59038	798.302	-0.875469	0.0905418	-9.66923	4.07444395568893e-22	1.87121e-20	1012.36	890.203	949.876	888.066	535.569	480.318	476.599	543.734
17138	Ube2h	ENSMUSG00000039159	22214	1902.4	-0.529292	0.0548838	-9.64387	5.21843889713879e-22	2.39067e-20	2203.9	2110.36	2187.21	2265.64	1588.51	1596.87	1477.72	1414.81
16343	Tmem120a	ENSMUSG00000039886	215210	1942.17	-1.0663	0.110713	-9.63118	5.90467070686615e-22	2.69836e-20	2804.23	2592.41	2669.44	2940.6	1554.71	1477.42	997.131	1226.97
11563	Ntng2	ENSMUSG00000035513	171171	149.976	-1.66698	0.173551	-9.60513	7.6062789040315e-22	3.46741e-20	155.903	177.869	155.188	172.977	54.5969	66.641	27.9569	58.218
8309	Hadhb	ENSMUSG00000059447	231086	2599.6	0.704147	0.0733217	9.60353	7.72494708828351e-22	3.51286e-20	2361.83	2167.08	2139.3	2055.21	3769.78	3575.98	3623.75	3243.73
14823	Slc1a3	ENSMUSG00000005360	20512	1882.05	-1.42495	0.148499	-9.59566	8.33804938177305e-22	3.78237e-20	3646.51	2506.49	3187.08	3278.53	971.044	1120.32	1295.34	1311.55
5391	Folh1	ENSMUSG00000001773	53320	109.386	-2.51175	0.261866	-9.59175	8.66065646579846e-22	3.91911e-20	122.495	133.187	158.313	126.612	16.899	36.4639	10.6503	29.6582
1722	Atp9a	ENSMUSG00000027546	11981	2097.1	-0.66196	0.0691535	-9.57232	1.04531211774373e-21	4.71869e-20	2562.28	2641.39	2727.77	2571.47	1697.7	1437.18	1685.4	1814.64
13064	Psmd8	ENSMUSG00000030591	57296	1328.79	0.93347	0.097655	9.55886	1.19063729758795e-21	5.36163e-20	1039.69	1018.23	1017.58	930.865	1761.4	1583.04	2042.19	2260.62
10662	Mroh1	ENSMUSG00000022558	223658	376.679	0.816661	0.0854797	9.55387	1.24943099393416e-21	5.60853e-20	306.744	306.759	311.418	312.071	562.868	472.774	533.844	606.346
11505	Nrip1	ENSMUSG00000048490	268903	1577.89	-1.26968	0.1329	-9.55369	1.25152589000208e-21	5.60853e-20	1837.43	1454.74	1782.06	1438.2	625.264	862.56	588.427	623.921
15468	Spsb1	ENSMUSG00000039911	74646	318.756	-1.17825	0.123341	-9.55274	1.263141033963e-21	5.64691e-20	383.684	458.85	479.104	489.506	198.889	198.665	210.343	193.328
1705	Atp6v1b2	ENSMUSG00000006273	11966	1325.14	0.95759	0.10035	9.5425	1.39429960145736e-21	6.21824e-20	1056.9	964.959	997.786	1003.98	1665.2	1608.18	2217.92	2318.83
13960	Rpl35a	ENSMUSG00000060636	57808	1227.73	0.61207	0.0641506	9.54115	1.41259165641127e-21	6.28467e-20	1075.12	970.974	1058.19	1067.28	1747.1	1566.69	1483.05	1576.28
13968	Rpl36a	ENSMUSG00000079435	19982	964.963	0.748002	0.0784308	9.53709	1.46893690931678e-21	6.51968e-20	857.467	772.483	840.515	748.08	1450.72	1237.26	1305.99	1406.02
14797	Slc16a1	ENSMUSG00000032902	20501	850.04	1.33429	0.140066	9.52615	1.63223560340673e-21	7.22713e-20	432.277	457.131	440.567	664.266	1179.03	1107.75	1463.08	1282.99
5472	Ftl1-ps1	ENSMUSG00000062382	434624	617.797	1.09945	0.115497	9.51934	1.74285439624147e-21	7.69851e-20	570.97	527.591	552.011	494.856	1242.73	950.577	1057.04	1342.31
14372	Scp2	ENSMUSG00000028603	20280	6174.24	-0.905529	0.0951478	-9.51708	1.78113599584616e-21	7.83023e-20	8043.18	7084.67	7066.78	7820.51	4161.06	4617.09	3706.29	3540.31
1674	Atp1a4	ENSMUSG00000007107	27222	23.2192	3.34136	0.351173	9.51484	1.81997167161642e-21	7.982e-20	9.11122	6.87415	7.29071	5.3498	89.6948	70.4131	59.9077	68.1041
13006	Prtn3	ENSMUSG00000057729	19152	58.4641	-2.32027	0.243994	-9.50953	1.91522090653163e-21	8.37988e-20	168.051	133.187	147.897	94.5131	28.5984	30.177	17.3067	31.8551
13127	Ptma	ENSMUSG00000026238	19231	4996.49	0.533883	0.0561866	9.50196	2.05976610230705e-21	8.99107e-20	4315.68	4589.36	4713.97	4667.7	7097.59	6563.51	6452.73	6365.53
13954	Rpl32	ENSMUSG00000057841	19951	2394.53	0.646955	0.0681394	9.49457	2.21126656721955e-21	9.62968e-20	1938.66	1978.9	1983.07	1880.45	3269.31	2665.64	3014.02	3232.75
2709	Cd59a	ENSMUSG00000032679	12509	1161.2	-0.780163	0.0822586	-9.48427	2.44082766479643e-21	1.06044e-19	1105.49	1298.36	1100.9	1184.09	696.76	672.696	674.96	687.632
6654	Gm2065	ENSMUSG00000102882	NA	301.381	-1.53051	0.1615	-9.47687	2.62030325265783e-21	1.13575e-19	194.373	225.988	189.559	149.794	58.4966	89.2737	57.2451	58.218
9390	Kif13b	ENSMUSG00000060012	16554	864.204	-0.739572	0.0780684	-9.47338	2.70921279020961e-21	1.17154e-19	863.541	1007.92	900.924	965.638	527.77	536.9	637.684	540.439
1243	Anks1	ENSMUSG00000024219	224650	596.051	-0.831608	0.087851	-9.46612	2.9043093848128e-21	1.25298e-19	811.911	710.615	823.851	675.858	490.072	417.449	379.416	409.723
11798	Oxtr	ENSMUSG00000049112	18430	899.196	-2.8823	0.304864	-9.45438	3.24928646610696e-21	1.39855e-19	1046.78	836.069	954.042	971.88	74.0957	67.8983	170.404	203.214
16359	Tmem135	ENSMUSG00000039428	72759	1747.47	-0.584209	0.0618762	-9.44158	3.67207572816273e-21	1.57686e-19	1847.55	1800.17	1693.53	1818.04	1214.13	1264.92	1186.17	1113.83
8634	Hsd17b4	ENSMUSG00000024507	15488	3164.03	-0.570917	0.0605064	-9.43565	3.88594049767545e-21	1.66484e-19	3549.33	3431.06	3336.02	3106.45	2468.56	2331.18	2056.83	2179.33
14044	Rps18	ENSMUSG00000008668	20084	2326.72	0.526098	0.0557725	9.43293	3.98787782213729e-21	1.70456e-19	2128.99	1891.25	2071.6	2017.76	2993.73	2776.29	2793.03	3105.33
12680	Pon3	ENSMUSG00000029759	269823	1606.47	-0.812322	0.0861966	-9.42406	4.33986228116027e-21	1.85074e-19	2185.68	2204.88	2147.64	2351.24	1003.54	1340.36	1409.83	1308.26
11207	Nedd4	ENSMUSG00000032216	17999	13963.7	-0.361899	0.0384361	-9.41561	4.70339875443265e-21	2.00116e-19	15107.4	14221.8	14521	14981.2	11011.7	11990.3	11896.3	10885.7
16707	Tpt1-ps3	ENSMUSG00000084319	NA	611.919	0.816924	0.0868461	9.40658	5.12558080911821e-21	2.17579e-19	475.808	549.932	442.65	518.93	848.851	842.442	1001.12	817.249
7922	Gnpat	ENSMUSG00000031985	14712	2036.28	-0.730205	0.0776322	-9.40596	5.15564113945711e-21	2.18354e-19	2274.77	2125.83	2137.22	1869.75	1195.93	1208.34	1384.53	1278.6
10727	Mrps18b	ENSMUSG00000024436	66973	262.776	0.921217	0.0980464	9.39573	5.68214126613292e-21	2.40103e-19	194.373	178.728	192.683	208.642	401.677	335.72	330.158	396.542
16821	Trim8	ENSMUSG00000025034	93679	886.418	-0.898628	0.0956616	-9.39381	5.78663955488411e-21	2.43962e-19	1179.4	1133.38	1073.82	1134.16	557.668	570.849	568.458	723.88
17271	Uqcc2	ENSMUSG00000024208	67267	221.052	1.20685	0.12873	9.37505	6.91456344938698e-21	2.90852e-19	129.582	154.668	171.853	134.637	366.579	336.977	294.213	363.588
9885	Lrrc4c	ENSMUSG00000050587	241568	149.565	-1.37279	0.146548	-9.36746	7.42996853186241e-21	3.11823e-19	205.509	218.254	223.929	208.642	89.6948	113.164	63.9016	64.8087
12270	Phf8	ENSMUSG00000041229	320595	677.725	-1.15106	0.122974	-9.36022	7.95700575962424e-21	3.33186e-19	746.107	764.749	773.857	735.597	259.985	295.483	392.728	409.723
172	2410006H16Rik	ENSMUSG00000086841	NA	144.771	1.26057	0.134733	9.35605	8.27759501663486e-21	3.45828e-19	96.174	108.268	115.61	98.0796	276.884	259.02	224.987	240.561
15319	Sod3	ENSMUSG00000072941	20657	3717.71	-0.87718	0.0938085	-9.35074	8.70333562031515e-21	3.62796e-19	4210.39	4249.94	4402.55	4420.71	2337.27	1989.17	2213.92	2864.77
1932	Bche	ENSMUSG00000027792	12038	1751.66	-1.18673	0.126928	-9.34965	8.79387195019086e-21	3.65746e-19	2061.16	2203.17	2097.64	2404.73	794.254	1195.77	994.468	867.778
13662	Rhbdd1	ENSMUSG00000026142	76867	296.063	1.24459	0.133638	9.31314	1.2411231371518e-20	5.15038e-19	204.496	211.38	249.967	237.174	503.071	423.736	621.709	589.869
2713	Cd63	ENSMUSG00000025351	12512	2567.49	0.742358	0.0797223	9.3118	1.25689672932383e-20	5.20417e-19	2186.69	2045.92	2314.28	2323.59	3819.18	3172.36	3593.13	4248.82
2406	Cavin2	ENSMUSG00000045954	20324	6707.34	-0.517372	0.0558143	-9.26952	1.86981760188027e-20	7.72468e-19	7693.92	7666.4	7356.33	7816.05	5730.07	5584.01	5354.42	4671.72
13937	Rpl27	ENSMUSG00000063316	19942	1030.34	0.631835	0.0681831	9.26673	1.91943476987337e-20	7.912e-19	836.207	899.655	864.47	890.741	1530.01	1344.14	1234.1	1304.96
1094	Aldoa	ENSMUSG00000030695	11674	12821.5	0.873105	0.094281	9.26067	2.03148635158053e-20	8.35528e-19	9772.29	9145.2	9246.71	9326.48	19799.2	17169.5	14678.7	17019.4
1095	Aldoa	ENSMUSG00000114515	129135233	12821.5	0.873105	0.094281	9.26067	2.03148635158053e-20	8.35528e-19	9772.29	9145.2	9246.71	9326.48	19799.2	17169.5	14678.7	17019.4
1091	Aldh6a1	ENSMUSG00000021238	104776	5928.88	-0.60679	0.0655316	-9.25951	2.05368235524834e-20	8.42784e-19	7701	7194.66	7194.89	7100.96	4807.12	5333.79	4819.24	4212.57
15825	Syp	ENSMUSG00000031144	20977	200.982	-2.05526	0.222242	-9.24784	2.2907012117218e-20	9.37971e-19	186.274	202.787	193.725	119.479	41.5976	27.6623	55.9139	43.9381
12888	Prkag2	ENSMUSG00000028944	108099	636.588	-0.779974	0.0843771	-9.24391	2.37651599476741e-20	9.70962e-19	705.613	618.674	661.372	712.415	399.077	379.728	406.041	386.655
6708	Gm24576	ENSMUSG00000093249	NA	683.155	-0.904682	0.0981018	-9.22187	2.91975855936954e-20	1.19028e-18	651.958	781.935	639.5	652.675	405.577	396.074	288.888	365.785
1542	Arrb1	ENSMUSG00000018909	109689	1126.43	-0.655755	0.0711905	-9.21127	3.22286198346876e-20	1.31096e-18	1080.19	1141.11	1090.48	1029.84	690.26	590.967	768.15	707.404
12101	Pdhb	ENSMUSG00000021748	68263	2544.18	1.46115	0.158691	9.20754	3.33680624457115e-20	1.35137e-18	1688.61	1455.6	1520.63	1546.09	5557.18	4956.58	3269.63	3317.33
12499	Plekhg6	ENSMUSG00000038167	213522	60.7811	1.86024	0.202029	9.20776	3.33015656543059e-20	1.35137e-18	53.6549	41.2449	38.5366	39.2318	176.79	155.915	135.791	157.079
16726	Trafd1	ENSMUSG00000042726	231712	919.391	-0.629926	0.0684378	-9.20436	3.43698693975845e-20	1.3889e-18	999.197	1023.39	1006.12	970.988	724.058	603.541	635.022	623.921
4630	Eif4g1	ENSMUSG00000045983	208643	5528.85	-0.397775	0.0432874	-9.18916	3.95905762779744e-20	1.59639e-18	6121.73	5921.22	6092.95	6122.84	4655.03	4596.97	4603.57	4557.48
3861	Dag1	ENSMUSG00000039952	13138	2508.48	-0.4485	0.0488404	-9.18296	4.19385274656289e-20	1.68739e-18	2394.23	2536.56	2379.9	2585.73	1856.29	1796.79	1761.29	1839.91
16815	Trim66	ENSMUSG00000031026	330627	24.4548	3.70085	0.404134	9.15748	5.3124470106683e-20	2.13281e-18	10.1236	6.01488	4.16612	6.24143	98.7943	100.59	93.1898	52.7257
13931	Rpl23a	ENSMUSG00000058546	268449	2908.67	0.451679	0.049325	9.15721	5.325745495875e-20	2.13353e-18	2695.91	2532.27	2640.28	2660.63	3816.58	3521.91	3393.44	3663.34
13932	Rpl23a	ENSMUSG00000058546	108168140	2908.67	0.451679	0.049325	9.15721	5.325745495875e-20	2.13353e-18	2695.91	2532.27	2640.28	2660.63	3816.58	3521.91	3393.44	3663.34
10091	Maob	ENSMUSG00000040147	109731	789.489	-0.981871	0.107386	-9.14341	6.0515579208527e-20	2.41905e-18	1103.47	1011.36	962.374	872.017	542.069	509.237	465.949	482.221
8519	Hnmt	ENSMUSG00000026986	140483	287.024	-1.02359	0.112059	-9.13439	6.57748608496068e-20	2.62362e-18	317.88	272.388	298.919	296.914	119.593	140.826	173.067	149.39
2014	Blcap	ENSMUSG00000067787	53619	1292.87	-0.839234	0.0921386	-9.10838	8.36184928803524e-20	3.3282e-18	1339.35	1400.61	1389.4	1545.2	712.359	808.493	812.082	838.12
2993	Cfb	ENSMUSG00000090231	14962	2286.74	-0.624028	0.0686479	-9.09027	9.87952566930925e-20	3.92383e-18	2567.34	2957.6	2517.38	2726.61	1643.11	1681.11	1730.67	1931.08
5203	Fbxo9	ENSMUSG00000001366	71538	430.642	-0.861165	0.0947566	-9.08819	1.00702800076521e-19	3.99102e-18	505.166	439.086	443.692	395.885	249.586	260.277	243.625	228.478
8223	Gzf1	ENSMUSG00000027439	74533	601.109	-0.991184	0.109329	-9.06604	1.23415511282491e-19	4.88071e-18	869.615	699.445	798.854	668.725	409.476	421.221	379.416	318.551
17362	Utrn	ENSMUSG00000019820	22288	4330.38	-0.641667	0.0711275	-9.02136	1.8576983878111e-19	7.33098e-18	4446.27	5051.64	4569.19	4812.14	2641.45	3347.14	3225.7	2890.03
17832	Zcchc24	ENSMUSG00000055538	71918	1469.25	-0.482744	0.0535525	-9.01441	1.97934809475085e-19	7.79442e-18	1592.44	1660.11	1650.83	1614.75	1214.13	1241.03	1111.62	1100.65
14018	Rps10	ENSMUSG00000052146	67097	1603.16	0.657146	0.0730624	8.9943	2.37733711117619e-19	9.32489e-18	1423.37	1178.92	1405.02	1398.08	2322.97	2020.6	1929.03	2244.14
15093	Slit1	ENSMUSG00000025020	20562	46.6004	9.31963	1.03617	8.99427	2.3780785389048e-19	9.32489e-18	0	0	1.04153	0	167.69	171.003	189.042	206.509
1191	Ank	ENSMUSG00000022265	11732	507.535	1.31788	0.146803	8.97722	2.77706739930443e-19	1.08664e-17	342.177	377.219	356.203	354.87	856.651	800.949	1103.63	807.363
10442	Mical3	ENSMUSG00000051586	194401	964.791	-0.595249	0.0663964	-8.96509	3.1002670306916e-19	1.21054e-17	1137.89	1117.91	1168.6	1184.09	742.257	748.139	792.113	767.819
538	A530016L24Rik	ENSMUSG00000043122	319942	1862.11	-1.20457	0.134431	-8.96046	3.23322493336762e-19	1.2598e-17	2122.91	2161.92	2063.27	2383.33	1195.93	1100.2	654.991	838.12
10399	Mfsd14b	ENSMUSG00000038212	66631	654.141	-0.615801	0.0688223	-8.94769	3.63004355310785e-19	1.41145e-17	695.49	751.001	663.455	736.489	499.171	481.575	449.973	431.692
2956	Ces1f	ENSMUSG00000031725	234564	727.042	-1.25602	0.140424	-8.94443	3.73888849972095e-19	1.45072e-17	1815.16	1420.37	1547.71	1834.09	748.757	809.75	637.684	575.589
14078	Rps3a1	ENSMUSG00000028081	20091	4039.75	0.522805	0.0584924	8.938	3.96284223246366e-19	1.5344e-17	3731.55	3431.06	3562.03	3605.76	5217.9	4662.35	5412.99	5293.44
15574	St3gal2	ENSMUSG00000031749	20444	671.709	-0.929833	0.104056	-8.93591	4.03858132806787e-19	1.56046e-17	572.994	676.245	660.33	633.059	373.079	311.829	294.213	354.8
13927	Rpl22	ENSMUSG00000028936	19934	1386.64	0.512055	0.0573842	8.92327	4.52709915534326e-19	1.74557e-17	1288.73	1194.38	1216.51	1225.99	1828.99	1657.22	1676.08	1856.39
5727	Ghitm	ENSMUSG00000041028	66092	3927.75	0.506002	0.056762	8.91446	4.90217550368283e-19	1.88627e-17	3510.86	3662.2	3437.05	3448.84	4795.42	4687.5	5423.64	5061.67
9690	Lgals3	ENSMUSG00000050335	16854	1687.58	2.56003	0.287296	8.91075	5.06867280084519e-19	1.94629e-17	732.947	708.038	572.842	911.249	2719.44	2267.05	5446.28	6818.1
17413	Vgll4	ENSMUSG00000030315	232334	656.198	-0.664218	0.0747058	-8.89111	6.05029994008944e-19	2.3184e-17	657.02	685.697	681.161	765.912	452.374	484.09	420.685	406.428
16487	Tmem45b	ENSMUSG00000041737	235135	2681.1	-1.48563	0.167149	-8.88801	6.22127401723383e-19	2.37409e-17	1955.87	2942.14	2535.09	1837.65	894.348	638.747	873.321	904.027
694	Acad11	ENSMUSG00000090150	102632	1182.66	-0.639118	0.0719434	-8.88362	6.47208633707358e-19	2.46472e-17	1660.27	1610.27	1638.33	1711.93	963.244	939.26	1158.22	1187.43
18122	Zfp703	ENSMUSG00000085795	353310	794.708	-0.874282	0.098726	-8.85564	8.32038007247055e-19	3.16209e-17	1197.62	1111.03	1135.27	1077.98	691.56	721.734	489.912	563.506
3477	Cpeb3	ENSMUSG00000039652	208922	289.945	-1.01925	0.115103	-8.85507	8.36281564223736e-19	3.1717e-17	378.622	372.063	369.743	442.25	191.089	216.269	202.355	163.669
1732	Atrnl1	ENSMUSG00000054843	226255	591.671	-0.877869	0.0993335	-8.83759	9.78010880506002e-19	3.69409e-17	674.23	708.897	744.694	849.726	321.081	408.647	426.01	462.449
10747	Mrps6	ENSMUSG00000039680	121022	746.562	-0.820553	0.0928476	-8.83764	9.7764886307124e-19	3.69409e-17	608.427	576.57	592.631	592.936	336.681	325.661	291.551	384.459
3071	Chpf2	ENSMUSG00000038181	100910	835.042	-0.662787	0.0750043	-8.83665	9.86277356777235e-19	3.71772e-17	807.861	884.188	781.148	833.677	556.368	496.664	459.292	574.491
5362	Fmo1	ENSMUSG00000040181	14261	1727.49	1.24887	0.141382	8.83329	1.0164331424456e-18	3.82361e-17	1722.02	1517.47	1722.69	1513.1	4488.64	4491.35	3352.17	3055.9
793	Acvr1c	ENSMUSG00000026834	269275	2128.99	-1.09255	0.123743	-8.82923	1.05403438943445e-18	3.95026e-17	1827.31	2147.31	1985.16	2210.36	672.061	1141.7	1026.42	990.805
16626	Tns2	ENSMUSG00000037003	209039	2632.18	-0.576261	0.0652677	-8.82919	1.05437107772959e-18	3.95026e-17	3978.57	3774.77	3917.2	4027.5	2757.14	2736.05	2540.09	2496.78
17740	Ypel5	ENSMUSG00000039770	383295	1148.28	-0.650334	0.0737446	-8.81873	1.15763030406763e-18	4.32837e-17	1553.97	1484.82	1514.39	1407	1068.54	949.319	925.241	856.793
11007	Naaa	ENSMUSG00000029413	67111	597.744	-0.883746	0.100244	-8.81596	1.18666438221759e-18	4.42798e-17	736.996	757.016	709.282	786.42	366.579	394.816	368.765	486.615
1343	Apmap	ENSMUSG00000033096	71881	2545.05	-0.565576	0.0641818	-8.81209	1.22830324541068e-18	4.57413e-17	2244.4	2112.94	2068.48	1974.97	1544.31	1443.47	1339.27	1350
14867	Slc25a25	ENSMUSG00000026819	227731	1429.09	-0.95375	0.108423	-8.79656	1.41076154977078e-18	5.23254e-17	1821.23	1398.03	1644.58	1325.86	757.856	764.485	903.941	768.917
12362	Pim1	ENSMUSG00000024014	18712	381.102	0.880022	0.100055	8.79535	1.42603332553742e-18	5.2786e-17	320.917	311.055	295.795	307.613	553.768	492.892	569.789	654.678
729	Aco2	ENSMUSG00000022477	11429	5215.79	0.74217	0.0844955	8.78355	1.58397135330745e-18	5.85153e-17	4731.76	4359.07	4695.22	4516.12	8959.08	8229.53	6651.09	6774.16
5366	Fmo5	ENSMUSG00000028088	14263	412.929	-0.878423	0.100089	-8.77638	1.68817038193593e-18	6.21166e-17	596.279	561.103	641.583	556.379	302.883	331.947	331.489	314.158
3673	Ctsz	ENSMUSG00000016256	64138	1828.6	1.25295	0.143032	8.75993	1.95378749897196e-18	7.16053e-17	1352.51	1340.46	1328.99	1268.79	2680.45	2274.59	3354.83	4296.05
3582	Cs	ENSMUSG00000005683	12974	5282.97	0.733989	0.0838677	8.75174	2.10084288837023e-18	7.68427e-17	4527.26	4230.18	4373.39	4329.77	8396.22	7901.35	6422.11	6322.7
166	2310061I04Rik	ENSMUSG00000050705	69662	245.295	0.956158	0.10931	8.74725	2.1862364305992e-18	7.98084e-17	201.459	188.18	204.14	179.218	428.975	397.331	315.514	355.899
4034	Derl3	ENSMUSG00000009092	70377	20.0241	3.36351	0.384656	8.7442	2.24598787915991e-18	8.18282e-17	11.1359	2.57781	7.29071	5.3498	58.4966	62.8688	82.5395	61.5134
15066	Slc9a6	ENSMUSG00000060681	236794	590.319	-0.649331	0.074358	-8.7325	2.49109145919315e-18	9.05798e-17	794.701	839.506	733.237	864.884	497.871	481.575	524.525	556.916
839	Adamtsl4	ENSMUSG00000015850	229595	299.921	-1.00658	0.115351	-8.72626	2.63226402526192e-18	9.55254e-17	346.226	337.693	325.999	340.604	153.391	132.025	159.754	222.986
14791	Slc13a4	ENSMUSG00000029843	243755	91.7486	-1.55862	0.178842	-8.71503	2.90674130190571e-18	1.0528e-16	128.569	126.313	114.568	131.07	41.5976	41.4934	47.9262	39.5443
3082	Chrna2	ENSMUSG00000022041	110902	29.1567	3.32782	0.382008	8.7114	3.00145548126132e-18	1.08498e-16	16.1977	7.73342	5.20765	8.91633	83.1952	94.3032	85.2021	117.534
11710	Olfm1	ENSMUSG00000026833	56177	716.073	-1.1257	0.129272	-8.708	3.0928769594492e-18	1.11585e-16	511.241	577.429	562.426	613.443	272.984	255.247	201.024	306.468
9225	Jup	ENSMUSG00000001552	16480	2946.28	-0.621836	0.0715	-8.69701	3.4075700878318e-18	1.22699e-16	3320.53	3408.72	3355.81	3365.91	2436.06	1981.63	2068.81	2254.03
15346	Sox6	ENSMUSG00000051910	20679	393.062	-0.898899	0.103531	-8.68241	3.87460268481391e-18	1.39245e-16	502.129	552.51	486.395	542.113	297.683	324.403	259.6	238.364
14029	Rps13	ENSMUSG00000090862	68052	1199.88	0.532668	0.0613678	8.67993	3.9601497956998e-18	1.42044e-16	1098.41	961.522	1114.44	1058.37	1572.91	1420.84	1573.58	1549.92
12194	Pfkfb1	ENSMUSG00000025271	18639	271.196	-1.29974	0.150043	-8.66244	4.61767698372615e-18	1.65307e-16	415.067	313.633	382.242	334.362	188.489	169.746	121.147	108.747
8152	Gsto1	ENSMUSG00000025068	14873	489.357	0.838785	0.096897	8.65646	4.86624769234253e-18	1.7387e-16	419.116	394.404	406.197	364.678	735.758	606.055	700.255	787.591
14862	Slc25a20	ENSMUSG00000032602	57279	599.961	0.699628	0.080847	8.65374	4.984036505671e-18	1.77735e-16	493.018	490.643	523.89	513.58	919.047	895.252	717.561	751.342
733	Acot13	ENSMUSG00000006717	66834	187.993	1.0705	0.123807	8.64648	5.31143992582875e-18	1.88684e-16	146.792	126.313	156.23	139.095	323.681	243.931	290.22	331.733
15563	Ssr4	ENSMUSG00000002014	20832	495.876	0.714173	0.0826099	8.64512	5.37494452550076e-18	1.90574e-16	424.178	405.575	404.114	425.309	647.363	587.195	764.156	722.782
16154	Thap12	ENSMUSG00000030753	72981	858.425	-0.709571	0.0821016	-8.6426	5.49482868896814e-18	1.94452e-16	1063.99	1061.2	959.25	1010.22	627.864	589.71	740.193	551.423
4459	Ebf1	ENSMUSG00000057098	13591	1847.18	-0.563041	0.065173	-8.63917	5.6620676357155e-18	1.99988e-16	1972.07	1972.88	2021.61	1948.22	1297.33	1442.21	1320.63	1297.27
1188	Angptl6	ENSMUSG00000038742	70726	42.5705	2.29024	0.265972	8.61085	7.25190381011917e-18	2.55449e-16	12.1483	25.7781	21.8721	24.9657	93.5946	71.6705	129.134	123.027
13947	Rpl30	ENSMUSG00000058600	19946	1524.13	0.60451	0.0702042	8.61073	7.25990119521845e-18	2.55449e-16	1405.15	1268.28	1374.82	1319.62	2363.26	1985.4	1898.41	1913.5
774	Actg1	ENSMUSG00000062825	11465	10361.1	0.636099	0.073892	8.6085	7.40207808284532e-18	2.59958e-16	9432.14	7984.33	8866.55	9684.02	13447.7	12813.9	14586.9	15044.4
13986	Rpl7	ENSMUSG00000043716	19989	3047.42	0.474433	0.055131	8.60557	7.59412037062686e-18	2.66197e-16	2812.33	2546.01	2723.6	2755.15	3739.88	3489.22	4011.15	3813.83
10432	Mgst2	ENSMUSG00000074604	211666	104.349	-1.64531	0.191225	-8.60408	7.69288565134815e-18	2.69149e-16	129.582	128.031	109.361	131.07	27.2984	54.0672	31.9508	45.0366
14300	Sat1	ENSMUSG00000025283	20229	811.99	0.758312	0.0882191	8.59577	8.27057550523906e-18	2.88815e-16	705.613	666.793	690.535	726.681	1054.24	1029.79	1292.68	1339.01
7316	Gm5144	ENSMUSG00000115240	381002	88.7789	-1.84828	0.215049	-8.5947	8.34814836071834e-18	2.90975e-16	101.236	111.705	97.9039	115.021	19.4989	27.6623	30.6195	39.5443
8741	Ifi202b	ENSMUSG00000026535	26388	24.2637	9.11743	1.06233	8.5825	9.28334527836005e-18	3.22963e-16	0	0	0	0	63.6963	103.105	110.496	109.845
14405	Sdhb	ENSMUSG00000009863	67680	1479.11	0.742814	0.0865688	8.58063	9.43580008561899e-18	3.27651e-16	1345.42	1184.93	1315.45	1191.22	2420.46	2087.24	1877.11	2040.93
15628	Stbd1	ENSMUSG00000047963	52331	147.384	1.39148	0.162224	8.57753	9.69281112242643e-18	3.35945e-16	94.1493	113.424	106.236	120.37	278.184	270.336	288.888	303.173
5506	Fyco1	ENSMUSG00000025241	17281	1210.92	-0.457686	0.0533735	-8.57516	9.89512307306785e-18	3.42316e-16	1383.89	1347.33	1384.19	1354.39	1004.84	1082.6	959.855	936.98
17426	Vkorc1l1	ENSMUSG00000066735	69568	758.134	-0.775912	0.0905112	-8.57255	1.01216712406396e-17	3.495e-16	971.863	989.019	888.426	998.629	501.771	492.892	633.69	618.429
6358	Gm15551	ENSMUSG00000086679	NA	101.889	-1.68524	0.196781	-8.56404	1.08980572571408e-17	3.75608e-16	127.557	128.031	113.527	112.346	27.2984	35.2065	43.9323	42.8397
18006	Zfp423	ENSMUSG00000045333	94187	363.621	-0.842179	0.0984536	-8.55407	1.18821604867738e-17	4.08764e-16	381.659	377.219	384.325	402.126	232.687	227.585	167.742	231.774
14075	Rps28	ENSMUSG00000067288	54127	1292.52	0.764775	0.0894702	8.54782	1.25435814083371e-17	4.30717e-16	1051.84	1022.53	1097.77	1151.1	2109.78	1837.03	1491.04	1905.82
5283	Fgfrl1	ENSMUSG00000008090	116701	2921.93	-0.724927	0.0848693	-8.54169	1.32278565531755e-17	4.53373e-16	3145.39	2778.88	2952.74	2972.7	1819.9	1589.32	1709.37	2046.42
14059	Rps20	ENSMUSG00000028234	67427	1880.65	0.568761	0.0665936	8.54077	1.33325321976541e-17	4.56116e-16	1618.76	1611.13	1681.03	1606.72	2627.15	2240.64	2232.56	2562.69
10866	Mturn	ENSMUSG00000038065	68235	737.169	-1.09404	0.128191	-8.53446	1.40811502381951e-17	4.80838e-16	832.158	1103.3	1006.12	831.893	378.278	418.706	484.587	485.516
13959	Rpl35	ENSMUSG00000062997	66489	1669.86	0.601845	0.0705248	8.5338	1.41623218798516e-17	4.82719e-16	1386.93	1363.66	1474.81	1352.61	2376.26	1884.81	1990.27	2210.09
3170	Cldn22	ENSMUSG00000038064	75677	130.933	-1.91988	0.225101	-8.52898	1.47645457613548e-17	5.0232e-16	196.397	186.461	156.23	172.977	68.896	62.8688	25.2944	31.8551
5268	Fgf13	ENSMUSG00000031137	14168	114.685	-3.03674	0.356105	-8.52767	1.49330121361243e-17	5.0712e-16	60.7415	126.313	88.5301	47.2565	7.79955	10.059	6.65641	14.2799
2267	Cacng7	ENSMUSG00000069806	81904	303.879	-1.10519	0.129646	-8.52468	1.53231889672703e-17	5.19417e-16	317.88	272.388	243.718	252.332	136.492	124.48	106.503	136.208
5142	Fblim1	ENSMUSG00000006219	74202	192.644	1.03703	0.121866	8.50954	1.746173683866e-17	5.9059e-16	140.718	152.95	147.897	172.085	331.481	280.395	310.189	338.323
13789	Rnf141	ENSMUSG00000030788	67150	882.579	-0.56472	0.0663645	-8.50938	1.74866692403276e-17	5.9059e-16	914.159	1010.5	917.588	1009.33	646.063	690.3	664.31	608.543
13762	Rnasel	ENSMUSG00000066800	24014	310.707	-1.30601	0.153722	-8.4959	1.96402341982388e-17	6.62116e-16	484.919	541.339	530.139	454.733	142.992	181.062	264.925	224.084
1711	Atp6v1g1	ENSMUSG00000039105	66290	751.662	0.731108	0.0861664	8.48484	2.16008268115513e-17	7.26887e-16	672.205	624.689	661.372	668.725	1110.14	924.172	1123.6	1199.51
15486	Sqstm1	ENSMUSG00000015837	18412	4483.17	0.653164	0.077021	8.48034	2.24544892942908e-17	7.54243e-16	4133.46	4041.14	3971.36	3903.57	6112.25	5208.05	6696.35	7219.03
11944	Pbx1	ENSMUSG00000052534	18514	789.524	-0.602572	0.0711718	-8.46645	2.52979794400629e-17	8.48216e-16	860.504	899.655	873.844	978.121	570.667	574.621	620.378	614.035
605	Aatk	ENSMUSG00000025375	11302	506.171	-1.27767	0.150956	-8.46388	2.58636074198096e-17	8.65612e-16	216.645	226.847	216.638	160.494	111.794	90.5311	66.5641	70.301
7642	Gm7536	ENSMUSG00000057036	NA	1121.64	0.619532	0.0732553	8.45715	2.73979788394355e-17	9.1531e-16	986.036	914.262	1022.78	899.657	1419.52	1549.09	1443.11	1456.55
2637	Cct7	ENSMUSG00000030007	12468	1372.05	0.614021	0.072628	8.45434	2.80676102660604e-17	9.35992e-16	1188.51	1172.04	1207.13	1123.46	1778.3	1583.04	1877.11	1937.67
8579	Hoxc8	ENSMUSG00000001657	15426	1205.32	-0.583146	0.0690309	-8.44761	2.97322437722731e-17	9.8972e-16	1641.03	1423.81	1374.82	1582.65	994.443	954.349	1027.75	1042.43
14834	Slc22a17	ENSMUSG00000022199	59049	192.948	-1.17045	0.138713	-8.43793	3.22999365576567e-17	1.07326e-15	238.916	225.988	255.175	230.933	103.994	113.164	79.8769	123.027
12980	Prrc2a	ENSMUSG00000024393	53761	2375.5	-0.446963	0.0530206	-8.42999	3.45692761666516e-17	1.14456e-15	2681.74	2735.91	2706.94	2624.97	1966.79	1930.07	1923.7	2061.8
14723	Sigmar1	ENSMUSG00000036078	18391	855.976	-0.722458	0.085745	-8.42565	3.58757918458796e-17	1.18569e-15	850.38	868.721	844.681	699.04	480.972	443.854	497.9	551.423
15044	Slc7a1	ENSMUSG00000041313	11987	237.162	1.48769	0.176581	8.42497	3.60836854522742e-17	1.19044e-15	168.051	147.794	168.728	178.327	391.277	329.433	668.304	470.138
8684	Htra1	ENSMUSG00000006205	56213	1964.53	-0.726694	0.0863204	-8.41857	3.81117676547376e-17	1.25288e-15	1909.31	2058.81	2060.15	1822.5	1229.73	1200.79	989.143	1320.34
13667	Rhbdl1	ENSMUSG00000025735	214951	601.73	-1.07685	0.128011	-8.41216	4.02513763766559e-17	1.32087e-15	866.578	733.816	724.905	732.922	415.976	452.656	280.901	300.976
9093	Irs1	ENSMUSG00000055980	16367	418.946	-1.40134	0.166706	-8.40604	4.24099419876499e-17	1.38924e-15	517.315	570.555	521.807	672.291	218.387	301.77	159.754	184.54
15040	Slc6a6	ENSMUSG00000030096	21366	1080.65	0.715865	0.0851807	8.40407	4.3125364874608e-17	1.41018e-15	1202.68	1019.09	1069.65	1214.4	1991.49	1957.74	1751.97	1700.41
14340	Scd3	ENSMUSG00000025202	30049	18.0851	5.17198	0.615712	8.39999	4.46518409724454e-17	1.45752e-15	1.01236	0.859269	3.12459	2.6749	58.4966	50.2951	70.558	93.3685
14067	Rps26	ENSMUSG00000025362	27370	1526.51	0.69491	0.0827346	8.39927	4.49278585770305e-17	1.46395e-15	1409.2	1207.27	1361.28	1168.93	2098.08	1839.54	2118.07	2268.31
9678	Lep	ENSMUSG00000059201	16846	6841.51	-2.07802	0.247779	-8.3866	5.00423399791913e-17	1.62774e-15	7771.87	7459.31	6769.95	6944.93	981.443	1107.75	2376.34	2389.14
13994	Rpl8	ENSMUSG00000003970	26961	3177.71	0.525402	0.062706	8.37882	5.34611545896127e-17	1.73589e-15	2922.68	2757.39	2851.71	2823.8	4385.95	3779.67	3832.76	4341.09
985	Ahnak	ENSMUSG00000069833	66395	22089.5	-0.924948	0.11044	-8.37514	5.51576143248998e-17	1.78784e-15	22165.6	26291.9	23970.8	24343.4	9575.25	13477.8	14054.3	13861.4
7966	Gpat3	ENSMUSG00000029314	231510	1146.54	-0.738837	0.0882514	-8.37196	5.66686090757589e-17	1.83361e-15	1634.96	1532.08	1497.72	1842.11	903.448	985.783	1086.33	925.996
11468	Nr1d1	ENSMUSG00000020889	217166	2210.88	-0.740543	0.0884774	-8.36985	5.76892078566763e-17	1.86337e-15	4762.13	4510.3	4755.63	3839.37	2910.53	2557.5	2450.89	2772.5
13929	Rpl22l1	ENSMUSG00000039221	68028	415.359	0.851217	0.101813	8.36057	6.24180357036338e-17	2.0126e-15	339.14	307.618	321.833	321.879	556.368	475.288	637.684	655.776
1159	Amotl2	ENSMUSG00000032531	56332	4966.84	-0.796944	0.0953406	-8.35892	6.32942402484437e-17	2.0373e-15	6578.3	5388.48	6084.62	5061.8	3348.61	3266.66	3346.84	3339.3
493	9530068E07Rik	ENSMUSG00000036275	213673	1320.25	-0.466706	0.0558472	-8.35685	6.44153378562044e-17	2.06979e-15	1422.36	1351.63	1456.06	1508.64	1026.94	1002.13	1018.43	1100.65
3462	Cox7a2	ENSMUSG00000032330	12866	873.599	0.66193	0.0792749	8.34981	6.83714898178052e-17	2.1931e-15	735.984	726.082	694.701	745.405	1275.23	1215.88	973.167	1128.11
10431	Mgst1	ENSMUSG00000008540	56615	5180.66	-0.754881	0.0904922	-8.34195	7.30749842835956e-17	2.33992e-15	6906.3	6001.99	6241.89	7108.99	4359.95	4215.98	3561.18	3426.07
14031	Rps14	ENSMUSG00000024608	20044	2864.01	0.61453	0.0737215	8.33584	7.69496057243486e-17	2.45973e-15	2550.13	2392.2	2527.79	2277.23	4064.87	3311.93	3437.37	4102.72
1858	Bahd1	ENSMUSG00000040007	228536	291.008	-0.782106	0.0938411	-8.33437	7.79134177431225e-17	2.48624e-15	396.844	388.39	362.453	356.653	240.486	217.526	193.036	222.986
4668	Elmod3	ENSMUSG00000056698	232089	244.204	-0.926753	0.111309	-8.32598	8.36313962799502e-17	2.66411e-15	424.178	378.078	353.079	361.111	192.389	230.1	197.03	179.048
7904	Gnb5	ENSMUSG00000032192	14697	519.53	-0.982262	0.118019	-8.32294	8.58064748106692e-17	2.7287e-15	618.55	476.035	508.267	600.96	326.281	277.88	259.6	252.644
14441	Secisbp2l	ENSMUSG00000035093	70354	1158.47	-0.604332	0.0726399	-8.31955	8.82944715409025e-17	2.80301e-15	1325.18	1312.96	1234.21	1377.57	792.954	893.995	913.26	854.596
13973	Rpl37	ENSMUSG00000041841	67281	1094.02	0.726044	0.0873453	8.31234	9.38296715975945e-17	2.97363e-15	941.493	883.329	871.761	963.855	1713.3	1477.42	1275.37	1587.26
13974	Rpl37	ENSMUSG00000041841	100502825	1094.02	0.726044	0.0873453	8.31234	9.38296715975945e-17	2.97363e-15	941.493	883.329	871.761	963.855	1713.3	1477.42	1275.37	1587.26
17818	Zc3h4	ENSMUSG00000059273	330474	541.667	-0.647702	0.0779518	-8.309	9.65152784997289e-17	3.05351e-15	634.748	652.185	645.749	637.517	414.676	411.162	384.741	428.397
13792	Rnf145	ENSMUSG00000019189	74315	490.316	-0.849266	0.102256	-8.3053	9.95657903076716e-17	3.14465e-15	610.452	622.97	573.883	624.143	296.383	355.838	379.416	319.65
10808	Mtarc2	ENSMUSG00000073481	67247	1717.21	-0.605842	0.0729622	-8.30351	1.01080261022975e-16	3.18704e-15	1875.9	1689.32	1636.24	1790.4	1299.93	1176.9	1027.75	1090.76
13502	Rbm47	ENSMUSG00000070780	245945	371.116	-0.83423	0.100479	-8.30251	1.01937998351206e-16	3.20862e-15	386.721	396.982	375.993	414.609	193.689	240.159	239.631	210.903
607	Abat	ENSMUSG00000057880	268860	294.461	-1.60552	0.193449	-8.29947	1.0457788072779e-16	3.28612e-15	424.178	489.783	420.778	353.087	107.894	174.775	93.1898	176.851
13140	Ptpn11	ENSMUSG00000043733	19247	2572.53	-0.418004	0.050383	-8.29653	1.07196050657487e-16	3.36269e-15	2633.14	2721.31	2581.95	2668.66	2111.08	1914.98	1942.34	1971.72
17279	Uqcrh	ENSMUSG00000063882	66576	952.371	0.558584	0.0673769	8.29043	1.12835870038631e-16	3.53361e-15	821.022	817.165	775.94	798.903	1292.13	1252.35	1090.32	1100.65
11955	Pcca	ENSMUSG00000041650	110821	1170.23	-0.685145	0.082666	-8.28811	1.15058836928102e-16	3.59714e-15	1413.25	1232.19	1291.5	1154.66	855.351	896.509	720.224	695.321
14661	Sh3glb2	ENSMUSG00000026860	227700	1451.32	-0.640848	0.0773422	-8.28589	1.17233036718025e-16	3.65894e-15	1627.87	1570.74	1625.83	1544.31	1155.63	1078.83	840.039	1008.38
958	Agl	ENSMUSG00000033400	77559	550.007	0.835147	0.100907	8.27644	1.26915128502952e-16	3.95445e-15	418.104	445.101	420.778	427.984	818.953	883.936	744.187	611.838
13377	Ran	ENSMUSG00000029430	19384	1182.82	0.596635	0.0720917	8.27605	1.27330452847251e-16	3.96073e-15	1027.54	954.648	1015.49	1002.2	1579.41	1425.86	1449.77	1589.46
9022	Insr	ENSMUSG00000005534	16337	1452.96	-0.761032	0.0919883	-8.27315	1.30470460161433e-16	4.05159e-15	1678.49	1874.07	1771.64	1933.06	977.544	1287.55	1132.92	888.648
8158	Gstt1	ENSMUSG00000001663	14871	489.521	-1.04209	0.125978	-8.27199	1.3174570192268e-16	4.08434e-15	839.244	769.046	751.985	825.652	401.677	482.833	294.213	367.982
16918	Tsku	ENSMUSG00000049580	244152	73.3325	1.55729	0.188614	8.25645	1.5006832386724e-16	4.64459e-15	51.6302	48.9783	46.8689	53.498	166.39	124.48	125.141	174.654
17070	Txn2	ENSMUSG00000005354	56551	907.719	0.49979	0.0605591	8.25292	1.54567214663755e-16	4.77584e-15	779.515	794.824	832.183	793.553	1220.63	1110.26	1033.08	1157.77
9778	Lmo4	ENSMUSG00000028266	16911	1441.92	-0.857055	0.104076	-8.23491	1.79687623095891e-16	5.54276e-15	1487.15	1609.41	1481.06	1706.58	885.249	788.375	813.414	980.918
937	Aff1	ENSMUSG00000029313	17355	883.121	-0.619254	0.075229	-8.23158	1.84760160861562e-16	5.68975e-15	1092.33	1185.79	1048.82	1046.78	673.361	777.059	748.181	652.481
14374	Scpep1	ENSMUSG00000000278	74617	688.891	1.13658	0.138192	8.22465	1.95753902572578e-16	6.01829e-15	577.044	491.502	563.468	618.793	1081.54	907.826	1436.45	1520.26
8687	Htra4	ENSMUSG00000037406	330723	62.2357	-1.88838	0.229865	-8.21516	2.11873188396293e-16	6.50307e-15	118.446	82.4898	108.319	80.2469	27.2984	20.118	19.9692	36.2489
3464	Cox7b	ENSMUSG00000031231	66142	811.307	0.63486	0.0773149	8.21136	2.18695020468518e-16	6.70134e-15	715.737	682.26	623.877	662.483	1112.74	1117.81	943.879	995.198
5521	G0s2	ENSMUSG00000009633	14373	2868.34	-1.12218	0.13676	-8.20548	2.29665872348651e-16	7.02588e-15	3585.77	2530.55	3272.49	3380.18	1379.22	1181.93	1443.11	1858.58
15198	Smyd1	ENSMUSG00000055027	12180	37.794	-2.64322	0.322368	-8.19939	2.41612330753154e-16	7.37914e-15	55.6797	46.4005	69.7825	53.498	7.79955	7.54426	9.31898	10.9845
9302	Kcnj15	ENSMUSG00000062609	16516	334.436	-1.58078	0.192897	-8.19493	2.50733734359632e-16	7.64511e-15	676.255	687.415	676.995	794.445	233.987	304.285	209.011	201.017
14017	Rprml	ENSMUSG00000046215	104582	108.59	-1.92331	0.234901	-8.18774	2.66179615355901e-16	8.10272e-15	147.804	134.046	180.185	129.287	55.8968	32.6918	22.6318	43.9381
17177	Ubqln2	ENSMUSG00000050148	54609	667.463	-0.644432	0.0788228	-8.1757	2.94152717319532e-16	8.93954e-15	713.712	740.69	745.736	779.287	458.874	455.17	473.937	516.273
15576	St3gal4	ENSMUSG00000032038	20443	308.347	-0.878066	0.107525	-8.16618	3.18311456805689e-16	9.65788e-15	429.24	441.664	461.398	504.664	270.384	246.446	227.649	254.841
14699	Shmt2	ENSMUSG00000025403	108037	202.941	1.21636	0.14923	8.15088	3.61292361391045e-16	1.09261e-14	159.952	123.735	153.105	151.578	319.782	259.02	403.379	382.262
458	9130401M01Rik	ENSMUSG00000101892	75758	233.961	1.29092	0.158742	8.13222	4.21511838900388e-16	1.27265e-14	164.002	174.432	142.69	164.06	331.481	285.424	484.587	477.827
10161	Mapkbp1	ENSMUSG00000033902	26390	369.703	-0.809545	0.0996991	-8.11988	4.66637175026397e-16	1.4066e-14	418.104	409.871	456.19	494.856	245.686	277.88	239.631	251.546
15464	Spry4	ENSMUSG00000024427	24066	455.773	-0.95056	0.11708	-8.11891	4.70395128734359e-16	1.41562e-14	470.746	406.434	484.312	484.157	207.988	201.18	300.87	244.955
17386	Vat1	ENSMUSG00000034993	26949	1769.38	1.11661	0.13772	8.10779	5.15491090900506e-16	1.54882e-14	1346.44	1379.13	1466.47	1395.41	2668.75	2093.53	3460	3890.72
14380	Sctr	ENSMUSG00000026387	319229	88.8823	-1.98761	0.245155	-8.10757	5.16423065168857e-16	1.5491e-14	92.1245	70.4601	112.485	83.8135	27.2984	13.8311	18.638	29.6582
17400	Vdac2	ENSMUSG00000021771	22334	1420.47	0.442473	0.0545962	8.10447	5.29772841993851e-16	1.58658e-14	1286.71	1225.32	1179.01	1320.51	1741.9	1696.2	1721.35	1655.37
5812	Glud1	ENSMUSG00000021794	14661	2711.94	-0.445222	0.0550241	-8.0914	5.89837580370581e-16	1.7636e-14	3162.6	3046.11	2901.7	2967.35	2303.47	2304.77	2098.1	2165.05
6808	Gm2a	ENSMUSG00000000594	14667	1310.79	-0.498494	0.0616888	-8.08079	6.43470121238592e-16	1.92086e-14	1578.27	1429.82	1491.47	1629.01	1104.94	1054.94	1055.71	1120.42
10510	Mlana	ENSMUSG00000024806	77836	17.4311	8.6345	1.06884	8.07837	6.56378965332837e-16	1.95624e-14	0	0	0	0	76.6956	69.1557	82.5395	49.4304
12176	Pex13	ENSMUSG00000020283	72129	935.74	-0.560116	0.0694271	-8.06767	7.16498523928239e-16	2.13199e-14	1097.4	1001.91	1098.81	1037.86	742.257	724.249	697.592	707.404
14892	Slc25a5	ENSMUSG00000016319	11740	2823.76	0.420263	0.0520971	8.06692	7.20963000561657e-16	2.14183e-14	2885.22	2530.55	2576.75	2608.92	3726.89	3455.27	3651.71	3353.58
7213	Gm454	ENSMUSG00000089783	NA	458.604	-1.78107	0.220851	-8.06457	7.34964366477497e-16	2.17992e-14	576.031	541.339	548.887	624.143	215.788	247.703	82.5395	120.83
14448	Selenbp1	ENSMUSG00000068874	20341	1558.14	-0.768959	0.0954542	-8.05579	7.89702127459457e-16	2.33853e-14	1987.26	1976.32	1874.75	2003.5	1140.03	1085.12	1041.06	1332.42
9838	Lrig1	ENSMUSG00000030029	16206	762.294	-0.973559	0.120988	-8.04675	8.50235316026566e-16	2.51376e-14	844.306	833.491	948.834	919.273	555.068	524.326	346.133	381.163
1251	Ano10	ENSMUSG00000037949	102566	1019.37	-0.67013	0.0833075	-8.04406	8.6911003925654e-16	2.56547e-14	1086.26	1121.35	1041.53	1081.55	621.364	575.878	789.45	734.865
13905	Rpl15-ps3	ENSMUSG00000061167	NA	1200.11	0.582816	0.0724576	8.04354	8.72827535130676e-16	2.57234e-14	1164.21	1050.03	940.502	1029.84	1567.71	1443.47	1681.41	1576.28
13795	Rnf150	ENSMUSG00000047747	330812	241.758	-0.941262	0.11722	-8.0299	9.75491798237042e-16	2.87033e-14	241.953	321.367	267.673	302.263	142.992	139.569	133.128	173.556
5200	Fbxo6	ENSMUSG00000055401	50762	261.054	0.872011	0.108678	8.02382	1.02503250676931e-15	3.01132e-14	189.311	210.521	211.431	209.534	418.576	311.829	368.765	403.132
13897	Rpl13	ENSMUSG00000000740	270106	3168.07	0.563941	0.0703179	8.01987	1.05854941303175e-15	3.10485e-14	2805.24	2594.99	2857.96	2714.13	4431.44	3642.62	3744.9	4394.91
608	Abca1	ENSMUSG00000015243	11303	3310.5	-0.773648	0.0965413	-8.01365	1.1135477750529e-15	3.261e-14	5048.63	4665.83	4712.93	4120.23	2506.26	3276.72	2607.98	2458.34
13943	Rpl29	ENSMUSG00000048758	19944	1731.99	0.537095	0.0670242	8.01344	1.11544021280326e-15	3.26139e-14	1597.5	1466.77	1507.09	1436.42	2372.36	2092.27	1978.29	2269.4
16625	Tns1	ENSMUSG00000055322	21961	14073.1	-0.487687	0.0609409	-8.00262	1.21796815835388e-15	3.55554e-14	17951.1	18687.4	18398.6	16754.7	13520.5	13181.1	12321	12178.5
14082	Rps4x	ENSMUSG00000031320	20102	3793.16	0.46616	0.0583244	7.99253	1.3219265105297e-15	3.84689e-14	3504.78	3266.94	3467.26	3317.77	4833.12	4392.02	4785.96	4713.46
13722	Riok3	ENSMUSG00000024404	66878	1135.18	0.554001	0.0693884	7.98405	1.41607815791506e-15	4.11441e-14	917.196	911.684	1012.37	939.781	1383.12	1273.72	1521.66	1371.97
9051	Ipo5	ENSMUSG00000030662	70572	1295.78	0.620074	0.0777359	7.97667	1.50329478913088e-15	4.36097e-14	1259.37	1132.52	1233.17	1276.82	1777	1660.99	2173.98	1921.19
10422	Mgat4b	ENSMUSG00000036620	103534	1210.01	0.546109	0.0685391	7.96784	1.61475425716213e-15	4.67698e-14	1062.98	1039.72	1084.23	1151.1	1766.6	1486.22	1421.81	1657.57
8720	Id3	ENSMUSG00000007872	15903	2289.46	-0.872303	0.109481	-7.9676	1.61788437568287e-15	4.67872e-14	3264.85	2847.62	3018.36	2324.49	1637.91	1430.89	1467.07	1719.08
2736	Cdadc1	ENSMUSG00000021982	71891	405.094	-0.673255	0.0845353	-7.96419	1.66308875094063e-15	4.80194e-14	464.672	466.583	433.277	472.565	304.182	310.572	296.876	244.955
12864	Prelid3b	ENSMUSG00000016257	66390	397.29	0.778502	0.0977668	7.96285	1.68126745517679e-15	4.84687e-14	311.806	321.367	311.418	290.672	519.97	485.347	560.47	552.522
8230	H1f10	ENSMUSG00000044927	243529	166.946	-1.39268	0.175105	-7.95339	1.81471752393734e-15	5.22345e-14	217.657	193.336	209.348	166.735	105.294	69.1557	45.2636	79.0886
13665	Rhbdf1	ENSMUSG00000020282	13650	611.193	-0.684693	0.0860968	-7.95259	1.82649123390314e-15	5.24918e-14	711.687	659.059	729.071	675.858	474.473	403.618	380.747	464.646
16621	Tnrc18	ENSMUSG00000039477	231861	1039.4	-0.537747	0.0676392	-7.95022	1.86178295745568e-15	5.34231e-14	1409.2	1249.38	1276.92	1248.29	908.648	926.686	849.358	884.255
8077	Gramd4	ENSMUSG00000035900	223752	653.724	-0.773777	0.097357	-7.94782	1.89814943815781e-15	5.43823e-14	709.663	742.408	667.621	677.641	380.878	335.72	441.986	475.63
14021	Rps11	ENSMUSG00000003429	27207	2975.97	0.526077	0.0662011	7.94665	1.91624184505698e-15	5.48158e-14	2510.65	2580.38	2657.99	2480.52	4010.27	3430.12	3510.59	3777.58
9276	Kcnc3	ENSMUSG00000062785	16504	71.7796	-2.39391	0.301339	-7.94425	1.95374918070459e-15	5.58025e-14	108.322	86.7862	84.364	90.0549	10.3994	8.80164	25.2944	25.2644
4580	Eif1	ENSMUSG00000035530	20918	3626.82	0.443154	0.0557847	7.944	1.95756122425351e-15	5.58252e-14	3242.58	3266.94	3175.63	3409.6	4309.25	4061.33	4748.68	4684.9
14032	Rps15	ENSMUSG00000063457	20054	2478.69	0.635449	0.0799965	7.94346	1.96618601836631e-15	5.59849e-14	2013.58	2108.65	2148.68	1968.72	3713.89	3022.73	2727.8	3332.71
14041	Rps16	ENSMUSG00000037563	20055	2224.58	0.599889	0.0755267	7.94274	1.97758713637259e-15	5.6223e-14	1930.57	1830.24	2025.78	1850.14	3279.71	2795.15	2505.47	2988.89
11244	Neu1	ENSMUSG00000007038	18010	340.168	0.633758	0.0798293	7.93892	2.03955267237268e-15	5.7864e-14	296.621	302.463	321.833	304.938	474.473	447.626	511.212	469.039
11480	Nr3c1	ENSMUSG00000024431	14815	2094.08	-0.763131	0.0961772	-7.93463	2.11122710765783e-15	5.97471e-14	2332.47	2613.04	2429.89	2769.41	1478.01	1824.45	1408.5	1269.81
9239	Kat2b	ENSMUSG00000000708	18519	885.006	-0.594791	0.0749634	-7.93442	2.11486934132716e-15	5.97588e-14	1054.88	1055.18	1018.62	1098.49	656.462	755.683	753.506	637.103
14183	Rtl8c	ENSMUSG00000051851	72865	294.887	-1.14728	0.144615	-7.93337	2.13279079066098e-15	6.01733e-14	384.696	378.078	354.12	302.263	184.589	137.054	161.085	158.177
11109	Ncoa1	ENSMUSG00000020647	17977	662.215	-0.767593	0.0967768	-7.93159	2.16360211280487e-15	6.09497e-14	893.912	807.713	872.803	808.711	451.074	604.798	440.654	488.812
9984	Lyl1	ENSMUSG00000034041	17095	693.408	-0.714363	0.090123	-7.92653	2.25345809036006e-15	6.33845e-14	801.787	761.312	755.11	785.528	479.672	500.436	359.446	547.03
1287	Ap1g2	ENSMUSG00000040701	11766	145.408	0.992871	0.125301	7.92387	2.30223077972959e-15	6.46581e-14	108.322	88.5047	93.7377	98.9712	196.289	189.864	195.699	192.229
13419	Rasd1	ENSMUSG00000049892	19416	2833.07	-2.06354	0.26044	-7.92329	2.31313521692171e-15	6.48659e-14	6786.84	4779.25	5704.46	3871.47	890.449	886.45	1512.34	1767.41
14043	Rps17	ENSMUSG00000061787	20068	1947.09	0.529843	0.0668836	7.92186	2.3398972052525e-15	6.55171e-14	1739.23	1593.08	1815.39	1649.52	2603.75	2367.64	2299.12	2536.33
12606	Podn	ENSMUSG00000028600	242608	1197.11	-0.977014	0.123464	-7.91334	2.50565058550542e-15	7.00522e-14	1748.34	1646.36	1781.02	1914.34	938.546	911.598	824.064	927.094
12532	Plpp1	ENSMUSG00000021759	19012	434.314	0.857135	0.10832	7.91299	2.51277457371094e-15	7.01454e-14	378.622	336.833	340.58	440.467	700.66	616.114	752.175	644.792
9019	Insig2	ENSMUSG00000003721	72999	692.605	-0.693189	0.087605	-7.91267	2.51924184357115e-15	7.02201e-14	776.478	809.431	746.777	794.445	441.975	456.428	517.869	517.371
1704	Atp6v1a	ENSMUSG00000052459	11964	1236.91	0.740798	0.0936813	7.90764	2.62314065664319e-15	7.30061e-14	973.888	1056.9	923.838	1035.19	1457.22	1482.45	1967.64	1763.02
563	A830018L16Rik	ENSMUSG00000057715	320492	48.1344	2.23021	0.282153	7.90425	2.69555276911152e-15	7.49088e-14	31.3831	21.4817	18.7475	38.3402	116.993	152.143	123.809	124.125
2423	Cbs	ENSMUSG00000024039	12411	76.8598	-1.89016	0.239677	-7.88627	3.11351734510512e-15	8.63943e-14	70.865	72.1786	85.4055	65.0892	22.0987	17.6033	10.6503	27.4613
2631	Cct2	ENSMUSG00000034024	12461	1327.28	0.436004	0.0553041	7.88377	3.17658134116785e-15	8.80122e-14	1154.09	1192.67	1166.51	1176.96	1613.21	1502.56	1578.9	1649.88
13600	Retsat	ENSMUSG00000056666	67442	802.946	-0.482676	0.0612362	-7.8822	3.21670416695817e-15	8.89907e-14	1342.39	1192.67	1262.33	1333.88	929.446	916.627	925.241	900.731
1123	Alox12	ENSMUSG00000000320	11684	33.427	2.29261	0.291071	7.87646	3.36786566914562e-15	9.30335e-14	14.173	12.889	19.7891	12.4829	71.4959	74.1852	58.5764	83.4824
13999	Rplp0	ENSMUSG00000067274	11837	6782	0.5882	0.0747653	7.86729	3.62416976609716e-15	9.99644e-14	5830.17	5523.38	5882.56	5573.6	8891.49	7150.7	8755.84	9488.44
7745	Gm867	ENSMUSG00000050157	333670	16.3554	3.95649	0.502946	7.86662	3.6435397619448e-15	1.00349e-13	3.03707	2.57781	3.12459	6.24143	42.8975	42.7508	82.5395	65.9072
4635	Eif5a	ENSMUSG00000078812	276770	3247.26	0.448452	0.0570182	7.86508	3.68860967899627e-15	1.01387e-13	2800.18	2788.33	2983.98	2698.97	4201.36	3494.25	3739.57	3941.25
10233	Mccc2	ENSMUSG00000021646	78038	947.839	-0.808714	0.102825	-7.86496	3.69217855907728e-15	1.01387e-13	1190.53	974.411	1048.82	995.062	705.859	642.519	547.157	508.584
9891	Lrrc58	ENSMUSG00000034158	320184	2486.68	-1.06721	0.135988	-7.84784	4.23265762563289e-15	1.15885e-13	2126.96	2686.07	2398.64	3643.21	1089.34	1454.78	1376.55	1261.02
15954	Tbc1d4	ENSMUSG00000033083	210789	568.079	-0.879443	0.112144	-7.84211	4.43055086745895e-15	1.21124e-13	742.058	616.096	713.448	737.38	378.278	450.141	359.446	339.422
10272	Mdh2	ENSMUSG00000019179	17448	3044.51	0.591479	0.0754272	7.84172	4.44421485449885e-15	1.21318e-13	2755.64	2515.08	2684.02	2521.54	4487.34	4011.03	3444.03	3840.19
3746	Cycs	ENSMUSG00000063694	13063	832.466	0.865807	0.110516	7.8342	4.71843256571667e-15	1.28614e-13	636.773	635.859	616.586	650	1397.42	1237.26	979.824	1014.97
12204	Pgam1	ENSMUSG00000011752	18648	2155.87	0.555815	0.0709678	7.83193	4.80448558127297e-15	1.30575e-13	1971.06	1880.94	1903.92	1921.47	2989.83	2904.54	2726.47	2665.95
12348	Pik3cb	ENSMUSG00000032462	74769	688.938	-0.808661	0.103251	-7.83199	4.80226609985243e-15	1.30575e-13	745.095	847.239	769.691	1021.81	500.471	513.01	475.268	445.972
1181	Angpt1	ENSMUSG00000022309	11600	225.415	-1.6361	0.208962	-7.82966	4.891744454742e-15	1.32751e-13	425.19	344.567	361.411	357.545	144.292	143.341	98.5149	93.3685
10324	Mef2d	ENSMUSG00000001419	17261	876.248	0.489278	0.0624984	7.82864	4.93161954951984e-15	1.33638e-13	795.713	770.764	779.065	774.829	1062.04	1020.99	1159.55	1135.8
9148	Itgb5	ENSMUSG00000022817	16419	1881.38	-0.648664	0.0828807	-7.82648	5.01731293840829e-15	1.35761e-13	1954.86	2001.24	2042.44	1803.77	1233.63	1161.82	1175.52	1401.63
14277	Samm50	ENSMUSG00000022437	68653	878.865	0.530288	0.0678025	7.82107	5.2374183793329e-15	1.4151e-13	899.986	866.143	861.346	884.5	1325.92	1227.2	1267.38	1252.24
12562	Pm20d1	ENSMUSG00000042251	212933	27.6422	-2.89008	0.370025	-7.8105	5.69619573019447e-15	1.53681e-13	55.6797	43.8227	53.1181	57.9561	2.59985	5.02951	7.98769	12.083
13414	Rasa3	ENSMUSG00000031453	19414	1307.11	-0.476152	0.0609696	-7.80965	5.73449531120604e-15	1.54489e-13	1600.54	1574.18	1569.59	1786.83	1244.03	1176.9	1154.22	1123.72
7919	Gnl3	ENSMUSG00000042354	30877	248.663	0.791596	0.101627	7.78921	6.74274358711388e-15	1.81124e-13	237.904	197.632	206.223	233.608	341.88	374.698	418.023	380.065
8138	Gss	ENSMUSG00000027610	14854	221.094	0.944916	0.121365	7.78576	6.92958313771687e-15	1.85874e-13	172.101	198.491	158.313	172.977	315.882	277.88	340.808	416.314
14941	Slc35b1	ENSMUSG00000020873	110172	323.69	0.687633	0.0883378	7.78412	7.01976421356589e-15	1.8802e-13	286.497	265.514	291.629	257.682	465.373	423.736	491.243	394.345
15216	Sncg	ENSMUSG00000023064	20618	5809.71	-2.44356	0.313963	-7.78294	7.08606741542025e-15	1.89522e-13	7465.12	8256.72	7898.97	7272.16	804.654	665.152	1821.19	2386.94
17277	Uqcrc2	ENSMUSG00000030884	67003	2030.96	0.581489	0.0747192	7.78233	7.12018835106198e-15	1.90159e-13	1733.16	1706.51	1872.67	1753.84	2911.83	2878.13	2470.86	2314.44
8075	Gramd1b	ENSMUSG00000040111	235283	406.433	1.10684	0.142263	7.78023	7.23934656452656e-15	1.93063e-13	196.397	272.388	204.14	166.735	418.576	407.39	496.568	487.713
9603	Lamp1	ENSMUSG00000031447	16783	6553.46	0.567196	0.0729867	7.77122	7.77324202194328e-15	2.07003e-13	6327.23	5797.49	6050.25	5979.29	8855.09	8108.82	9434.8	9386.28
1501	Arl5a	ENSMUSG00000036093	75423	708.23	-0.54547	0.0702065	-7.76951	7.87910322762008e-15	2.09521e-13	826.084	844.661	804.062	818.519	525.17	578.393	627.034	529.454
11398	Nol3	ENSMUSG00000014776	78688	354.417	-1.00451	0.129314	-7.76803	7.97173873317351e-15	2.1168e-13	350.276	414.168	348.913	314.746	167.69	153.4	189.042	201.017
9311	Kcnk3	ENSMUSG00000049265	16527	545.658	1.40389	0.180807	7.76458	8.19142074106559e-15	2.17202e-13	301.683	246.61	292.67	234.499	919.047	847.472	488.581	588.771
12155	Peli3	ENSMUSG00000024901	240518	108.488	-1.29572	0.166897	-7.7636	8.25500752540949e-15	2.18575e-13	116.421	144.357	144.773	135.528	44.1975	57.8393	61.239	57.1196
1539	Arpc5l	ENSMUSG00000026755	74192	344.255	0.685093	0.088524	7.73906	1.00154499635823e-14	2.64808e-13	292.571	310.196	271.839	271.948	461.473	426.251	508.55	450.366
757	Acsl1	ENSMUSG00000018796	14081	12281.1	-1.07061	0.13838	-7.73672	1.02012024324453e-14	2.69335e-13	14435.2	15166.1	14825.1	18480.9	8561.31	9612.64	5811.05	5967.89
12741	Ppm1b	ENSMUSG00000061130	19043	1116.58	-0.472948	0.0612121	-7.72637	1.10652557798662e-14	2.91732e-13	1437.55	1337.02	1410.23	1403.43	959.345	1051.17	1045.06	971.032
15783	Svs4	ENSMUSG00000016998	20941	13163.8	11.7585	1.52687	7.70108	1.34920887702485e-14	3.54704e-13	21.2595	10.3112	15.623	13.3745	29.8983	30.177	155321	54377.8
2099	Bri3	ENSMUSG00000047843	55950	813.005	0.600294	0.0779946	7.69661	1.39721507530816e-14	3.66804e-13	646.896	689.134	699.909	662.483	1091.94	920.4	958.523	1117.13
972	Agtpbp1	ENSMUSG00000021557	319469	490.632	-0.670112	0.0870949	-7.69404	1.42561443408722e-14	3.73729e-13	558.821	580.007	528.056	525.172	335.381	349.551	366.103	328.437
973	Agtpbp1	ENSMUSG00000021557	67269	490.632	-0.670112	0.0870949	-7.69404	1.42561443408722e-14	3.73729e-13	558.821	580.007	528.056	525.172	335.381	349.551	366.103	328.437
2144	Btg1	ENSMUSG00000036478	12226	2498.56	-0.379148	0.0492922	-7.69184	1.45030071125174e-14	3.79663e-13	2486.35	2461.81	2334.07	2523.32	1843.29	1877.26	1966.3	1856.39
10914	Mycbp2	ENSMUSG00000033004	105689	2678.26	-1.16019	0.150916	-7.68766	1.49850963186127e-14	3.91729e-13	2871.05	3438.79	2782.97	2789.03	925.547	1308.93	1690.73	1391.74
13039	Psmb5	ENSMUSG00000022193	19173	721.075	0.759002	0.0987513	7.68599	1.5181589801473e-14	3.96306e-13	633.736	548.214	605.129	575.103	1169.93	824.839	899.947	1098.45
5195	Fbxo45	ENSMUSG00000035764	268882	737.208	-1.18115	0.153771	-7.68125	1.57542255789818e-14	4.10675e-13	867.59	1031.98	855.097	1110.97	461.473	469.001	403.379	372.376
8067	Gpt2	ENSMUSG00000031700	108682	2800.82	-0.907766	0.118252	-7.67656	1.6341786933467e-14	4.25392e-13	3439.99	3574.56	3628.69	3600.41	2137.08	2389.02	1596.21	1471.93
3658	Ctps2	ENSMUSG00000031360	55936	579.909	-0.684036	0.0891399	-7.67374	1.67052928846745e-14	4.34244e-13	644.872	578.288	594.714	592.936	335.381	359.61	407.372	396.542
4865	Esyt2	ENSMUSG00000021171	52635	1306.76	0.713933	0.0930689	7.67102	1.70638289134738e-14	4.42942e-13	1164.21	1147.98	1059.24	1151.1	1641.81	1728.89	2265.84	1784.99
15833	Syt14	ENSMUSG00000016200	329324	37.109	-3.7271	0.485891	-7.67066	1.7111054856995e-14	4.43545e-13	57.7044	40.3856	48.9519	65.0892	1.29993	6.28688	1.33128	6.59072
1877	Baz1b	ENSMUSG00000002748	22385	1381.63	-0.429417	0.0559937	-7.66902	1.73316166630894e-14	4.48008e-13	1619.77	1493.41	1675.82	1641.5	1149.13	1261.15	1259.39	1107.24
13808	Rnf185	ENSMUSG00000020448	193670	293.131	0.686993	0.0895797	7.66907	1.73242055098925e-14	4.48008e-13	236.892	253.484	248.926	251.44	397.777	406.133	398.053	394.345
2052	Bnc2	ENSMUSG00000028487	242509	218.434	-1.36162	0.17769	-7.6629	1.81787237451997e-14	4.69249e-13	417.091	280.981	350.996	238.066	115.693	140.826	115.822	127.421
14872	Slc25a3	ENSMUSG00000061904	18674	3427.32	0.475193	0.0620379	7.65972	1.86336987050661e-14	4.80324e-13	3151.47	2985.96	3101.68	2877.3	4660.23	4229.81	3814.12	4135.68
4852	Esd	ENSMUSG00000021996	13885	907.762	0.794286	0.103768	7.65445	1.94148575653392e-14	4.99764e-13	789.639	776.779	691.576	699.04	1101.04	1062.48	1437.79	1524.65
16446	Tmem243	ENSMUSG00000079659	652925	236.523	-0.788108	0.103016	-7.65033	2.00461167714526e-14	5.15297e-13	277.386	266.373	271.839	281.756	157.291	155.915	153.097	168.063
14800	Slc16a12	ENSMUSG00000009378	240638	270.521	-1.14322	0.149442	-7.64997	2.01025806941366e-14	5.16031e-13	346.226	408.153	337.456	350.412	141.692	179.805	151.766	179.048
13916	Rpl18a	ENSMUSG00000045128	76808	2990.58	0.701555	0.0917993	7.64227	2.13424559620737e-14	5.471e-13	2563.29	2388.77	2609.03	2357.48	4805.82	3661.48	3360.16	4298.25
12657	Polr2m	ENSMUSG00000032199	28015	1081.3	0.420781	0.0551125	7.63494	2.25933900420869e-14	5.78366e-13	966.801	961.522	951.959	971.88	1349.32	1212.11	1287.35	1308.26
9349	Kctd3	ENSMUSG00000026608	226823	641.294	-0.551505	0.0722392	-7.63442	2.26832479182104e-14	5.79864e-13	565.908	610.94	609.295	641.084	435.475	407.39	410.035	405.329
15043	Slc6a9	ENSMUSG00000028542	14664	115.686	1.09309	0.143254	7.63047	2.33892488720476e-14	5.97087e-13	80.9886	88.5047	95.8208	84.7051	196.289	160.944	185.048	203.214
9182	Jade1	ENSMUSG00000025764	269424	936.469	-0.509362	0.0667715	-7.62844	2.37620077894737e-14	6.04934e-13	1219.89	1248.52	1215.47	1339.23	861.85	940.518	852.021	875.467
4126	Dlc1	ENSMUSG00000031523	50768	4893.39	-0.831251	0.109057	-7.62214	2.49503423248828e-14	6.34314e-13	6456.82	6185.02	6117.95	6712.21	4211.76	4144.31	3119.19	2843.89
12906	Prkd2	ENSMUSG00000041187	101540	379.051	0.690267	0.0905767	7.6208	2.52110419114829e-14	6.40063e-13	357.362	340.271	377.034	363.786	608.365	587.195	581.77	543.734
15824	Synrg	ENSMUSG00000034940	217030	619.091	-0.524863	0.0688765	-7.62036	2.52977111206082e-14	6.41384e-13	652.971	700.304	655.123	733.814	471.873	497.921	492.575	448.169
9746	Lipe	ENSMUSG00000003123	16890	17647.4	-0.749271	0.098419	-7.61307	2.67654675970629e-14	6.77668e-13	20980.1	20560.6	20541.1	21315.4	14992	13365.9	9854.15	11401.9
3347	Col15a1	ENSMUSG00000028339	12819	7799.4	-0.702553	0.0923277	-7.60934	2.75489547486502e-14	6.96552e-13	6268.52	6489.2	6371.04	7144.65	3771.08	3508.08	3840.75	5019.93
9338	Kctd12b	ENSMUSG00000041633	207474	416.856	-0.840611	0.110477	-7.60893	2.76381509337498e-14	6.97854e-13	565.908	506.969	562.426	530.521	257.385	329.433	330.158	292.188
13570	Reep6	ENSMUSG00000035504	70335	951.747	1.00836	0.132571	7.60623	2.82199450883248e-14	7.11573e-13	641.835	696.008	692.618	723.114	1804.3	1502.56	1055.71	1178.64
13150	Ptpn4	ENSMUSG00000026384	19258	430.227	-1.22577	0.161205	-7.60383	2.87495516451154e-14	7.23941e-13	586.155	479.472	538.471	598.286	159.891	294.226	278.238	209.805
3463	Cox7a2l	ENSMUSG00000024248	20463	1108.58	0.545776	0.0718085	7.60044	2.95114489791252e-14	7.42117e-13	850.38	974.411	1012.37	971.88	1402.62	1363	1365.9	1429.09
15821	Synpo2	ENSMUSG00000050315	118449	942.664	-1.30128	0.171257	-7.59841	2.99800546876175e-14	7.52878e-13	1577.25	1608.55	1593.54	1374.01	427.675	481.575	757.5	828.234
11141	Ndufa10	ENSMUSG00000026260	67273	1315.1	0.477597	0.062891	7.59405	3.10055216623807e-14	7.77575e-13	1229	1191.81	1201.93	1239.37	1830.29	1799.31	1564.26	1578.48
8475	Hlcs	ENSMUSG00000040820	110948	268.079	-0.738071	0.0972267	-7.59124	3.16862047384006e-14	7.9357e-13	292.571	325.663	286.421	307.613	176.79	184.834	187.711	179.048
9597	Lamb1	ENSMUSG00000002900	16777	2709.52	-0.948981	0.125057	-7.58837	3.23948586559609e-14	8.10222e-13	3366.09	3083.92	3468.3	4397.53	1540.41	1679.85	1949	2244.14
17982	Zfp36l2	ENSMUSG00000045817	12193	2824.15	-0.635757	0.0838202	-7.58477	3.33076193338323e-14	8.31926e-13	3772.04	4210.42	3917.2	4628.47	2614.15	2851.73	2357.7	2813.14
11353	Nln	ENSMUSG00000021710	75805	539.683	-0.626289	0.0825745	-7.58454	3.33678545277847e-14	8.32308e-13	593.242	660.778	623.877	536.763	370.479	378.47	415.36	399.837
3230	Clpb	ENSMUSG00000001829	20480	680.402	0.639192	0.0845162	7.56295	3.94039589346013e-14	9.80226e-13	650.946	610.94	715.531	637.517	1121.84	861.303	990.474	1094.06
14508	Septin8	ENSMUSG00000018398	20362	767.204	0.586382	0.0776853	7.54817	4.41423201176019e-14	1.09663e-12	598.303	711.475	617.628	667.833	946.345	927.944	1018.43	1008.38
9068	Iqsec1	ENSMUSG00000034312	232227	1961.08	-0.53685	0.0712317	-7.53668	4.82076818315839e-14	1.19602e-12	2433.71	2405.09	2387.19	2671.33	1622.31	1622.02	1684.07	1890.44
1781	Azin2	ENSMUSG00000028789	242669	208.356	-1.4558	0.193197	-7.53533	4.87105646800617e-14	1.20687e-12	262.201	289.574	296.836	233.608	120.893	121.966	43.9323	106.55
16619	Tnpo3	ENSMUSG00000012535	320938	922.658	-0.45996	0.0610522	-7.53389	4.92521224598194e-14	1.21866e-12	1022.48	998.471	1021.74	968.313	714.959	671.439	793.444	735.963
3430	Coq8b	ENSMUSG00000003762	76889	303.968	0.808764	0.107373	7.53229	4.98575293080126e-14	1.23199e-12	270.299	233.721	289.545	287.106	523.87	485.347	391.397	488.812
15784	Svs5	ENSMUSG00000017004	20944	23855.8	11.5756	1.5377	7.52788	5.15705292164024e-14	1.27166e-12	27.3337	28.3559	38.5366	30.3155	41.5976	57.8393	275638	104324
1698	Atp6v0c	ENSMUSG00000024121	11984	1815.06	0.539812	0.0717111	7.52759	5.1683522415288e-14	1.27202e-12	1631.92	1528.64	1528.97	1574.62	2280.07	1958.99	2271.17	2591.25
15978	Tbrg4	ENSMUSG00000000384	21379	274.09	0.711306	0.0945336	7.52437	5.29740706207346e-14	1.30205e-12	228.793	214.817	227.054	232.716	388.678	413.677	323.502	352.603
2188	C1qtnf12	ENSMUSG00000023571	67389	468.473	-0.77181	0.102656	-7.5184	5.54486945120447e-14	1.36107e-12	553.76	452.835	528.056	476.132	322.381	282.91	272.913	297.681
1232	Ankrd46	ENSMUSG00000048307	68839	559.222	-0.594785	0.0791299	-7.51656	5.62342323009167e-14	1.37852e-12	648.921	647.889	618.669	612.552	386.078	424.993	398.053	461.35
9346	Kctd2	ENSMUSG00000016940	70382	423.78	-0.58328	0.0776375	-7.51286	5.78507840839407e-14	1.41627e-12	529.463	530.169	535.347	502.881	371.779	374.698	310.189	342.717
5609	Gas6	ENSMUSG00000031451	14456	2457.19	-1.02836	0.136886	-7.51253	5.79971015698977e-14	1.41798e-12	4396.67	3774.77	4250.49	3724.35	2473.76	2206.7	1550.94	1685.03
14070	Rps27a	ENSMUSG00000020460	78294	1689.56	0.570812	0.07603	7.50772	6.0164942815297e-14	1.46904e-12	1567.13	1416.08	1447.73	1499.73	2352.86	1937.62	2244.54	2272.7
13687	Rhot1	ENSMUSG00000017686	59040	616.535	0.47187	0.062865	7.50609	6.09187991482668e-14	1.48549e-12	567.933	529.31	580.132	563.512	748.757	775.801	801.432	778.803
3790	Cyp4v3	ENSMUSG00000079057	102294	660.904	-1.03248	0.137695	-7.49832	6.4642838694763e-14	1.57422e-12	717.761	802.557	726.988	800.686	309.382	282.91	433.998	462.449
4046	Dgcr2	ENSMUSG00000003166	13356	807.806	-0.49752	0.0664182	-7.49072	6.84962135893237e-14	1.66587e-12	989.073	888.484	892.592	897.874	686.36	624.916	628.365	656.875
14088	Rps6-ps4	ENSMUSG00000081406	NA	762.384	0.704128	0.0940278	7.48851	6.96582276998293e-14	1.69191e-12	601.34	688.274	735.321	635.734	1119.24	1017.22	1126.26	1072.09
15306	Snx9	ENSMUSG00000002365	66616	930.137	0.42112	0.0562905	7.4812	7.36490536833221e-14	1.7865e-12	872.652	907.388	881.135	892.524	1293.43	1158.04	1171.53	1140.19
16213	Timm10	ENSMUSG00000027076	30059	85.4973	1.1549	0.154513	7.47442	7.75426397191021e-14	1.87848e-12	60.7415	59.2896	80.1978	58.8478	155.991	129.51	133.128	154.882
12566	Pmepa1	ENSMUSG00000038400	65112	1874.93	-1.1846	0.158539	-7.472	7.89834368964235e-14	1.91088e-12	1863.75	2149.89	1997.66	2534.02	733.158	705.388	1063.69	1255.53
8310	Hadhb-ps	ENSMUSG00000063684	NA	178.599	1.08502	0.145219	7.4716	7.92250864049561e-14	1.91423e-12	125.532	122.016	154.147	106.104	233.987	261.534	290.22	287.795
9141	Itgb1bp1	ENSMUSG00000062352	16413	819.456	-0.77881	0.104246	-7.47086	7.96753365288212e-14	1.92057e-12	863.541	857.55	816.56	960.288	462.773	438.824	569.789	566.802
9142	Itgb1bp1	ENSMUSG00000062352	105245391	819.456	-0.77881	0.104246	-7.47086	7.96753365288212e-14	1.92057e-12	863.541	857.55	816.56	960.288	462.773	438.824	569.789	566.802
14686	Shisa2	ENSMUSG00000044461	219134	48.0413	-2.32621	0.311373	-7.47082	7.96952701465567e-14	1.92057e-12	79.9762	102.253	97.9039	108.779	18.199	25.1475	10.6503	23.0675
1273	Anxa6	ENSMUSG00000018340	11749	4902.12	-0.761923	0.102048	-7.46634	8.24578980381359e-14	1.98457e-12	5177.2	5735.62	5319.1	4951.24	2836.44	2454.4	3352.17	3845.68
12010	Pcdhgc3	ENSMUSG00000102918	93706	1561.41	-0.581838	0.0780363	-7.456	8.91877110777564e-14	2.14375e-12	2218.08	1867.19	2035.15	2122.09	1546.91	1439.7	1219.45	1300.57
3539	Creld2	ENSMUSG00000023272	76737	196.203	0.810491	0.108811	7.44858	9.43488893623195e-14	2.26486e-12	167.039	154.668	176.019	164.06	289.883	251.475	280.901	333.93
17067	Txlng	ENSMUSG00000038344	353170	559.52	-0.877761	0.117848	-7.44821	9.46137003720474e-14	2.26828e-12	580.081	653.044	676.995	668.725	263.885	372.183	396.722	370.179
9661	Ldhd	ENSMUSG00000031958	52815	305.146	0.750067	0.100758	7.44422	9.75221451082602e-14	2.33196e-12	307.757	285.277	334.331	294.239	565.467	471.516	451.305	561.309
16962	Ttc13	ENSMUSG00000037300	234875	488.3	-0.747698	0.100439	-7.44433	9.74371904199149e-14	2.33196e-12	483.907	478.613	448.9	555.487	263.885	253.99	322.17	330.634
13940	Rpl28	ENSMUSG00000030432	19943	2533.94	0.594256	0.0798862	7.43878	1.01620114192834e-13	2.42682e-12	2204.91	2053.65	2163.26	2015.09	3526.7	3078.06	2685.2	3441.45
17769	Zbtb16	ENSMUSG00000066687	235320	957.162	-1.55137	0.208623	-7.43622	1.03610168014383e-13	2.47116e-12	1039.69	1080.1	1048.82	649.109	400.377	460.2	254.275	188.934
16887	Trpv1	ENSMUSG00000005952	193034	52.306	-1.81697	0.244466	-7.4324	1.06644529342628e-13	2.54025e-12	60.7415	68.7415	72.9071	67.7641	11.6993	31.4344	11.9815	20.8706
12062	Pdcd4	ENSMUSG00000024975	18569	562.979	-0.524833	0.070641	-7.42957	1.089473152657e-13	2.59177e-12	644.872	658.2	655.123	679.424	435.475	504.208	484.587	413.018
8271	H2az1	ENSMUSG00000037894	51788	697.897	0.45938	0.0618461	7.42779	1.10427669340148e-13	2.62025e-12	616.526	616.955	579.091	615.227	860.55	821.067	821.401	837.021
9343	Kctd17	ENSMUSG00000033287	72844	1132.15	-0.446952	0.0601725	-7.42785	1.10380962933744e-13	2.62025e-12	1119.67	1190.09	1197.76	1168.93	916.447	824.839	780.132	906.224
9389	Kif13a	ENSMUSG00000021375	16553	753.584	-0.580092	0.0781703	-7.42086	1.16358083053475e-13	2.75391e-12	867.59	847.239	829.058	881.825	571.967	611.085	569.789	540.439
11711	Olfm2	ENSMUSG00000032172	244723	86.9788	1.29669	0.174734	7.42093	1.16302462283602e-13	2.75391e-12	62.7662	80.7713	54.1596	52.6063	141.692	129.51	153.097	191.131
2270	Cacybp	ENSMUSG00000014226	12301	348.371	0.666627	0.0900218	7.40517	1.30986029370395e-13	3.09616e-12	272.324	302.463	285.379	308.505	449.774	463.972	449.973	492.107
692	Acacb	ENSMUSG00000042010	100705	1594.31	0.823049	0.111169	7.40358	1.3256321294966e-13	3.12944e-12	1902.22	1204.7	1545.63	1632.58	3079.52	2866.82	2568.04	2601.14
3745	Cyc1	ENSMUSG00000022551	66445	1716.62	0.707614	0.0956028	7.4016	1.34551509137378e-13	3.17233e-12	1495.25	1331.87	1373.78	1402.54	2716.84	2474.52	1841.16	2117.82
7923	Gnpda1	ENSMUSG00000052102	26384	171.127	0.892491	0.120589	7.40111	1.35054946349642e-13	3.18015e-12	137.681	145.216	117.693	131.07	235.286	251.475	260.931	241.66
11637	Nupr1	ENSMUSG00000030717	56312	629.454	0.865011	0.116898	7.39971	1.36484578138568e-13	3.20973e-12	543.636	502.672	525.973	504.664	847.551	759.455	1019.76	1152.28
14092	Rps6ka3	ENSMUSG00000031309	110651	2730.83	-0.854135	0.115433	-7.39943	1.3676526060134e-13	3.21225e-12	2887.24	3142.35	2838.17	2900.48	1277.83	1834.51	1801.23	1597.15
2749	Cdc34	ENSMUSG00000020307	216150	436.781	0.867693	0.117471	7.38644	1.50815005655051e-13	3.53775e-12	375.585	347.145	362.453	326.338	688.96	526.841	591.089	764.523
14998	Slc43a2	ENSMUSG00000038178	215113	221.096	0.932209	0.12621	7.38618	1.5110821994789e-13	3.54014e-12	171.088	194.195	172.894	172.085	356.179	287.939	346.133	365.785
9377	Kdsr	ENSMUSG00000009905	70750	654.884	-0.716837	0.0971362	-7.37972	1.58625989685927e-13	3.71157e-12	846.331	741.549	693.659	790.878	452.374	446.369	537.838	434.987
15847	Syvn1	ENSMUSG00000024807	74126	600.79	-0.546624	0.0741705	-7.36984	1.70838747056078e-13	3.99228e-12	692.453	613.518	680.119	615.227	436.775	421.221	424.679	492.107
13143	Ptpn14	ENSMUSG00000026604	19250	1023.93	-0.737148	0.10006	-7.36704	1.74452216027121e-13	4.07158e-12	1206.73	1202.98	1180.05	1514.88	804.654	871.362	728.212	661.269
15998	Tcea1	ENSMUSG00000033813	21399	879.783	0.501519	0.0681097	7.36341	1.79276015483006e-13	4.17889e-12	765.342	805.135	797.812	821.194	1112.74	1081.34	1264.72	1062.2
17503	Vsir	ENSMUSG00000020101	74048	1791.46	-0.746949	0.101443	-7.36321	1.79539637380605e-13	4.17977e-12	2017.63	2166.22	2060.15	2088.2	1176.43	997.1	1368.56	1421.4
11179	Ndufb9	ENSMUSG00000022354	66218	1525.96	0.561169	0.0762783	7.35686	1.88281927425366e-13	4.37779e-12	1266.46	1196.1	1243.59	1225.99	2016.18	1881.04	1562.93	1814.64
14562	Sesn1	ENSMUSG00000038332	140742	327.499	-0.680502	0.0925014	-7.35666	1.88562723381381e-13	4.37882e-12	353.313	380.656	400.989	342.387	226.187	211.239	232.974	249.349
12792	Ppp1r9b	ENSMUSG00000038976	217124	3001.63	-0.525788	0.0714829	-7.35544	1.90295734987225e-13	4.41353e-12	3754.83	3585.73	3821.38	3563.86	2666.15	2297.23	2440.24	2819.73
11952	Pcbp2	ENSMUSG00000056851	18521	2735.82	0.319292	0.0434524	7.34808	2.01070790906995e-13	4.65759e-12	2538.99	2489.3	2535.09	2673.11	3388.9	3177.39	3087.24	3121.8
17768	Zbtb14	ENSMUSG00000049672	22666	329.168	-0.685669	0.093329	-7.34679	2.03019026578121e-13	4.69685e-12	389.758	407.294	413.488	427.092	282.084	255.247	222.324	258.136
15052	Slc7a6	ENSMUSG00000031904	330836	287.613	-0.812587	0.110668	-7.34255	2.09555109760028e-13	4.842e-12	231.83	245.751	213.514	210.425	146.892	121.966	123.809	121.928
10643	Mrc2	ENSMUSG00000020695	17534	286.092	1.10687	0.150757	7.34211	2.10254714322539e-13	4.85211e-12	176.15	169.276	212.472	210.425	367.879	324.403	384.741	573.392
13913	Rpl18	ENSMUSG00000059070	19899	2195.14	0.594674	0.0811325	7.32967	2.30727102974263e-13	5.31793e-12	1938.66	1771.81	1940.37	1699.45	3119.82	2534.87	2452.22	2986.69
15217	Snd1	ENSMUSG00000001424	56463	1115.14	0.413564	0.0564298	7.32883	2.32169140818813e-13	5.34451e-12	1048.8	986.441	994.662	1009.33	1400.02	1262.41	1375.21	1342.31
673	Abi3bp	ENSMUSG00000035258	320712	566.083	-0.829492	0.113328	-7.31942	2.49041312152674e-13	5.72578e-12	789.639	686.556	738.445	769.479	428.975	536.9	334.152	378.966
3029	Chd3	ENSMUSG00000018474	216848	461.659	0.660598	0.0903617	7.3106	2.65958692580322e-13	6.10715e-12	377.609	407.294	408.28	369.136	604.465	567.077	653.66	643.693
3456	Cox6a2	ENSMUSG00000030785	12862	20.285	6.82127	0.933555	7.30677	2.73645243593119e-13	6.2695e-12	0	2.57781	0	0	80.5954	40.236	93.1898	103.255
12415	Pkmyt1	ENSMUSG00000023908	268930	115.499	-1.07777	0.147503	-7.30674	2.73706223538571e-13	6.2695e-12	137.681	131.468	130.191	122.154	61.0965	71.6705	57.2451	57.1196
14883	Slc25a4	ENSMUSG00000031633	11739	2792.15	0.36202	0.0495639	7.3041	2.79136150971711e-13	6.38597e-12	2462.05	2423.14	2521.55	2492.11	3355.11	3137.15	2968.76	3256.91
3766	Cyp2d22	ENSMUSG00000061740	56448	494.04	0.732054	0.100292	7.29926	2.89358740782236e-13	6.61167e-12	355.337	346.285	354.12	358.436	705.859	618.629	543.163	484.418
3308	Cnr1	ENSMUSG00000044288	12801	96.0962	-1.69289	0.231981	-7.29754	2.93068574739613e-13	6.68818e-12	97.1863	98.8159	107.278	76.6804	29.8983	27.6623	41.2698	19.7722
15609	Stard10	ENSMUSG00000030688	56018	81.2202	1.96521	0.269373	7.2955	2.97562472958821e-13	6.78237e-12	40.4943	28.3559	44.7858	47.2565	115.693	88.0164	203.686	218.592
15177	Smo	ENSMUSG00000001761	319757	666.268	-0.548153	0.07526	-7.28346	3.25368342395143e-13	7.39793e-12	719.786	712.334	703.033	707.065	503.071	516.782	444.648	478.925
15790	Syap1	ENSMUSG00000031357	67043	1890.81	-0.502098	0.0689434	-7.28277	3.27039214531324e-13	7.4268e-12	1914.37	1902.42	1737.27	1980.32	1233.63	1320.25	1439.12	1329.13
12740	Ppm1a	ENSMUSG00000021096	19042	2102.02	-0.341285	0.0469295	-7.2723	3.53409378886179e-13	8.01581e-12	2323.36	2309.72	2354.9	2335.19	1778.3	1750.27	1913.05	1914.6
955	Agfg2	ENSMUSG00000029722	231801	432.384	-0.736003	0.10123	-7.27058	3.57958168986853e-13	8.10898e-12	557.809	444.242	511.391	459.191	296.383	284.167	291.551	309.764
14715	Sidt2	ENSMUSG00000034908	214597	1205.03	-0.442479	0.0608603	-7.27041	3.583934826083e-13	8.10898e-12	1471.97	1407.48	1383.15	1500.62	1117.94	954.349	1086.33	1083.07
16518	Tmem88b	ENSMUSG00000073680	320587	95.9834	-1.15534	0.158922	-7.26984	3.59920481884404e-13	8.13359e-12	129.582	128.031	138.524	156.036	63.6963	74.1852	51.92	58.218
8221	Gys1	ENSMUSG00000003865	14936	1351.25	-0.742403	0.10216	-7.26703	3.67482082062769e-13	8.29434e-12	1640.02	1434.12	1482.1	1553.22	1069.84	1042.37	737.53	802.969
2225	C6	ENSMUSG00000022181	12274	324.655	-2.984	0.410832	-7.26331	3.77728498589368e-13	8.51522e-12	1063.99	650.467	669.704	754.321	115.693	160.944	73.2205	47.2335
17615	Wfs1	ENSMUSG00000039474	22393	281.785	0.82327	0.11337	7.26181	3.81958563033295e-13	8.58966e-12	240.941	213.099	245.801	223.8	382.178	321.888	435.329	489.91
5336	Flcn	ENSMUSG00000032633	216805	426.623	0.677184	0.0933465	7.25452	4.03078996845602e-13	9.05362e-12	382.671	329.1	346.83	319.205	526.47	563.305	565.795	544.833
12087	Pde7a	ENSMUSG00000069094	18583	256.376	-1.01269	0.139601	-7.25414	4.04219295256842e-13	9.06823e-12	238.916	262.077	204.14	264.815	96.1945	135.797	123.809	125.224
3616	Csrp1	ENSMUSG00000026421	13007	2030.1	0.517569	0.0714296	7.24586	4.2970942138623e-13	9.6284e-12	1641.03	1802.75	1754.98	1821.61	2540.05	2189.09	2658.57	2663.75
14128	Rreb1	ENSMUSG00000039087	68750	692.767	-0.584711	0.0807565	-7.24042	4.47296725308704e-13	1.00104e-11	878.726	899.655	886.342	1008.44	610.965	695.329	573.783	571.196
14914	Slc2a12	ENSMUSG00000037490	353169	57.6563	-1.79587	0.248189	-7.23591	4.62429252409133e-13	1.03365e-11	75.9268	78.1935	96.8623	93.6214	28.5984	21.3754	23.9631	25.2644
13533	Rcbtb2	ENSMUSG00000022106	105670	799.746	-0.506758	0.0700446	-7.23479	4.66264627873983e-13	1.04097e-11	923.27	847.239	892.592	789.987	605.765	618.629	601.74	601.952
8454	Hint1	ENSMUSG00000020267	15254	823.147	0.514792	0.0712045	7.22977	4.83822816894395e-13	1.07887e-11	772.429	683.978	719.698	682.991	1110.14	931.716	961.186	1076.48
11416	Norad	ENSMUSG00000102869	347740	1988.82	-0.390471	0.054033	-7.22653	4.9550249987367e-13	1.10358e-11	2143.16	2148.17	2096.6	2289.71	1673	1652.19	1733.33	1567.49
8983	Inafm2	ENSMUSG00000074918	100043272	362.191	-0.853801	0.118189	-7.22401	5.04756373858081e-13	1.12284e-11	511.241	430.494	480.146	429.767	280.784	257.762	256.938	229.577
17636	Wnt5a	ENSMUSG00000021994	22418	337	-0.853567	0.118161	-7.22378	5.0562849881501e-13	1.12343e-11	352.3	364.33	371.826	358.436	191.089	199.923	162.416	243.857
13949	Rpl31	ENSMUSG00000073702	114641	2011.56	0.549493	0.0761035	7.22034	5.18580438672899e-13	1.15083e-11	1730.12	1580.2	1782.06	1655.76	2597.25	2387.76	2215.25	2669.24
13995	Rpl9	ENSMUSG00000047215	20005	2981.74	0.503384	0.0697582	7.21613	5.34885867160674e-13	1.18417e-11	2628.08	2538.28	2745.47	2429.7	3825.68	3203.8	3843.41	3783.07
4897	Evi5l	ENSMUSG00000011832	213027	429.737	-0.612622	0.0850041	-7.20697	5.72114166573026e-13	1.26508e-11	454.549	476.035	492.644	469.89	332.781	284.167	274.244	343.816
11112	Ncoa4	ENSMUSG00000056234	27057	2137.99	-0.753601	0.104582	-7.20585	5.76831215154826e-13	1.27398e-11	2601.76	2533.13	2465.3	2549.18	1559.91	1912.47	1380.54	1169.85
8160	Gstt3	ENSMUSG00000001665	103140	176.525	-0.942716	0.130847	-7.20475	5.81522715660043e-13	1.28282e-11	308.769	290.433	259.341	316.53	172.89	128.252	169.073	142.799
1671	Atp1a1	ENSMUSG00000033161	11928	1659.47	0.807611	0.112231	7.19598	6.20119586401776e-13	1.36633e-11	1282.66	1360.22	1408.15	1618.31	2164.38	2021.86	2835.63	2901.01
17122	Ubb-ps	ENSMUSG00000044285	NA	4787.18	-0.575354	0.0800231	-7.18985	6.48644275953454e-13	1.42748e-11	4946.38	5430.58	5481.58	4271.81	3650.19	3202.54	3129.85	3524.94
13869	Rorc	ENSMUSG00000028150	19885	99.4555	1.34949	0.187846	7.18402	6.76912856890378e-13	1.48792e-11	69.8527	65.3044	71.8656	84.7051	206.688	208.724	165.079	163.669
13536	Rcc2	ENSMUSG00000040945	108911	617.592	0.606905	0.0845439	7.17858	7.04405366416165e-13	1.54652e-11	583.118	529.31	555.136	478.807	817.653	743.109	808.088	894.141
9744	Lipa	ENSMUSG00000024781	16889	907.558	1.13494	0.158134	7.17704	7.12373668988106e-13	1.56216e-11	784.577	755.297	722.822	800.686	1323.32	1198.28	2007.57	2196.91
17282	Uqcrq	ENSMUSG00000044894	22272	1380.68	0.604268	0.0843257	7.16588	7.72885309048562e-13	1.69285e-11	1180.41	1087.83	1160.26	1036.08	1918.69	1706.26	1373.88	1782.79
14615	Sgce	ENSMUSG00000004631	20392	785.346	-0.543616	0.07587	-7.16509	7.77366712788507e-13	1.70037e-11	836.207	847.239	841.557	959.397	560.268	634.975	613.721	583.279
16300	Tmbim6	ENSMUSG00000023010	110213	6008.57	0.434608	0.0606575	7.16495	7.78158499687725e-13	1.70037e-11	5590.24	5227.79	5547.19	5430.04	7354.98	6494.35	7662.86	7939.62
10689	Mrpl30	ENSMUSG00000026087	107734	534.281	0.583476	0.0815235	7.15715	8.23700923768373e-13	1.79777e-11	477.833	413.308	428.069	442.25	730.558	680.241	583.102	643.693
10961	Myo5a	ENSMUSG00000034593	17918	669.527	0.92076	0.128787	7.1495	8.70927338293769e-13	1.8986e-11	602.353	598.051	534.305	696.365	843.651	1044.88	1369.89	1344.51
10572	Mob3b	ENSMUSG00000073910	214944	199.988	-0.877576	0.122904	-7.14035	9.30927556104012e-13	2.02685e-11	213.607	260.359	295.795	287.997	141.692	138.311	157.091	139.504
15785	Svs6	ENSMUSG00000017000	20945	4101.25	11.0874	1.55282	7.1402	9.31949169694344e-13	2.02685e-11	9.11122	9.45196	5.20765	6.24143	6.49963	11.3164	47866.3	17447.8
11151	Ndufa6	ENSMUSG00000022450	67130	657.929	0.675596	0.0946398	7.13861	9.42825790016114e-13	2.0481e-11	575.019	514.702	513.475	508.231	963.244	943.032	730.874	735.963
5763	Gjc1	ENSMUSG00000034520	14615	307.724	-0.935796	0.131102	-7.13795	9.47325590213768e-13	2.05546e-11	319.905	354.019	355.162	299.589	140.392	174.775	182.386	195.525
14422	Sec22a	ENSMUSG00000034473	317717	192.103	-0.802283	0.11243	-7.13585	9.61927250613663e-13	2.08226e-11	249.04	224.269	249.967	207.75	144.292	144.598	125.141	119.731
4998	Fam120c	ENSMUSG00000025262	207375	303.988	-0.806778	0.113122	-7.13191	9.89856600883198e-13	2.14022e-11	345.214	383.234	354.12	407.476	159.891	217.526	243.625	230.675
14480	Sema5a	ENSMUSG00000022231	20356	554.656	-0.959828	0.134598	-7.13108	9.95822209392334e-13	2.1506e-11	733.959	749.283	707.199	886.283	313.282	448.883	431.336	388.852
8250	H2-Q10	ENSMUSG00000067235	15007	145.101	-1.90795	0.267576	-7.1305	1.00007365222377e-12	2.15727e-11	200.447	109.986	161.437	180.11	40.2977	57.8393	25.2944	49.4304
4060	Dhcr24	ENSMUSG00000034926	74754	249.753	-1.34755	0.189	-7.12989	1.00451160551453e-12	2.16432e-11	321.93	267.233	298.919	311.18	102.694	76.7	134.46	155.98
2869	Cela1	ENSMUSG00000023031	109901	138.276	1.00811	0.14156	7.12144	1.06808320918532e-12	2.29861e-11	93.1369	118.579	91.6547	91.8382	224.887	168.488	189.042	214.198
14124	Rragd	ENSMUSG00000028278	52187	18.1207	3.42968	0.481625	7.12105	1.07110271096773e-12	2.30244e-11	5.06179	1.71854	6.24918	7.13306	35.098	36.4639	71.8893	71.3994
4280	Dolpp1	ENSMUSG00000026856	57170	231.668	-0.756543	0.10645	-7.10702	1.18571405345454e-12	2.54585e-11	262.201	229.425	252.05	244.307	135.192	149.628	151.766	147.193
11751	Osbpl1a	ENSMUSG00000044252	64291	725.564	-0.634743	0.0893357	-7.10514	1.20201587455925e-12	2.57786e-11	718.774	659.059	722.822	701.715	415.976	450.141	511.212	428.397
13612	Rfc4	ENSMUSG00000022881	106344	44.9191	1.50511	0.211932	7.10185	1.23097255190998e-12	2.6369e-11	25.3089	25.7781	28.1213	23.1824	79.2954	80.4721	71.8893	59.3165
17405	Vegfb	ENSMUSG00000024962	22340	1171.25	-0.678649	0.0955981	-7.09897	1.25685853239329e-12	2.68924e-11	1649.13	1323.27	1538.34	1368.66	995.743	883.936	798.769	990.805
16516	Tmem87b	ENSMUSG00000014353	72477	651.742	-0.562632	0.0793355	-7.09181	1.3236684937893e-12	2.82892e-11	714.724	788.809	628.043	689.232	451.074	494.149	524.525	444.873
5489	Fut11	ENSMUSG00000039357	73068	246.728	-0.770438	0.108691	-7.08835	1.35716460726481e-12	2.89716e-11	299.658	279.262	260.383	300.48	201.488	143.341	157.091	166.965
13939	Rpl27a	ENSMUSG00000046364	26451	1269.7	0.576038	0.0814334	7.07373	1.50819069171042e-12	3.21585e-11	1039.69	1124.78	1083.19	1078.88	1631.41	1484.96	1552.28	1779.49
11892	Paqr9	ENSMUSG00000064225	75552	381.937	-1.44604	0.20446	-7.07246	1.52205820243735e-12	3.24169e-11	420.128	363.471	386.408	398.56	206.688	168.488	111.828	90.0731
17749	Ywhag	ENSMUSG00000051391	22628	5950.73	-0.481433	0.0680781	-7.07178	1.52958376637971e-12	3.25397e-11	7360.85	6956.64	7042.83	6689.92	5649.47	5228.17	4473.11	4740.92
12981	Prrc2b	ENSMUSG00000039262	227723	1714.53	-0.427444	0.0604541	-7.07056	1.54309576156593e-12	3.27895e-11	1951.83	1983.19	1991.41	2003.5	1483.21	1560.4	1427.13	1426.89
10454	Mideas	ENSMUSG00000042507	238317	737.02	-0.550132	0.0778421	-7.06729	1.57992536603143e-12	3.35336e-11	779.515	721.786	786.356	712.415	530.369	487.862	524.525	505.288
8754	Ifi30	ENSMUSG00000031838	65972	174.32	1.29288	0.183085	7.06167	1.64513849194773e-12	3.48777e-11	113.384	128.031	93.7377	144.444	239.186	222.556	323.502	391.049
14511	Serbp1	ENSMUSG00000036371	66870	2170.47	0.467225	0.0662115	7.05656	1.70677640594039e-12	3.6143e-11	1916.39	1784.7	1859.13	1873.32	2540.05	2399.07	2681.2	2653.86
15095	Slit3	ENSMUSG00000056427	20564	2141.31	-0.691073	0.0979387	-7.05619	1.7113539974774e-12	3.61986e-11	2700.97	2509.07	2545.5	2801.51	1665.2	1937.62	1263.39	1670.75
16259	Tle5	ENSMUSG00000054452	14797	2318.4	0.542094	0.0768811	7.05107	1.77544560046555e-12	3.75114e-11	2032.81	2014.99	2043.48	2115.84	3222.51	2748.62	2717.15	3259.11
1217	Ankrd23	ENSMUSG00000067653	78321	67.416	2.71621	0.385781	7.0408	1.91141091307525e-12	4.0292e-11	17.2101	14.6076	20.8306	19.6159	46.7973	55.3246	174.398	196.623
14410	Sdr39u1	ENSMUSG00000022223	654795	296.177	0.736248	0.104567	7.0409	1.91002010008505e-12	4.0292e-11	240.941	217.395	249.967	263.032	374.378	380.985	412.698	447.07
1146	Amer1	ENSMUSG00000050332	72345	254.057	-1.00095	0.142176	-7.04022	1.91940901976962e-12	4.04146e-11	213.607	274.107	226.012	208.642	109.194	110.649	126.472	115.338
9404	Kif21b	ENSMUSG00000041642	16565	70.2823	1.88031	0.267194	7.03724	1.96081814816013e-12	4.12396e-11	39.4819	41.2449	33.329	40.1235	93.5946	98.0754	177.061	198.82
2019	Bloc1s1	ENSMUSG00000090247	14533	564.339	-0.546263	0.0776339	-7.03639	1.9727736450042e-12	4.14439e-11	579.069	610.081	561.385	591.152	419.876	409.905	356.784	416.314
3902	Dcaf8	ENSMUSG00000026554	98193	1552.43	-0.366728	0.0521685	-7.02969	2.06991205058853e-12	4.33861e-11	1692.66	1611.99	1653.95	1677.16	1351.92	1244.8	1198.15	1346.7
3669	Ctsl	ENSMUSG00000021477	13039	5681.54	0.79086	0.11253	7.028	2.09516750208436e-12	4.38658e-11	4188.12	4151.13	4052.6	4006.11	6134.35	5630.53	8120.82	8482.25
11047	Napepld	ENSMUSG00000044968	242864	441.936	-0.705735	0.10051	-7.02152	2.19466488145162e-12	4.5897e-11	432.277	466.583	442.65	497.531	262.585	248.961	326.164	291.09
755	Acsf2	ENSMUSG00000076435	264895	450.482	0.733424	0.104473	7.02022	2.21512087771976e-12	4.62725e-11	399.881	349.722	368.702	368.244	704.559	613.6	599.077	554.719
11190	Ndufs7	ENSMUSG00000020153	75406	913.269	0.739242	0.105326	7.0186	2.24108215459814e-12	4.67621e-11	838.232	726.942	740.528	691.015	1480.61	1214.63	986.48	1317.05
15042	Slc6a8	ENSMUSG00000019558	102857	387.904	1.27719	0.182088	7.01414	2.31371953727573e-12	4.82233e-11	268.275	254.344	253.092	257.682	454.974	412.419	898.616	738.16
15781	Svs3a	ENSMUSG00000017003	64335	3643.48	11.7308	1.67302	7.01177	2.35315969258818e-12	4.89902e-11	5.06179	4.29635	4.16612	3.56653	7.79955	3.77213	43036.4	15022.4
3415	Cops7a	ENSMUSG00000030127	26894	531.912	0.461422	0.0658128	7.01113	2.36407229952202e-12	4.91621e-11	509.216	468.302	498.893	507.339	694.16	666.41	676.291	692.025
1833	B4gat1	ENSMUSG00000047379	108902	386.261	-0.638652	0.0911233	-7.00865	2.40626916379884e-12	4.99834e-11	443.413	433.072	388.491	390.535	280.784	282.91	236.968	262.53
13593	Ret	ENSMUSG00000030110	19713	278.392	-0.781196	0.111506	-7.00587	2.45447746186896e-12	5.09277e-11	273.337	283.559	284.338	305.83	146.892	139.569	186.38	193.328
5192	Fbxo4	ENSMUSG00000022184	106052	274.78	-0.628565	0.0897444	-7.00394	2.48858569154003e-12	5.15775e-11	340.152	317.07	333.29	338.82	219.687	206.21	218.33	215.297
4843	Ern1	ENSMUSG00000020715	78943	256.858	1.10396	0.157664	7.00198	2.52377125465691e-12	5.22483e-11	200.447	195.913	199.974	172.085	305.482	399.846	585.764	361.391
9952	Ltbp3	ENSMUSG00000024940	16998	4074.66	-0.504565	0.0720901	-6.99909	2.57638055401457e-12	5.32778e-11	4398.69	4081.53	4575.44	4327.99	3063.92	2753.65	2842.29	3585.35
1618	Atad3a	ENSMUSG00000029036	108888	515.262	0.622275	0.0889252	6.99774	2.60130972663528e-12	5.37333e-11	506.179	433.072	427.028	427.092	730.558	739.337	624.371	664.564
11143	Ndufa12	ENSMUSG00000020022	66414	568.64	0.694174	0.0992165	6.99655	2.62336649696105e-12	5.41285e-11	456.573	518.998	444.734	461.866	869.65	787.118	625.703	764.523
8231	H1f2	ENSMUSG00000036181	50708	374.042	1.09415	0.156426	6.99464	2.65936596750204e-12	5.48102e-11	329.016	275.825	348.913	245.199	764.356	592.224	524.525	674.45
4504	Eef1a1	ENSMUSG00000037742	13627	40047.4	0.396098	0.0567522	6.97942	2.96395273384946e-12	6.10198e-11	37465.3	35664.8	37621.1	35649.3	46517.8	43556.8	52055.8	50520
16184	Thrb	ENSMUSG00000021779	21834	275.485	-0.86844	0.12459	-6.97041	3.16024549843439e-12	6.49166e-11	343.189	355.737	356.203	362.003	201.488	222.556	178.392	174.654
5852	Gm10222	ENSMUSG00000067736	NA	4463.7	1.7049	0.244807	6.96428	3.30084376251002e-12	6.76545e-11	2615.93	2637.96	2980.86	2626.75	9390.66	12098.5	7439.21	6480.87
631	Abcc4	ENSMUSG00000032849	239273	186.659	1.25379	0.180117	6.96098	3.3790790680006e-12	6.9144e-11	141.73	146.935	119.776	129.287	404.277	387.272	263.594	229.577
15671	Stom	ENSMUSG00000026880	13830	1075.28	0.621804	0.0893281	6.9609	3.38098638878499e-12	6.9144e-11	915.171	915.981	920.713	1004.87	1666.5	1473.65	1344.6	1299.47
15446	Spop	ENSMUSG00000057522	20747	1709.91	-0.346841	0.0498284	-6.96071	3.38570704226315e-12	6.91641e-11	1831.35	1842.27	1771.64	1703.91	1498.81	1425.86	1332.61	1365.38
1596	Asns	ENSMUSG00000029752	27053	648.968	0.944885	0.135769	6.95952	3.41442935715742e-12	6.96739e-11	677.267	598.051	653.04	726.681	1110.14	1077.57	1590.88	1332.42
17401	Vdac3	ENSMUSG00000008892	22335	851.551	0.540335	0.0776478	6.95879	3.43217006774659e-12	6.99588e-11	742.058	728.66	758.234	723.114	1108.84	948.062	1168.87	1067.7
9854	Lrpprc	ENSMUSG00000024120	72416	480.983	0.629112	0.0904172	6.95788	3.45429078954811e-12	7.03322e-11	418.104	427.057	456.19	445.816	700.66	707.903	713.567	583.279
11887	Paqr4	ENSMUSG00000023909	76498	309.681	-0.778374	0.111934	-6.95389	3.55347081992225e-12	7.22721e-11	347.239	302.463	314.542	353.087	224.887	194.893	139.785	206.509
16988	Ttc8	ENSMUSG00000021013	76260	134.835	-0.887195	0.127634	-6.95107	3.62534903396487e-12	7.36531e-11	193.36	177.869	192.683	172.085	87.095	91.7885	105.171	112.042
11017	Nacc2	ENSMUSG00000026932	67991	923.443	-0.504119	0.072534	-6.9501	3.65030397321443e-12	7.40788e-11	961.74	841.224	897.799	962.963	692.86	598.511	625.703	664.564
11279	Nfkbiz	ENSMUSG00000035356	80859	589.654	-1.10093	0.158453	-6.94799	3.70524756261627e-12	7.51114e-11	834.183	926.292	738.445	706.173	396.477	386.015	383.409	329.536
15663	Stk40	ENSMUSG00000042608	74178	774.993	0.60009	0.0864106	6.94463	3.79440519679361e-12	7.68346e-11	770.404	630.703	761.359	791.77	1189.43	1092.66	1023.76	1167.66
12570	Pmm1	ENSMUSG00000022474	29858	469.656	0.649891	0.0935971	6.9435	3.82514068519083e-12	7.73724e-11	422.153	326.522	370.785	375.377	649.963	579.651	505.887	605.248
17993	Zfp395	ENSMUSG00000034522	380912	592.002	-0.808092	0.116448	-6.93952	3.9344399565348e-12	7.94963e-11	873.665	724.364	824.892	683.882	415.976	457.685	449.973	449.267
11725	Ophn1	ENSMUSG00000031214	94190	570.995	-0.718576	0.103679	-6.93076	4.18573804557998e-12	8.44816e-11	634.748	629.844	588.465	505.556	330.181	377.213	384.741	341.619
2137	Btc	ENSMUSG00000082361	12223	71.6171	-1.46901	0.212123	-6.92527	4.35142327932143e-12	8.773e-11	103.26	120.298	107.278	128.395	41.5976	49.0377	35.9446	39.5443
4901	Exd1	ENSMUSG00000048647	241624	70.7835	-1.58299	0.229106	-6.90944	4.86579195132773e-12	9.79936e-11	78.9639	80.7713	95.8208	80.2469	29.8983	18.8606	38.6072	25.2644
569	A930001C03Rik	ENSMUSG00000087132	NA	82.5384	-1.87162	0.271043	-6.90525	5.01158019038558e-12	1.0082e-10	79.9762	66.1637	81.2394	62.4143	25.9985	15.0885	11.9815	25.2644
8723	Idh1	ENSMUSG00000025950	15926	2606.98	-0.575224	0.0833381	-6.90229	5.1169342490918e-12	1.02828e-10	3028.97	2916.36	2861.08	2705.21	2053.88	2116.16	1717.35	1838.81
14304	Sav1	ENSMUSG00000021067	64010	858.519	-0.44638	0.0647189	-6.89721	5.3033854468003e-12	1.06459e-10	991.098	938.322	936.336	1003.09	756.556	755.683	645.672	682.139
5213	Fcamr	ENSMUSG00000026415	64435	35.7838	-3.06364	0.444222	-6.89665	5.32424582110107e-12	1.06762e-10	57.7044	61.0081	46.8689	41.9067	3.89978	12.5738	3.99385	4.39381
1673	Atp1a3	ENSMUSG00000040907	232975	282.616	1.43342	0.208008	6.89121	5.53203411555844e-12	1.10808e-10	183.237	140.061	120.818	163.169	393.877	296.741	418.023	530.553
14166	Rsrp1	ENSMUSG00000037266	27981	1441.67	-0.763383	0.110909	-6.88295	5.86268122569244e-12	1.17304e-10	1653.18	1623.16	1648.74	1679.84	942.446	1227.2	837.377	884.255
13650	Rgs2	ENSMUSG00000026360	19735	180.836	1.61879	0.235407	6.87657	6.13120764629075e-12	1.22545e-10	109.335	126.313	132.274	157.819	561.568	510.495	260.931	283.401
17123	Ubc	ENSMUSG00000008348	22190	23461.5	-0.561831	0.0817252	-6.87464	6.21476251716063e-12	1.24081e-10	24173.1	25345	25494.6	24656.3	17619.2	16474.1	17037.8	16390
11909	Parp16	ENSMUSG00000032392	214424	211.663	-0.757986	0.110266	-6.87413	6.23701469983624e-12	1.24391e-10	259.164	231.143	230.178	213.992	162.491	125.738	126.472	137.307
11518	Nsa2	ENSMUSG00000060739	59050	736.159	0.493655	0.0718697	6.86874	6.47698638817043e-12	1.29038e-10	605.39	697.726	643.666	665.158	899.548	870.105	967.842	943.571
8429	Hgf	ENSMUSG00000028864	15234	110.608	-1.36951	0.199509	-6.86442	6.67615318422684e-12	1.32863e-10	126.545	139.202	123.942	131.07	28.5984	65.3836	54.5826	52.7257
14864	Slc25a22	ENSMUSG00000019082	68267	704.111	0.63019	0.0918143	6.86374	6.70790245789814e-12	1.33351e-10	806.849	622.111	706.158	624.143	1175.13	1114.04	951.867	1024.86
11128	Ndn	ENSMUSG00000033585	17984	273.232	-0.716789	0.104504	-6.85894	6.93711799597139e-12	1.3776e-10	252.077	255.203	263.507	246.091	150.791	163.459	129.134	172.457
16866	Trp53inp1	ENSMUSG00000028211	60599	222.458	0.787035	0.114818	6.85461	7.15049001535913e-12	1.41845e-10	159.952	210.521	189.559	175.652	318.482	316.859	342.14	295.484
792	Acvr1b	ENSMUSG00000000532	11479	290.741	-1.11908	0.163273	-6.85404	7.17940917017536e-12	1.42266e-10	325.979	402.138	331.207	512.689	148.191	172.261	203.686	199.918
2912	Cep170	ENSMUSG00000057335	545389	593.939	-0.806039	0.117659	-6.85063	7.35231326708937e-12	1.45536e-10	730.922	909.966	831.141	875.583	367.879	475.288	611.059	462.449
5092	Fam83a	ENSMUSG00000051225	239463	60.3286	-1.74295	0.254476	-6.84918	7.4275266459018e-12	1.46868e-10	134.644	140.061	124.984	127.503	29.8983	37.7213	38.6072	50.5288
8995	Inhbb	ENSMUSG00000037035	16324	517.977	-0.929428	0.135709	-6.8487	7.45263778183534e-12	1.47207e-10	695.49	647.03	675.953	602.744	332.781	367.154	279.569	394.345
9790	Lnpep	ENSMUSG00000023845	240028	611.079	-0.828045	0.120927	-6.84749	7.51558896916335e-12	1.48293e-10	674.23	757.875	714.49	772.154	362.679	544.444	384.741	353.702
1084	Aldh2	ENSMUSG00000029455	11669	8854.31	-0.598372	0.0874239	-6.84449	7.67478539621249e-12	1.51273e-10	13140.4	11367.3	12166.1	11199.8	9070.88	8139	6537.93	7870.42
1043	Akap8l	ENSMUSG00000002625	54194	332.562	-0.703369	0.102779	-6.84353	7.72672110279856e-12	1.52134e-10	380.646	371.204	382.242	345.062	217.087	243.931	213.005	232.872
12963	Prr12	ENSMUSG00000046574	233210	544.365	-0.510852	0.0747787	-6.83152	8.4017489947482e-12	1.65249e-10	556.797	633.281	605.129	599.177	428.975	438.824	378.084	433.889
14521	Serp1	ENSMUSG00000027808	28146	1475.02	0.864765	0.126636	6.82874	8.56628634307153e-12	1.68307e-10	1204.71	1199.54	1125.89	1327.64	2023.98	1811.88	3059.29	1955.25
14069	Rps27	ENSMUSG00000090733	57294	1318.8	0.535202	0.0783893	6.82748	8.64189262162665e-12	1.69612e-10	1189.52	1155.72	1225.88	1199.25	1901.79	1689.91	1698.72	1623.51
17809	Zc3h12a	ENSMUSG00000042677	230738	213.733	-0.885964	0.129995	-6.81539	9.40090062653444e-12	1.84313e-10	292.571	276.685	283.296	256.79	122.193	139.569	169.073	168.063
8070	Gpx4	ENSMUSG00000075706	625249	6431.49	0.577146	0.0847418	6.81065	9.71602424854325e-12	1.9029e-10	6116.66	5586.97	5917.98	5377.44	8871.99	7285.24	8071.57	10076.1
17933	Zfp266	ENSMUSG00000060510	77519	293.498	-0.611467	0.0898135	-6.80818	9.88384920502598e-12	1.93372e-10	378.622	354.878	324.958	358.436	228.787	251.475	224.987	222.986
15775	Sva	ENSMUSG00000023289	20939	1685.75	11.6399	1.71002	6.80691	9.97141826126204e-12	1.9488e-10	2.02472	4.29635	2.08306	0	3.89978	7.54426	20150.3	6699.46
3536	Creg1	ENSMUSG00000040713	433375	711.107	0.638403	0.0938102	6.80526	1.00865321484338e-11	1.96921e-10	642.847	633.281	625.96	787.312	1026.94	924.172	1135.58	1101.75
16931	Tspan3	ENSMUSG00000032324	56434	1613.6	-0.406401	0.0597214	-6.80496	1.0108074073041e-11	1.97134e-10	1756.44	1813.06	1771.64	1709.26	1312.92	1341.62	1176.85	1480.71
8000	Gpnmb	ENSMUSG00000029816	93695	738.257	3.19219	0.469165	6.80399	1.01763610422048e-11	1.98257e-10	247.015	197.632	136.44	432.442	1714.6	1360.48	2984.74	3206.38
12985	Prrg3	ENSMUSG00000033361	208748	979.496	-0.714959	0.105088	-6.80346	1.02135719628167e-11	1.98773e-10	1004.26	1007.92	1097.77	946.022	542.069	499.178	704.248	722.782
7899	Gnb1	ENSMUSG00000029064	14688	3069.53	0.31757	0.0467063	6.7993	1.05129798399633e-11	2.04385e-10	2789.04	2897.46	2841.3	2976.27	3611.19	3324.5	3734.25	3669.93
3570	Cry2	ENSMUSG00000068742	12953	967.319	-0.539687	0.0793979	-6.79724	1.06640565197399e-11	2.07104e-10	975.913	882.469	974.873	960.288	699.36	686.528	609.727	614.035
11443	Npepps	ENSMUSG00000001441	19155	931.057	-0.453545	0.0667546	-6.79421	1.08903913040355e-11	2.11278e-10	951.616	964.959	903.007	993.279	713.659	699.101	709.574	665.662
1015	Aimp1	ENSMUSG00000028029	13722	326.844	0.631758	0.0929874	6.79402	1.09053582734111e-11	2.11347e-10	243.978	275.825	270.798	266.598	383.478	357.095	443.317	453.661
5618	Gata6	ENSMUSG00000005836	14465	312.182	-0.839485	0.123572	-6.79352	1.09432177649598e-11	2.11637e-10	444.425	349.722	374.951	368.244	222.287	259.02	187.711	190.032
8602	Hps5	ENSMUSG00000014418	246694	337.84	-0.59292	0.0872772	-6.79353	1.09424659889857e-11	2.11637e-10	361.412	371.204	349.954	375.377	248.286	259.02	227.649	232.872
12351	Pik3ip1	ENSMUSG00000034614	216505	100.395	1.16701	0.171855	6.79065	1.11629166013209e-11	2.15661e-10	74.9145	95.3789	73.9487	73.1139	196.289	188.606	147.772	181.245
1472	Arhgef40	ENSMUSG00000004562	268739	656.393	-0.623312	0.091799	-6.78997	1.12157490417097e-11	2.16456e-10	750.157	705.46	705.116	664.266	560.268	460.2	380.747	432.79
5064	Fam222a	ENSMUSG00000041930	433940	50.5664	-2.42585	0.357353	-6.78839	1.13388352852256e-11	2.18603e-10	32.3954	54.1339	53.1181	65.0892	5.1997	16.3459	3.99385	12.083
12468	Plcl2	ENSMUSG00000038910	224860	155.582	0.812493	0.119808	6.78162	1.18832278368594e-11	2.2886e-10	142.742	149.513	124.984	131.962	214.488	237.644	279.569	235.069
12153	Peli2	ENSMUSG00000021846	93834	605.759	-0.557393	0.0822117	-6.77998	1.20195330513635e-11	2.31245e-10	689.415	647.889	655.123	658.025	497.871	486.605	445.98	374.572
12154	Peli2	ENSMUSG00000021846	624367	605.759	-0.557393	0.0822117	-6.77998	1.20195330513635e-11	2.31245e-10	689.415	647.889	655.123	658.025	497.871	486.605	445.98	374.572
7939	Golgb1	ENSMUSG00000034243	224139	1457.5	-0.654735	0.0966274	-6.77587	1.2366261671242e-11	2.37669e-10	1558.02	1633.47	1635.2	1637.93	789.055	1090.15	1206.14	1021.56
769	Acta2	ENSMUSG00000035783	11475	3082.09	0.992211	0.146464	6.77444	1.24889077853073e-11	2.39777e-10	2101.65	2074.28	2315.32	2353.02	4421.05	4122.94	4616.89	4432.26
3495	Cpq	ENSMUSG00000039007	54381	651.977	-0.643059	0.0949297	-6.77406	1.25218966751254e-11	2.40161e-10	778.503	757.875	679.078	929.973	466.673	530.613	507.219	510.781
14496	Sepsecs	ENSMUSG00000029173	211006	288.79	-0.722295	0.106659	-6.77199	1.27025008206399e-11	2.43373e-10	348.251	330.819	323.916	331.687	226.187	212.497	203.686	169.162
4987	Fam110c	ENSMUSG00000036136	104943	176.532	-1.36021	0.200909	-6.77027	1.28544318457402e-11	2.46029e-10	167.039	138.342	153.105	128.395	46.7973	51.5524	71.8893	58.218
17152	Ube2r2	ENSMUSG00000036241	67615	1371.39	-0.376933	0.0557748	-6.75813	1.39786936361715e-11	2.6727e-10	1424.39	1445.29	1532.09	1474.76	1159.53	1129.12	1098.31	1136.9
4007	Dele1	ENSMUSG00000024442	66839	368.131	0.521208	0.0771296	6.75756	1.40335392255331e-11	2.68042e-10	313.831	309.337	306.21	295.13	453.674	432.537	441.986	429.495
3533	Crebl2	ENSMUSG00000032652	232430	379.548	-0.63518	0.0940475	-6.75382	1.44001640886928e-11	2.74761e-10	388.745	445.101	424.944	482.373	275.584	310.572	291.551	247.152
5168	Fbxl5	ENSMUSG00000039753	242960	809.206	-0.461023	0.0682811	-6.75184	1.45985456706033e-11	2.78259e-10	854.43	825.758	770.733	815.844	560.268	580.908	627.034	605.248
1728	Atraid	ENSMUSG00000013622	381629	786.325	-0.552517	0.0820008	-6.73795	1.6064144821338e-11	3.0588e-10	979.962	860.128	865.512	1019.14	612.265	608.57	607.065	708.502
8467	Hivep3	ENSMUSG00000028634	16656	140.208	-0.944347	0.140221	-6.73469	1.64275899433413e-11	3.12479e-10	178.175	170.995	171.853	218.45	89.6948	96.818	90.5272	106.55
4379	Dusp23	ENSMUSG00000026544	68440	116.725	-1.02893	0.152802	-6.73374	1.65356713958399e-11	3.14212e-10	121.483	105.69	115.61	106.104	57.1967	49.0377	57.2451	56.0211
4604	Eif3d	ENSMUSG00000016554	55944	792.698	0.535961	0.079708	6.72405	1.76742648898178e-11	3.35503e-10	736.996	726.942	726.988	645.542	1138.73	943.032	1042.39	988.608
10636	Mpzl2	ENSMUSG00000032092	14012	37.9272	1.58051	0.235114	6.72231	1.78866794338726e-11	3.39187e-10	27.3337	26.6373	22.9137	30.3155	68.896	104.362	75.8831	72.4979
15806	Syncrip	ENSMUSG00000032423	56403	1224.59	-0.489903	0.0729201	-6.71835	1.83788362907084e-11	3.48163e-10	1301.89	1301.79	1231.09	1382.03	822.853	1009.67	990.474	894.141
10165	Mapt	ENSMUSG00000018411	17762	37.1917	1.80258	0.268769	6.70681	1.98921708187986e-11	3.76446e-10	18.2224	23.2003	30.2044	28.5322	63.6963	93.0459	102.509	90.0731
5485	Fuom	ENSMUSG00000025466	69064	86.4362	1.15816	0.172713	6.70569	2.00452388860577e-11	3.78955e-10	66.8156	51.5561	57.2842	65.0892	161.191	124.48	103.84	146.094
10611	Mpdz	ENSMUSG00000028402	17475	1076.37	-0.480706	0.0717049	-6.70396	2.02849059056298e-11	3.83095e-10	1151.05	1297.5	1145.68	1137.72	744.857	813.523	942.548	890.845
12100	Pdha1	ENSMUSG00000031299	18597	4561.14	0.652275	0.097305	6.70341	2.03615700129882e-11	3.84151e-10	3744.71	3466.29	3617.24	3706.52	6546.42	6431.48	5235.93	4632.18
1690	Atp5pb	ENSMUSG00000000563	11950	2018.01	0.462737	0.0691253	6.69418	2.16881158369431e-11	4.08761e-10	1842.49	1708.23	1709.15	1633.47	2559.55	2470.74	2277.82	2192.51
11925	Pate4	ENSMUSG00000032099	56872	2789.96	11.0286	1.64847	6.6902	2.2287266201854e-11	4.19626e-10	1.01236	6.87415	6.24918	7.13306	2.59985	3.77213	33983.6	10504.5
12687	Por	ENSMUSG00000005514	18984	4724.42	-0.794676	0.118942	-6.6812	2.36992118487378e-11	4.45757e-10	7165.47	6404.13	6930.34	7165.16	4801.92	4703.85	2992.72	3450.24
14829	Slc20a2	ENSMUSG00000037656	20516	495.558	0.697502	0.104438	6.67863	2.41192393928185e-11	4.53197e-10	492.006	451.116	474.938	379.836	815.053	733.05	617.715	745.85
4460	Ebf2	ENSMUSG00000022053	13592	322.627	-0.760743	0.114038	-6.67097	2.54123871103936e-11	4.77011e-10	463.66	522.436	491.602	483.265	235.286	313.087	280.901	326.241
4723	Endou	ENSMUSG00000022468	19011	105.254	-1.11953	0.168059	-6.66155	2.70952318673625e-11	5.08084e-10	107.31	124.594	124.984	124.829	68.896	45.2656	50.5887	57.1196
4083	Dhx33	ENSMUSG00000040620	216877	292.205	-0.777688	0.116784	-6.6592	2.75327501406049e-11	5.15765e-10	364.449	366.049	338.497	333.471	184.589	225.07	227.649	182.343
16257	Tle3	ENSMUSG00000032280	21887	980.758	-0.890216	0.133724	-6.65711	2.79267884084897e-11	5.2209e-10	1253.3	1095.57	1145.68	960.288	505.671	494.149	633.69	766.72
9636	Lbp	ENSMUSG00000016024	16803	1703.65	-0.62084	0.0932731	-6.65615	2.81084052770507e-11	5.24955e-10	1490.19	1456.46	1464.39	1247.39	972.344	900.282	789.45	1013.87
12518	Plin5	ENSMUSG00000011305	66968	102.902	1.15497	0.173577	6.65396	2.85315457292421e-11	5.3232e-10	99.211	85.9269	77.0733	60.631	226.187	179.805	143.779	168.063
4944	F2r	ENSMUSG00000048376	14062	181.176	1.01672	0.152805	6.65369	2.85831369918317e-11	5.32746e-10	152.866	140.061	130.191	145.336	308.082	315.601	311.52	217.494
8337	Hax1	ENSMUSG00000027944	23897	316.915	0.674015	0.101418	6.64593	3.01304351507546e-11	5.6102e-10	271.312	255.203	248.926	251.44	389.978	355.838	467.28	425.101
15507	Srm	ENSMUSG00000006442	20810	302.86	0.765939	0.115265	6.64505	3.03116397997184e-11	5.63827e-10	264.225	242.314	287.462	263.923	451.074	349.551	481.924	512.978
5654	Gclc	ENSMUSG00000032350	14629	318.092	0.665779	0.100329	6.63596	3.2240682217333e-11	5.99107e-10	282.448	298.166	281.213	296.914	441.975	445.111	537.838	417.412
14530	Serpina3b	ENSMUSG00000066364	271047	47.962	-3.43143	0.517167	-6.63505	3.24387249780971e-11	6.02182e-10	252.077	89.364	95.8208	124.829	9.09948	26.4049	6.65641	9.88608
10138	Map9	ENSMUSG00000033900	213582	188.673	-0.934608	0.140903	-6.63299	3.28959996604993e-11	6.09449e-10	229.805	253.484	214.555	270.165	116.993	135.797	118.484	135.11
13113	Ptgfr	ENSMUSG00000028036	19220	16.5494	-3.7625	0.567239	-6.63301	3.28902267768534e-11	6.09449e-10	37.4572	50.6969	54.1596	25.8573	1.29993	5.02951	2.66256	3.29536
2634	Cct5	ENSMUSG00000022234	12465	1219.96	0.433682	0.0654551	6.62564	3.45738626973112e-11	6.39254e-10	1130.8	1051.75	1072.78	1157.34	1445.52	1315.22	1640.14	1558.7
1266	Antxr2	ENSMUSG00000029338	71914	820.53	-0.54148	0.081733	-6.62498	3.47284063053766e-11	6.4147e-10	1076.14	905.67	940.502	1001.3	666.862	760.713	593.752	672.253
4811	Erc1	ENSMUSG00000030172	111173	512.128	-0.611407	0.0923015	-6.62402	3.4956260714232e-11	6.45035e-10	593.242	564.54	573.883	542.113	349.68	437.567	372.759	329.536
3638	Ctdsp2	ENSMUSG00000078429	52468	2879.05	-0.410506	0.0619976	-6.62133	3.55981425625918e-11	6.56226e-10	3033.02	3278.11	3085.01	3339.16	2533.55	2367.64	2240.55	2440.76
14291	Sardh	ENSMUSG00000009614	192166	594.413	0.486274	0.0734891	6.61695	3.66695061269584e-11	6.75303e-10	528.451	505.25	540.554	501.098	807.253	697.844	681.617	718.388
1655	Atl3	ENSMUSG00000024759	109168	2345.4	-0.422121	0.0638361	-6.61256	3.77717575141623e-11	6.9491e-10	2516.72	2533.98	2401.77	2738.2	1723.7	2097.3	2006.24	1782.79
12601	Pnrc1	ENSMUSG00000040128	108767	1318.32	-0.393364	0.0595287	-6.60798	3.89586937225811e-11	7.16035e-10	1336.31	1283.75	1325.87	1294.65	1034.74	974.467	961.186	1017.17
2859	Ceacam10	ENSMUSG00000054169	26366	2908.7	11.3613	1.71963	6.60683	3.92627004639354e-11	7.20907e-10	7.0865	3.43708	6.24918	0.891633	5.1997	8.80164	34020.9	12299.4
1174	Anapc2	ENSMUSG00000026965	99152	907.637	-0.412518	0.0624449	-6.60611	3.9454551841923e-11	7.23711e-10	945.542	864.425	911.339	878.258	718.859	645.034	641.678	695.321
6383	Gm15772	ENSMUSG00000062353	NA	134.608	0.890651	0.134826	6.60592	3.95044384639986e-11	7.23909e-10	118.446	103.972	106.236	106.104	207.988	177.29	216.999	203.214
3800	Cystm1	ENSMUSG00000046727	66060	132.811	1.58738	0.240401	6.60305	4.02790676115317e-11	7.37374e-10	73.9021	79.0528	78.1148	59.7394	149.491	128.252	340.808	254.841
9579	L3hypdh	ENSMUSG00000019718	67217	296.094	-0.969528	0.146951	-6.59763	4.17790227128871e-11	7.63723e-10	427.215	338.552	318.708	281.756	207.988	196.151	130.466	162.571
15797	Syde2	ENSMUSG00000036863	214804	273.871	-0.720832	0.109258	-6.59755	4.18009306857128e-11	7.63723e-10	377.609	373.782	361.411	378.052	227.487	253.99	223.655	201.017
12241	Phb2	ENSMUSG00000004264	12034	1174.8	0.572662	0.0868651	6.59255	4.32349511946673e-11	7.89144e-10	1041.72	957.226	944.668	977.229	1718.5	1447.24	1202.15	1462.04
5538	Gabarapl1	ENSMUSG00000030161	57436	1926.64	0.415764	0.0630873	6.5903	4.38950642592648e-11	8.00404e-10	1891.08	2045.92	1863.3	1862.62	2533.55	2347.52	2669.22	2673.63
15623	Stat5a	ENSMUSG00000004043	20850	543.868	-0.671235	0.101856	-6.59006	4.3965653726952e-11	8.00902e-10	653.983	576.57	662.413	615.227	397.777	388.529	415.36	373.474
15817	Synj2	ENSMUSG00000023805	20975	233.574	0.790307	0.119931	6.58969	4.40752243275261e-11	8.02108e-10	200.447	174.432	197.891	148.903	288.583	306.8	342.14	307.567
3646	Ctla2a	ENSMUSG00000044258	13024	328.347	1.015	0.154236	6.58082	4.67861520220768e-11	8.50607e-10	223.731	256.921	216.638	244.307	640.863	403.618	469.943	392.148
14946	Slc35c2	ENSMUSG00000017664	228875	228.788	0.752008	0.114326	6.57777	4.77550449665462e-11	8.6652e-10	212.595	183.884	156.23	161.386	327.581	300.513	282.232	292.188
16922	Tspan1	ENSMUSG00000028699	66805	51.5789	23.1158	3.51679	6.57297	4.93206045321475e-11	8.94051e-10	0	0	0	0	0	0	639.016	183.442
4531	Efemp1	ENSMUSG00000020467	216616	1847.12	-1.00765	0.153315	-6.57242	4.95035927912621e-11	8.9649e-10	2251.48	2268.47	2284.08	2501.03	968.444	1232.23	1274.04	1153.38
16563	Tnfaip8	ENSMUSG00000062210	106869	340.382	-0.590502	0.089852	-6.57194	4.96634664370848e-11	8.98506e-10	399.881	368.626	396.823	409.259	283.384	232.615	262.263	266.924
17859	Zdhhc7	ENSMUSG00000031823	102193	381.884	-0.541806	0.0825031	-6.5671	5.13049538821546e-11	9.27297e-10	434.301	385.812	405.155	423.526	302.883	255.247	267.588	304.271
4991	Fam117a	ENSMUSG00000038893	215512	187.221	-0.978108	0.149064	-6.56168	5.32032606749826e-11	9.60669e-10	258.151	273.248	270.798	250.549	174.19	149.628	106.503	105.451
13893	Rpl10a	ENSMUSG00000037805	19896	1725.74	0.528247	0.0806017	6.55379	5.60934106832766e-11	1.01187e-09	1594.46	1396.31	1647.7	1492.59	2225.47	1965.28	2169.99	2473.72
15791	Sybu	ENSMUSG00000022340	319613	78.0621	-1.26706	0.193444	-6.54999	5.75414439392426e-11	1.03698e-09	105.285	91.0825	85.4055	90.9465	35.098	38.9787	38.6072	41.7412
3564	Crtac1	ENSMUSG00000042401	72832	51.9362	-1.45733	0.222873	-6.53884	6.19959688129884e-11	1.11617e-09	106.298	143.498	108.319	109.671	36.3979	35.2065	35.9446	61.5134
437	6530402F18Rik	ENSMUSG00000079499	76220	188.039	-0.858683	0.131379	-6.53594	6.32117269240541e-11	1.13695e-09	222.719	177.869	211.431	205.076	105.294	109.392	117.153	117.534
8414	Herpud1	ENSMUSG00000031770	64209	655.559	0.50732	0.0776979	6.52938	6.60408579916949e-11	1.18668e-09	652.971	653.904	653.04	638.409	965.844	924.172	997.131	810.658
9228	Kank2	ENSMUSG00000032194	235041	838.65	-0.54185	0.0830297	-6.52598	6.75580495049812e-11	1.21277e-09	976.925	840.365	980.08	857.751	662.962	614.857	585.764	643.693
7926	Gnptab	ENSMUSG00000035311	432486	823.856	-0.552481	0.0846841	-6.52402	6.8448039305843e-11	1.22755e-09	930.357	946.055	973.831	970.096	656.462	647.549	682.948	619.527
9159	Itm2b	ENSMUSG00000022108	16432	13026.6	-0.228852	0.0351202	-6.51624	7.20939941923382e-11	1.29169e-09	14069.7	13927	13717	14310.7	11856.6	11414.5	12050.8	12480.6
5592	Ganc	ENSMUSG00000062646	76051	345.783	-0.618053	0.0949281	-6.51075	7.47767872912788e-11	1.33717e-09	413.042	386.671	395.782	395.885	253.485	266.564	270.25	247.152
10263	Mcu	ENSMUSG00000009647	215999	130.94	0.832915	0.127945	6.50995	7.51770068848964e-11	1.34303e-09	90.0998	103.972	103.112	100.754	168.99	163.459	174.398	201.017
13522	Rbpms	ENSMUSG00000031586	19663	633.609	0.536291	0.0824236	6.50653	7.69075856477856e-11	1.37262e-09	575.019	540.48	610.337	599.177	935.946	862.56	744.187	827.135
4598	Eif2s2	ENSMUSG00000074656	67204	883.621	0.600684	0.0924443	6.49779	8.1506460153332e-11	1.4533e-09	721.811	764.749	706.158	753.43	1060.74	969.437	1251.41	1187.43
15782	Svs3b	ENSMUSG00000050383	329557	2877.37	11.2093	1.72561	6.49585	8.25680185167271e-11	1.47081e-09	9.11122	3.43708	4.16612	2.6749	10.3994	2.51475	34092.8	11729.3
3692	Cul9	ENSMUSG00000040327	78309	400.999	-0.568364	0.0875744	-6.49007	8.57977830753733e-11	1.52687e-09	436.326	469.161	483.27	423.526	327.581	316.859	294.213	284.499
12977	Prr5l	ENSMUSG00000032841	72446	140.135	-0.889495	0.137083	-6.48874	8.655525663178e-11	1.53887e-09	220.694	165.839	192.683	199.726	114.393	114.421	97.1836	94.467
2403	Cav2	ENSMUSG00000000058	12390	6134.61	-0.603302	0.0930529	-6.48343	8.96589811735727e-11	1.59252e-09	6781.78	6807.99	6413.74	6825.45	3966.07	4687.5	4789.95	4218.06
12244	Phc3	ENSMUSG00000037652	241915	481.867	-0.492338	0.0759819	-6.47968	9.1919950531177e-11	1.63112e-09	526.426	543.058	578.049	534.088	350.98	428.765	392.728	377.868
15630	Stc2	ENSMUSG00000020303	20856	254.231	-0.693482	0.107161	-6.47141	9.70924066286961e-11	1.72125e-09	335.09	383.234	347.871	345.062	241.786	194.893	207.68	228.478
8524	Hnrnpab	ENSMUSG00000020358	15384	2106.26	0.344507	0.0532675	6.46749	9.96418560918396e-11	1.76476e-09	1992.32	1913.59	1968.49	1977.64	2403.56	2316.09	2534.76	2708.78
15531	Srsf1	ENSMUSG00000018379	110809	914.601	-0.561869	0.0869175	-6.4644	1.01704712423025e-10	1.79957e-09	974.9	968.396	959.25	1057.48	629.164	641.262	772.144	642.595
6148	Gm13375	ENSMUSG00000075514	NA	165.333	-0.994256	0.153844	-6.46276	1.02810646479087e-10	1.8174e-09	205.509	185.602	173.936	146.228	102.694	66.641	75.8831	109.845
9761	Lman2	ENSMUSG00000021484	66890	2256.3	-0.443777	0.0686856	-6.461	1.04012242225319e-10	1.83689e-09	2428.65	2195.43	2448.64	2401.17	1886.19	1694.94	1609.52	1771.8
5725	Ggta1	ENSMUSG00000035778	14594	478.456	0.708637	0.109701	6.45974	1.0488456343251e-10	1.85053e-09	380.646	413.308	389.532	428.875	714.959	567.077	734.868	621.724
5537	Gabarap	ENSMUSG00000018567	56486	2329.48	0.448658	0.0694711	6.4582	1.05956348275312e-10	1.86766e-09	2199.85	2045.06	2000.78	2026.68	2650.55	2572.59	3099.23	2965.82
8797	Igf1	ENSMUSG00000020053	16000	2115.13	-1.01136	0.156652	-6.45607	1.07460168564298e-10	1.89236e-09	2820.43	2349.24	2587.16	2896.02	1177.73	1437.18	1305.99	1363.18
9008	Inpp4b	ENSMUSG00000037940	234515	141.256	1.19492	0.185093	6.45577	1.07667374043199e-10	1.89421e-09	100.223	103.112	70.8241	74.8971	146.892	232.615	218.33	202.115
4354	Dtx2	ENSMUSG00000004947	74198	837.889	-0.856878	0.132753	-6.45467	1.08454146491333e-10	1.90624e-09	857.467	665.934	808.228	621.468	373.079	334.462	430.004	489.91
2954	Ces1d	ENSMUSG00000056973	104158	5462.69	-0.588333	0.0912594	-6.44682	1.1421819958439e-10	2.00565e-09	11274.6	10078.4	10752.8	10859.2	6718.01	7125.55	7330.04	7401.38
3453	Cox5b	ENSMUSG00000061518	12859	1519.47	0.574347	0.0891017	6.44597	1.14864487763091e-10	2.01317e-09	1276.58	1250.24	1355.03	1171.61	2129.28	1986.65	1546.95	1858.58
9497	Klhl8	ENSMUSG00000029312	246293	161.444	-0.921188	0.142909	-6.44598	1.14855957956177e-10	2.01317e-09	169.064	186.461	181.226	206.859	96.1945	91.7885	106.503	98.8608
15685	Strbp	ENSMUSG00000026915	20744	119.587	1.10599	0.171665	6.44272	1.173511889815e-10	2.05394e-09	96.174	90.2232	104.153	89.1633	142.992	196.151	282.232	195.525
17864	Zeb2os	ENSMUSG00000052248	433424	108.555	-1.04932	0.162872	-6.44264	1.17412286591617e-10	2.05394e-09	125.532	103.972	108.319	112.346	57.1967	61.6114	50.5887	48.3319
2056	Bnip3l	ENSMUSG00000022051	12177	1542.99	-0.383902	0.0596243	-6.43869	1.20507429253264e-10	2.10609e-09	1490.19	1618.86	1547.71	1648.63	1181.63	1220.91	1262.06	1172.05
3621	Cstb	ENSMUSG00000005054	13014	504.012	0.665334	0.10339	6.43519	1.23320601976294e-10	2.15322e-09	422.153	394.404	405.155	405.693	558.968	531.87	741.524	745.85
5845	Gm10177	ENSMUSG00000090136	NA	254.856	0.701101	0.109064	6.42835	1.2899986639326e-10	2.25026e-09	233.855	206.225	189.559	201.509	357.479	306.8	367.434	320.748
10433	Mgst3	ENSMUSG00000026688	66447	1104.2	-0.657699	0.10234	-6.42661	1.3047806266789e-10	2.27391e-09	1461.84	1267.42	1327.95	1405.21	977.544	882.678	718.893	882.058
11192	Ndufv1	ENSMUSG00000037916	17995	1809.57	0.539178	0.0839307	6.42409	1.32663487256125e-10	2.30548e-09	1617.75	1526.92	1591.46	1521.13	2641.45	2181.55	1923.7	2343
12026	Pclo	ENSMUSG00000061601	26875	25.343	-2.35573	0.366698	-6.42416	1.32596427622345e-10	2.30548e-09	39.4819	37.8078	41.6612	39.2318	2.59985	8.80164	7.98769	10.9845
15698	Stx16	ENSMUSG00000027522	228960	531.955	-0.565829	0.0881539	-6.41865	1.37485095075413e-10	2.38703e-09	569.957	530.169	524.931	583.128	414.676	387.272	339.477	351.505
3854	Dab2ip	ENSMUSG00000026883	69601	1679.95	-0.648764	0.101132	-6.41505	1.40775068768546e-10	2.43957e-09	2127.98	2072.56	2178.88	2073.05	1526.11	1493.76	1123.6	1247.84
2100	Bri3bp	ENSMUSG00000037905	76809	136.386	0.80433	0.12542	6.41309	1.42598152323933e-10	2.46886e-09	141.73	103.972	126.025	125.72	213.188	207.467	242.293	204.312
17248	Unc5a	ENSMUSG00000025876	107448	235.02	-0.814585	0.127054	-6.41132	1.44266529269497e-10	2.49541e-09	231.83	244.892	236.427	228.258	129.993	144.598	126.472	134.011
1963	Bcorl1	ENSMUSG00000036959	320376	229.79	-0.651378	0.101697	-6.4051	1.50272391438177e-10	2.59453e-09	261.188	255.203	265.59	265.707	174.19	177.29	166.41	150.488
4627	Eif4ebp2	ENSMUSG00000020091	13688	576.27	-0.459273	0.0717043	-6.40509	1.50277777133299e-10	2.59453e-09	698.527	630.703	633.251	630.384	428.975	485.347	475.268	493.205
1738	Atxn2l	ENSMUSG00000032637	233871	1058.56	0.341211	0.0532745	6.40477	1.50597112110632e-10	2.59521e-09	982.999	974.411	1027.99	958.505	1228.43	1327.79	1219.45	1218.18
17908	Zfp160	ENSMUSG00000067942	224585	94.0631	-1.20178	0.187636	-6.40486	1.5050591779342e-10	2.59521e-09	104.273	98.8159	121.859	114.129	46.7973	47.7803	61.239	36.2489
10804	Mta3	ENSMUSG00000055817	116871	586.668	-0.572813	0.0895247	-6.39838	1.57038005682004e-10	2.70117e-09	498.08	580.866	604.088	575.103	391.277	345.779	360.778	418.511
14751	Six1	ENSMUSG00000051367	20471	117.064	-1.05082	0.164254	-6.39755	1.57889802531785e-10	2.7133e-09	129.582	128.031	111.444	131.07	61.0965	50.2951	66.5641	63.7103
1569	Asb1	ENSMUSG00000026311	65247	247.027	-0.638868	0.0998737	-6.39676	1.58709110137191e-10	2.72485e-09	261.188	272.388	269.756	286.214	174.19	164.716	197.03	165.866
2119	Bsdc1	ENSMUSG00000040859	100383	523.235	-0.473596	0.0740944	-6.39179	1.63950167756023e-10	2.81222e-09	594.254	627.266	607.212	575.995	453.674	403.618	435.329	439.381
13410	Rarres2	ENSMUSG00000009281	71660	1979.2	-0.680421	0.106504	-6.38869	1.67314493463983e-10	2.86727e-09	2367.9	2419.7	2567.37	2648.15	1647.01	1585.55	1344.6	1663.06
17685	Xpc	ENSMUSG00000030094	22591	368.179	-0.619389	0.0970386	-6.38291	1.73751414461386e-10	2.97483e-09	481.882	478.613	471.813	455.624	296.383	334.462	275.575	320.748
5136	Fau	ENSMUSG00000038274	14109	2165.77	0.500777	0.0785042	6.37899	1.78257157390485e-10	3.04915e-09	1920.44	1790.72	1808.1	1810.01	2993.73	2357.58	2292.47	2724.16
5178	Fbxo22	ENSMUSG00000032309	71999	701.055	-0.519406	0.0814439	-6.37747	1.80041287050701e-10	3.07683e-09	741.046	758.735	761.359	650	488.772	583.423	471.274	486.615
711	Acbd4	ENSMUSG00000056938	NA	942.496	-0.554071	0.0868993	-6.37602	1.81752943090701e-10	3.10321e-09	890.875	798.261	875.927	784.637	587.566	526.841	539.169	623.921
3956	Ddo	ENSMUSG00000063428	70503	99.2239	1.4093	0.221122	6.37339	1.84891710653785e-10	3.15389e-09	66.8156	50.6969	81.2394	85.5967	141.692	201.18	214.336	196.623
9702	Lgr4	ENSMUSG00000050199	107515	414.256	-0.946922	0.14858	-6.37317	1.85160118026787e-10	3.15556e-09	426.203	431.353	373.909	501.098	183.289	196.151	243.625	274.613
222	2810459M11Rik	ENSMUSG00000026227	72792	31.6496	-1.6946	0.265954	-6.3718	1.86827215866287e-10	3.18105e-09	93.1369	76.4749	60.4088	82.9218	19.4989	28.9197	25.2944	23.0675
15748	Sun1	ENSMUSG00000036817	77053	707.173	-0.400341	0.0628436	-6.37043	1.88492949508961e-10	3.20646e-09	826.084	769.046	795.729	790.878	661.662	606.055	575.114	568.999
1424	Arhgap21	ENSMUSG00000036591	71435	809.019	-0.560222	0.0880717	-6.36098	2.00474481562403e-10	3.40715e-09	888.85	897.936	922.796	1057.48	562.868	655.093	696.261	641.497
3450	Cox4i1	ENSMUSG00000031818	12857	4472.4	0.5953	0.0936	6.36004	2.01704921468149e-10	3.42491e-09	3797.35	3543.63	3738.05	3507.68	6597.12	5571.44	4410.54	5456.02
5487	Fus	ENSMUSG00000030795	233908	1548.9	-0.396073	0.062283	-6.35925	2.02738070927744e-10	3.4393e-09	1725.06	1785.56	1790.39	1618.31	1312.92	1425.86	1210.14	1307.16
1080	Aldh1a7	ENSMUSG00000024747	26358	851.156	-0.708794	0.111467	-6.3588	2.03332342069709e-10	3.44622e-09	1355.55	1123.92	1037.36	1045.89	690.26	643.777	714.899	741.456
2807	Cdk14	ENSMUSG00000028926	18647	471.763	-0.610286	0.0959852	-6.35813	2.04220650260606e-10	3.45811e-09	494.03	525.873	535.347	518.039	265.185	365.897	391.397	336.127
13493	Rbm38	ENSMUSG00000027510	56190	208.595	0.787628	0.123951	6.35433	2.09339286520986e-10	3.54155e-09	182.224	158.965	190.6	164.952	300.283	279.138	306.195	314.158
17516	Vwa3a	ENSMUSG00000030889	233813	55.2785	1.24919	0.196812	6.34713	2.19363868699484e-10	3.70775e-09	40.4943	43.8227	37.4951	49.0398	115.693	115.679	86.5334	90.0731
10086	Manf	ENSMUSG00000032575	74840	414.124	0.82306	0.129686	6.34654	2.20209664023366e-10	3.71865e-09	343.189	320.507	334.331	361.111	547.268	462.715	788.119	607.444
14854	Slc25a12	ENSMUSG00000027010	78830	144.1	0.945189	0.149005	6.34331	2.248744999294e-10	3.79396e-09	101.236	128.031	92.6962	119.479	201.488	184.834	255.606	212.001
9521	Kmt2b	ENSMUSG00000006307	75410	653.423	-0.50912	0.0802817	-6.34168	2.27279858341976e-10	3.83105e-09	710.675	751.001	725.947	655.35	556.368	469.001	491.243	482.221
10605	Mov10	ENSMUSG00000002227	17454	194.899	-0.734417	0.115877	-6.33792	2.32885930197817e-10	3.92198e-09	228.793	201.069	215.597	236.283	142.992	135.797	141.116	112.042
6346	Gm15500	ENSMUSG00000086583	NA	618.425	0.624722	0.0985987	6.336	2.35801860624627e-10	3.96747e-09	556.797	557.666	520.765	641.976	848.851	773.287	1047.72	845.809
918	Adra1a	ENSMUSG00000045875	11549	138.733	-1.18117	0.186512	-6.33295	2.40517665258101e-10	4.04314e-09	88.0751	128.89	89.5716	115.912	45.4974	51.5524	43.9323	46.135
1256	Ano8	ENSMUSG00000034863	382014	398.482	-0.813857	0.128529	-6.3321	2.41839938239827e-10	4.06168e-09	455.561	396.982	399.948	371.811	274.284	261.534	167.742	219.691
2349	Car2	ENSMUSG00000027562	12349	34.8866	1.97822	0.312435	6.33163	2.42580312207828e-10	4.07042e-09	21.2595	26.6373	19.7891	13.3745	53.2969	57.8393	118.484	90.0731
9185	Jag1	ENSMUSG00000027276	16449	702.236	-0.505423	0.0798299	-6.33126	2.43173261839325e-10	4.07668e-09	847.343	833.491	799.895	844.376	542.069	616.114	588.427	595.361
15485	Sqor	ENSMUSG00000005803	59010	1284.36	-0.384444	0.0607472	-6.32859	2.4741952024981e-10	4.14411e-09	1553.97	1416.93	1432.1	1480.11	1121.84	1067.51	1130.26	1184.13
11154	Ndufa9	ENSMUSG00000000399	66108	1224.18	0.382898	0.0605106	6.32779	2.48701741709826e-10	4.16182e-09	1148.01	1056.04	1089.44	1135.05	1540.41	1452.27	1395.18	1387.35
13360	Rai1	ENSMUSG00000062115	19377	330.736	-0.59385	0.0938754	-6.32594	2.51698256500703e-10	4.20816e-09	381.659	380.656	366.619	415.501	261.285	269.079	227.649	264.727
17107	Uba52	ENSMUSG00000090137	22186	3019.5	0.606951	0.0961254	6.31416	2.71636536439696e-10	4.53741e-09	2501.54	2386.19	2540.29	2396.71	4531.54	3616.21	2940.8	3872.05
9310	Kcnk2	ENSMUSG00000037624	16526	85.3742	-1.48874	0.235862	-6.3119	2.75622900067811e-10	4.59985e-09	101.236	94.5196	110.402	114.129	33.7981	33.9492	26.6256	53.8242
10363	Mettl24	ENSMUSG00000045555	327747	45.5501	-1.77065	0.280562	-6.31108	2.77091808548639e-10	4.62019e-09	40.4943	39.5264	54.1596	56.1729	15.5991	13.8311	10.6503	15.3783
13640	Rgs1	ENSMUSG00000026358	50778	37.1324	2.88554	0.457377	6.30887	2.81072238435032e-10	4.68234e-09	15.1854	16.3261	8.33224	21.3992	57.1967	55.3246	171.735	170.26
10072	Man1a	ENSMUSG00000003746	17155	1091.77	-0.518298	0.0821664	-6.3079	2.8284530289366e-10	4.70764e-09	1092.33	1238.21	1138.39	1299.11	738.357	893.995	828.058	868.876
4966	Fabp3-ps1	ENSMUSG00000056366	NA	7.32902	7.35731	1.16682	6.30543	2.87387385200015e-10	4.77894e-09	0	0	0	0	33.7981	40.236	17.3067	23.0675
11166	Ndufb10	ENSMUSG00000040048	68342	1077.42	0.530122	0.08415	6.29973	2.98163297907644e-10	4.95369e-09	930.357	900.514	946.751	905.899	1471.52	1324.02	1111.62	1408.22
4125	Dlat	ENSMUSG00000000168	235339	1501.76	0.724124	0.11502	6.29561	3.0618640358313e-10	5.08242e-09	1271.52	1081.82	1134.23	1153.77	2255.37	2238.13	1618.84	1555.41
5124	Farsb	ENSMUSG00000026245	23874	410.757	0.535869	0.0851415	6.29387	3.09655942678709e-10	5.13541e-09	363.436	376.36	388.491	377.161	504.371	494.149	632.359	552.522
9892	Lrrc59	ENSMUSG00000020869	98238	1662.53	0.417699	0.0664118	6.28953	3.18433825141453e-10	5.27625e-09	1457.79	1378.27	1459.18	1491.7	2013.58	1791.76	1899.74	2022.25
16014	Tcf20	ENSMUSG00000041852	21411	718.246	-0.443832	0.0705871	-6.28773	3.22150088015892e-10	5.33305e-09	631.711	683.978	624.918	647.325	435.475	482.833	480.593	503.091
11797	Oxsr1	ENSMUSG00000036737	108737	657.041	-0.404807	0.0643862	-6.28717	3.23296294549555e-10	5.34725e-09	723.836	702.023	689.493	726.681	542.069	539.414	552.482	515.174
13850	Rnpepl1	ENSMUSG00000026269	108657	815.36	-0.459754	0.0731436	-6.28564	3.265078293105e-10	5.39554e-09	1057.91	998.471	964.457	971.88	779.955	678.983	657.654	783.197
1845	Bace1	ENSMUSG00000032086	23821	377.131	-0.520743	0.0829715	-6.27617	3.47003907359491e-10	5.72912e-09	394.819	405.575	397.865	402.126	276.884	303.028	262.263	273.515
920	Adra1d	ENSMUSG00000027335	11550	115.779	-1.19545	0.190533	-6.27424	3.51352944247498e-10	5.79576e-09	110.347	119.438	134.357	178.327	59.7966	49.0377	57.2451	70.301
7986	Gpd1l	ENSMUSG00000050627	333433	633.441	-0.425581	0.0679177	-6.26613	3.70137639379442e-10	6.10018e-09	700.551	678.823	687.41	735.597	538.169	494.149	503.225	549.226
4077	Dhtkd1	ENSMUSG00000025815	209692	190.578	-0.836497	0.133578	-6.26221	3.7955401856241e-10	6.24981e-09	252.077	233.721	248.926	235.391	137.792	138.311	166.41	103.255
8743	Ifi203-ps	ENSMUSG00000090222	NA	73.1093	1.87086	0.298895	6.25926	3.86816034776612e-10	6.36373e-09	44.5437	42.9635	37.4951	45.4733	141.692	207.467	154.429	120.83
1866	Banf1	ENSMUSG00000024844	23825	350.101	0.596163	0.09526	6.25827	3.89266427153908e-10	6.39835e-09	286.497	259.499	331.207	295.13	449.774	372.183	463.286	482.221
15234	Snhg6	ENSMUSG00000098234	NA	71.8812	1.1836	0.189199	6.25588	3.95284519633676e-10	6.4915e-09	55.6797	36.0893	41.6612	44.5816	115.693	110.649	99.8462	77.9902
12313	Pid1	ENSMUSG00000045658	98496	373.624	-0.699445	0.111821	-6.25505	3.97388739441209e-10	6.52028e-09	426.203	480.331	397.865	426.2	210.588	245.188	306.195	303.173
3457	Cox6b1	ENSMUSG00000036751	110323	1682.08	0.452647	0.0723987	6.25214	4.04876621202245e-10	6.63725e-09	1464.88	1466.77	1399.82	1320.51	2077.28	1911.21	1706.7	2036.53
1041	Akap7	ENSMUSG00000039166	432442	435.572	-0.68804	0.110059	-6.25155	4.0640379129877e-10	6.65639e-09	489.981	549.073	504.101	525.172	301.583	384.757	310.189	288.893
5655	Gclm	ENSMUSG00000028124	14630	320.343	0.647742	0.103648	6.24942	4.11987624668231e-10	6.74188e-09	292.571	299.885	299.961	279.081	458.874	364.639	492.575	517.371
11193	Ndufv2	ENSMUSG00000024099	72900	915.273	0.547505	0.0876116	6.24922	4.12494622671456e-10	6.74421e-09	810.898	699.445	724.905	788.203	1195.93	1202.05	975.83	1044.63
17546	Wdfy4	ENSMUSG00000051506	545030	45.5427	1.5338	0.245457	6.24876	4.13720849922169e-10	6.75829e-09	41.5067	24.0595	27.0798	29.4239	81.8953	76.7	82.5395	109.845
14451	Selenoi	ENSMUSG00000075703	28042	452.974	-0.569906	0.0912442	-6.24594	4.21249644589265e-10	6.87521e-09	375.585	391.827	388.491	362.895	230.087	242.674	290.22	260.333
8395	Hectd4	ENSMUSG00000042744	269700	462.574	-0.583018	0.0933717	-6.24405	4.2639287868817e-10	6.95302e-09	494.03	528.45	534.305	525.172	311.982	408.647	346.133	324.044
10902	Myadm	ENSMUSG00000068566	50918	1988.04	-0.486716	0.0780541	-6.23563	4.4997241524427e-10	7.33106e-09	2135.06	2077.71	1895.59	2233.54	1290.83	1398.2	1616.18	1646.58
11424	Notch2	ENSMUSG00000027878	18129	630.478	-0.470747	0.075531	-6.2325	4.59058048647048e-10	7.47251e-09	695.49	692.571	708.241	677.641	427.675	500.436	553.814	518.47
14858	Slc25a16	ENSMUSG00000071253	73132	523.712	-0.478892	0.076875	-6.22949	4.67956691460528e-10	7.61067e-09	627.662	577.429	558.26	572.428	451.074	432.537	384.741	407.526
17121	Ubb	ENSMUSG00000019505	22187	16225.5	-0.576826	0.0926429	-6.22634	4.77467861959516e-10	7.75854e-09	18520.1	17633.1	18641.3	13542.1	12327.2	10940.4	10940.5	11605.2
4784	Ephb6	ENSMUSG00000029869	13848	147.733	-1.33398	0.2143	-6.22483	4.82073713616978e-10	7.82651e-09	144.767	140.061	117.693	172.977	45.4974	82.9868	74.5518	27.4613
8197	Gucd1	ENSMUSG00000033416	68778	386.537	0.730536	0.117377	6.22384	4.85132209549043e-10	7.86926e-09	376.597	321.367	320.791	296.914	616.164	598.511	460.624	506.387
14817	Slc18b1	ENSMUSG00000037455	76306	446.479	-0.618719	0.0994529	-6.22122	4.93294315437686e-10	7.99465e-09	510.228	432.212	525.973	430.659	324.981	345.779	284.894	280.105
13238	R3hcc1l	ENSMUSG00000025184	52013	236.467	-0.633938	0.101966	-6.21717	5.06195182804961e-10	8.19655e-09	278.398	280.981	283.296	259.465	161.191	191.121	190.373	168.063
17162	Ube4a	ENSMUSG00000059890	140630	752.349	-0.467141	0.075173	-6.21422	5.15815075278231e-10	8.34502e-09	830.133	811.15	749.902	773.046	548.568	628.688	587.096	527.257
8486	Hmga1	ENSMUSG00000046711	15361	300.202	1.20893	0.194672	6.21008	5.29571727298364e-10	8.5601e-09	241.953	223.41	249.967	233.608	397.777	345.779	677.623	770.015
8016	Gpr156	ENSMUSG00000046961	239845	60.3741	-2.12084	0.341614	-6.20829	5.35633607212269e-10	8.65053e-09	29.3584	54.1339	51.035	56.1729	3.89978	7.54426	7.98769	23.0675
10473	Mindy4	ENSMUSG00000038022	330323	73.9277	-1.13677	0.183144	-6.20697	5.40146760443481e-10	8.71445e-09	139.705	118.579	113.527	127.503	53.2969	51.5524	50.5887	70.301
13400	Rapgef4	ENSMUSG00000049044	56508	38.3461	1.52094	0.245042	6.20686	5.40533425833183e-10	8.71445e-09	20.2472	23.2003	23.9552	30.3155	67.5961	66.641	74.5518	72.4979
665	Abhd3	ENSMUSG00000002475	106861	101.258	-0.946638	0.152607	-6.20311	5.53585248330298e-10	8.91711e-09	147.804	119.438	121.859	132.853	75.3957	71.6705	61.239	62.6118
1131	Alpl	ENSMUSG00000028766	11647	101.317	0.944377	0.152275	6.20179	5.58259867827106e-10	8.98459e-09	69.8527	78.1935	101.028	79.3553	168.99	144.598	142.447	173.556
16006	Tceal9	ENSMUSG00000042712	22381	281.511	0.589274	0.0950951	6.19668	5.76653533628068e-10	9.27255e-09	254.102	252.625	244.76	235.391	337.981	328.175	414.029	403.132
5138	Fbf1	ENSMUSG00000020776	217335	181.401	-0.781224	0.126213	-6.18974	6.02652519855383e-10	9.6822e-09	247.015	219.114	229.137	197.051	109.194	128.252	150.435	130.716
10257	Mcrip2	ENSMUSG00000025732	68241	253.485	0.949873	0.153496	6.18827	6.08295532151954e-10	9.76438e-09	223.731	168.417	193.725	170.302	478.372	357.095	262.263	360.293
9139	Itgax	ENSMUSG00000030789	16411	87.0105	2.06777	0.334203	6.18718	6.12507261425807e-10	9.82347e-09	53.6549	43.8227	38.5366	75.7888	124.793	133.282	260.931	369.08
5273	Fgf21	ENSMUSG00000030827	56636	17.7345	3.49658	0.565198	6.18647	6.15265029880066e-10	9.85916e-09	4.04943	6.01488	3.12459	6.24143	27.2984	41.4934	74.5518	77.9902
15856	Tacc2	ENSMUSG00000030852	57752	578.549	-0.44558	0.0720462	-6.18465	6.22419934356562e-10	9.96518e-09	740.033	779.357	779.065	753.43	578.467	545.701	539.169	576.688
17205	Ucp2	ENSMUSG00000033685	22228	1383.69	0.655973	0.106115	6.18172	6.34068393968057e-10	1.01429e-08	1245.2	1314.68	1221.72	1268.79	1857.59	1589.32	2110.08	2399.02
1922	Bcap31	ENSMUSG00000002015	27061	2378.57	-0.355534	0.0575236	-6.18067	6.38310559223568e-10	1.02019e-08	2418.52	2367.29	2153.89	2274.55	1854.99	1816.91	1710.7	1819.04
17514	Vtn	ENSMUSG00000017344	22370	320.625	-0.749222	0.121242	-6.17957	6.42761523450571e-10	1.02642e-08	334.078	360.893	358.286	329.904	228.787	221.298	159.754	212.001
2511	Ccdc50	ENSMUSG00000038127	67501	1505.59	-0.504398	0.0816322	-6.17892	6.45434869348684e-10	1.0298e-08	1564.09	1684.17	1502.93	1574.62	974.944	1277.49	1156.88	1052.32
15809	Syne3	ENSMUSG00000054150	212073	320.45	-0.82963	0.134291	-6.17785	6.49793221839464e-10	1.03586e-08	400.894	542.199	470.772	543.896	291.183	305.542	234.306	271.318
17234	Ulk2	ENSMUSG00000004798	29869	808.929	-0.414418	0.0671106	-6.17514	6.61035429239672e-10	1.05288e-08	852.405	879.032	845.723	821.194	577.167	643.777	684.279	644.792
13240	R3hdm2	ENSMUSG00000025404	71750	1151.42	0.378638	0.0613356	6.17321	6.69189782601001e-10	1.06495e-08	1005.27	1075.8	1099.86	1060.15	1332.42	1305.16	1417.82	1456.55
16082	Tep1	ENSMUSG00000006281	21745	548.605	-0.50745	0.082257	-6.16908	6.86896902696531e-10	1.09219e-08	638.798	626.407	564.51	608.985	379.578	402.36	473.937	459.153
13354	Raet1d	ENSMUSG00000078452	19368	9.57967	3.32964	0.539904	6.1671	6.95556269351659e-10	1.10501e-08	2.02472	2.57781	5.20765	3.56653	36.3979	44.0082	27.9569	25.2644
13355	Raet1d	ENSMUSG00000078452	19369	9.57967	3.32964	0.539904	6.1671	6.95556269351659e-10	1.10501e-08	2.02472	2.57781	5.20765	3.56653	36.3979	44.0082	27.9569	25.2644
13356	Raet1d	ENSMUSG00000078452	56554	9.57967	3.32964	0.539904	6.1671	6.95556269351659e-10	1.10501e-08	2.02472	2.57781	5.20765	3.56653	36.3979	44.0082	27.9569	25.2644
13357	Raet1d	ENSMUSG00000078452	19370	9.57967	3.32964	0.539904	6.1671	6.95556269351659e-10	1.10501e-08	2.02472	2.57781	5.20765	3.56653	36.3979	44.0082	27.9569	25.2644
14399	Sdf4	ENSMUSG00000029076	20318	2235.76	-0.372774	0.060466	-6.16502	7.04721969967073e-10	1.11861e-08	2786.01	2655.14	2852.75	2506.38	2250.17	1992.94	1942.34	2150.77
10612	Mpeg1	ENSMUSG00000046805	17476	444.012	1.90574	0.309349	6.16048	7.25257242251706e-10	1.15022e-08	323.954	246.61	195.808	377.161	764.356	629.946	1419.15	1471.93
9447	Klf14	ENSMUSG00000073209	619665	50.8964	-6.27498	1.01871	-6.1597	7.28809191477989e-10	1.15486e-08	37.4572	55.8525	48.9519	49.0398	0	0	0	2.19691
13945	Rpl3-ps1	ENSMUSG00000084349	NA	333.111	0.517915	0.0840904	6.15903	7.31914859943921e-10	1.15879e-08	281.435	283.559	335.373	300.48	410.776	407.39	426.01	470.138
11121	Ncstn	ENSMUSG00000003458	59287	928.147	-0.333695	0.0541915	-6.1577	7.38105456463799e-10	1.16759e-08	909.097	970.974	947.793	966.53	705.859	754.426	765.487	784.295
5266	Fgf11	ENSMUSG00000042826	14166	217.891	-0.8379	0.136156	-6.15399	7.55577624926101e-10	1.19421e-08	201.459	231.143	238.51	265.707	132.592	110.649	134.46	146.094
13118	Ptgr2	ENSMUSG00000072946	77219	1345.19	0.404035	0.0656779	6.15176	7.66256331070459e-10	1.21006e-08	1182.43	1163.45	1152.97	1209.05	1523.51	1594.35	1606.86	1507.08
2633	Cct4	ENSMUSG00000007739	12464	1096.53	0.446623	0.072626	6.14962	7.76672454390957e-10	1.22546e-08	954.653	991.596	953	1048.56	1315.52	1252.35	1497.69	1319.24
9387	Kidins220	ENSMUSG00000036333	77480	1203.75	-0.421617	0.0685631	-6.14934	7.78084379941903e-10	1.22664e-08	1166.24	1281.17	1279	1444.44	930.746	1022.25	950.536	958.949
15432	Spinkl	ENSMUSG00000053729	77424	1369.28	11.869	1.93109	6.14628	7.93198692407783e-10	1.24941e-08	3.03707	0	1.04153	1.78327	6.49963	1.25738	16794.1	5011.14
8461	Hipk3	ENSMUSG00000027177	15259	2962.45	-0.686018	0.111653	-6.1442	8.03667883469726e-10	1.26482e-08	3114.01	3833.2	3248.53	3669.96	1945.99	2619.12	2163.33	1892.63
13696	Ric3	ENSMUSG00000048330	320360	157.632	-1.03253	0.168116	-6.1418	8.1591947210625e-10	1.28301e-08	139.705	182.165	144.773	107.888	71.4959	80.4721	71.8893	58.218
10426	Mgll	ENSMUSG00000033174	23945	14446.2	-0.414343	0.0674693	-6.14121	8.18958925582984e-10	1.2867e-08	14494.9	15024.3	14792.9	14634.4	12689.9	11080	10052.5	10411.1
8393	Hectd2os	ENSMUSG00000087579	668215	31.0228	-2.07939	0.338973	-6.13437	8.54957735448802e-10	1.34098e-08	41.5067	58.4303	51.035	38.3402	7.79955	13.8311	15.9754	7.68917
9853	Lrpap1	ENSMUSG00000029103	16976	1657.53	-0.546567	0.0890977	-6.13447	8.54433939852354e-10	1.34098e-08	1797.95	1806.18	1719.57	1598.7	1354.52	1056.2	1136.92	1191.82
14631	Sgsm2	ENSMUSG00000038351	97761	217.848	-0.847589	0.13824	-6.13129	8.71686967543653e-10	1.36606e-08	292.571	218.254	249.967	251.44	126.093	148.37	114.49	170.26
736	Acot4	ENSMUSG00000052392	171282	62.0269	-1.44937	0.236414	-6.13062	8.75361395940789e-10	1.3695e-08	86.0504	87.6454	80.1978	131.07	42.8975	33.9492	42.601	23.0675
4785	Ephx1	ENSMUSG00000038776	13849	901.236	0.871095	0.142243	6.124	9.12528510386506e-10	1.42644e-08	678.28	832.632	753.027	840.81	1480.61	1357.97	1409.83	1432.38
698	Acadl	ENSMUSG00000026003	11363	2230.58	0.446077	0.0728655	6.12192	9.24522634461961e-10	1.44397e-08	2280.84	2077.71	2001.82	1993.69	2991.13	3088.12	2621.3	2680.23
9762	Lman2l	ENSMUSG00000001143	214895	413.83	-0.671515	0.109731	-6.11967	9.3770044045525e-10	1.46332e-08	538.574	482.909	448.9	477.023	278.184	255.247	348.796	339.422
18244	Zfp970	ENSMUSG00000078866	628308	478.608	-1.26293	0.206448	-6.11744	9.50933877702797e-10	1.48272e-08	722.823	696.867	645.749	685.666	200.188	388.529	328.827	229.577
2113	Brpf3	ENSMUSG00000063952	268936	646.119	-0.576368	0.0942425	-6.11579	9.60790655788653e-10	1.49683e-08	698.527	645.311	656.164	700.823	513.47	452.656	460.624	387.754
8987	Inf2	ENSMUSG00000037679	70435	743.914	0.445165	0.0728155	6.1136	9.74055073666842e-10	1.51622e-08	611.464	693.43	695.742	665.158	956.745	899.024	898.616	877.664
9466	Klhdc9	ENSMUSG00000045259	68874	36.1614	-2.00549	0.328115	-6.11214	9.83028012993405e-10	1.5289e-08	41.5067	38.6671	61.4503	39.2318	15.5991	17.6033	6.65641	5.49226
13262	Rab20	ENSMUSG00000031504	19332	45.1278	1.27691	0.208984	6.11007	9.95856221794843e-10	1.54755e-08	35.4325	30.0744	34.3705	33.882	68.896	82.9868	87.8646	83.4824
1854	Bag4	ENSMUSG00000037316	67384	552.476	-0.655214	0.107331	-6.10463	1.0303951957569e-09	1.59854e-08	763.318	720.927	748.86	747.188	486.172	511.752	499.231	397.64
4972	Fads1	ENSMUSG00000010663	76267	787.405	-0.537501	0.0881179	-6.09979	1.06210083900377e-09	1.64635e-08	1244.19	1122.21	1123.81	1351.72	781.255	744.367	812.082	994.1
41	1600014C10Rik	ENSMUSG00000054676	72244	1094.08	-0.538354	0.0882619	-6.09951	1.06393341252364e-09	1.64781e-08	1376.81	1272.58	1359.2	1315.16	1003.54	904.054	822.733	933.685
16567	Tnfrsf10b	ENSMUSG00000022074	21933	137.371	0.834422	0.136812	6.09906	1.06692941372244e-09	1.65106e-08	94.1493	135.765	115.61	110.562	200.188	202.438	236.968	177.949
3132	Cisd3	ENSMUSG00000078695	217149	377.584	0.687217	0.112701	6.09768	1.07615561932495e-09	1.66395e-08	333.066	320.507	311.418	269.273	549.868	518.039	472.605	447.07
4343	Dstn	ENSMUSG00000015932	56431	1987.8	0.370504	0.0608534	6.08848	1.13990857330373e-09	1.76105e-08	1902.22	1774.39	1699.78	1955.35	2315.17	2409.13	2533.43	2226.56
5694	Get3	ENSMUSG00000052456	56495	460.024	0.515579	0.0847734	6.08185	1.18806327821497e-09	1.83392e-08	401.906	369.486	336.414	366.461	556.368	513.01	463.286	572.294
4968	Fabp5	ENSMUSG00000027533	16592	1362.93	0.75604	0.124351	6.07991	1.20250661826653e-09	1.85467e-08	984.012	1040.57	1014.45	1066.39	1819.9	1643.39	1739.99	1731.16
17148	Ube2o	ENSMUSG00000020802	217342	390.948	-0.578574	0.0952195	-6.07621	1.23053388624703e-09	1.89631e-08	422.153	396.982	460.356	427.092	300.283	274.108	312.851	257.038
1433	Arhgap29	ENSMUSG00000039831	214137	2765.24	-0.636124	0.104731	-6.07387	1.24863188468731e-09	1.9226e-08	2546.08	2995.41	2765.26	3395.34	1912.19	2059.58	1923.7	1637.79
8591	Hpcal1	ENSMUSG00000071379	53602	265.745	0.602156	0.099148	6.0733	1.25309275710541e-09	1.92787e-08	235.879	212.239	243.718	269.273	400.377	359.61	338.146	360.293
4473	Echdc3	ENSMUSG00000039063	67856	267.514	-0.559509	0.0921723	-6.07025	1.27712835239919e-09	1.96321e-08	329.016	294.729	313.501	295.13	210.588	221.298	205.017	198.82
9760	Lman1	ENSMUSG00000041891	70361	752.431	0.386082	0.0636142	6.06912	1.28612244328191e-09	1.9754e-08	686.378	681.4	681.161	684.774	920.347	829.868	938.554	885.353
16892	Trrap	ENSMUSG00000045482	100683	824.104	-0.566645	0.0934346	-6.06461	1.32270944425789e-09	2.02991e-08	984.012	949.492	906.132	959.397	639.563	731.793	584.433	609.641
4557	Egfr	ENSMUSG00000020122	13649	735.457	-0.867353	0.143107	-6.06086	1.35394566073707e-09	2.07612e-08	810.898	787.95	749.902	612.552	358.779	574.621	308.858	380.065
15888	Taf9	ENSMUSG00000052293	108143	327.15	0.528315	0.0872274	6.05676	1.38894799364555e-09	2.12627e-08	276.374	274.107	284.338	276.406	374.378	379.728	428.673	418.511
2815	Cdk2ap1	ENSMUSG00000029394	13445	484.544	0.534406	0.0882901	6.05284	1.42312107953667e-09	2.17679e-08	374.572	402.997	413.488	391.427	647.363	579.651	507.219	558.014
5163	Fbxl20	ENSMUSG00000020883	72194	740.02	-0.417669	0.0690136	-6.05197	1.43082573717588e-09	2.18676e-08	738.009	724.364	745.736	740.055	586.266	545.701	568.458	509.682
743	Acox2	ENSMUSG00000021751	93732	9.52925	3.50637	0.579936	6.04614	1.48359392664123e-09	2.26554e-08	6.07415	0	3.12459	2.6749	29.8983	37.7213	26.6256	36.2489
10297	Med16	ENSMUSG00000013833	216154	324.002	0.552657	0.0914792	6.04133	1.52844380333878e-09	2.33211e-08	273.337	264.655	245.801	260.357	387.378	362.124	347.465	431.692
4931	Extl1	ENSMUSG00000028838	56219	11.8285	2.86491	0.474245	6.041	1.53159911900255e-09	2.33499e-08	6.07415	1.71854	5.20765	6.24143	24.6986	28.9197	45.2636	39.5443
14819	Slc19a2	ENSMUSG00000040918	116914	78.995	0.989467	0.164081	6.03037	1.6358159684272e-09	2.49183e-08	67.828	71.3193	61.4503	78.4637	136.492	125.738	151.766	141.7
2630	Ccser2	ENSMUSG00000058690	72972	1497.12	-0.451271	0.074839	-6.02989	1.64071375913824e-09	2.49723e-08	1500.31	1577.62	1530.01	1474.76	959.345	1073.8	1311.31	1106.14
3183	Clec12a	ENSMUSG00000053063	232413	58.471	1.35461	0.224733	6.02765	1.66358412121079e-09	2.52788e-08	46.5684	51.5561	41.6612	47.2565	96.1945	82.9868	155.76	143.897
3815	D130020L05Rik	ENSMUSG00000097121	319760	130.856	-0.900514	0.149497	-6.02364	1.70535538485558e-09	2.58923e-08	155.903	164.98	158.313	143.553	81.8953	66.641	82.5395	101.058
8661	Hspb1	ENSMUSG00000004951	15507	1625.08	0.498604	0.082874	6.01641	1.78326752639576e-09	2.7053e-08	1486.14	1528.64	1345.66	1262.55	2116.28	1815.65	1846.49	2163.95
15294	Snx25	ENSMUSG00000038291	102141	144.579	-0.738445	0.122756	-6.01556	1.79261183239533e-09	2.71725e-08	170.076	180.446	203.098	192.593	105.294	100.59	118.484	121.928
15183	Smpd3	ENSMUSG00000031906	58994	206.786	-1.08082	0.179707	-6.01433	1.8063071490517e-09	2.73577e-08	289.534	264.655	247.884	287.106	83.1952	129.51	118.484	181.245
2734	Cd99l2	ENSMUSG00000035776	171486	878.089	-0.391923	0.0651806	-6.01288	1.82260395461316e-09	2.7582e-08	939.468	888.484	973.831	945.131	738.357	676.469	716.23	722.782
2073	Borcs8	ENSMUSG00000002345	72368	353.45	-0.523548	0.0871111	-6.01012	1.8538453722743e-09	2.80318e-08	387.733	363.471	352.037	345.062	265.185	248.961	244.956	248.25
8412	Herc4	ENSMUSG00000020064	67345	376.048	-0.502965	0.083706	-6.00871	1.87009493434357e-09	2.82545e-08	411.017	414.168	406.197	394.102	280.784	306.8	307.526	254.841
10150	Mapk6	ENSMUSG00000042688	50772	1187.41	-0.817403	0.136106	-6.00562	1.90605280290831e-09	2.87742e-08	1180.41	1611.13	1263.38	1764.54	783.855	882.678	874.653	763.425
14105	Rps9	ENSMUSG00000006333	76846	3754.13	0.421094	0.0701691	6.00113	1.9595420410391e-09	2.95576e-08	3574.63	3218.82	3437.05	3360.56	4913.72	4193.35	4125.64	4958.42
14426	Sec23b	ENSMUSG00000027429	27054	354.31	0.534448	0.08925	5.98822	2.12153308335812e-09	3.1949e-08	336.103	290.433	314.542	315.638	409.476	462.715	492.575	453.661
1396	Arf1	ENSMUSG00000048076	11840	2741.9	0.275788	0.0460683	5.98651	2.14392376757512e-09	3.226e-08	2481.29	2536.56	2550.71	2577.71	3206.92	2837.9	3112.54	3127.3
5048	Fam20b	ENSMUSG00000033557	215015	922.713	-0.367766	0.0614402	-5.98577	2.15371911066945e-09	3.2381e-08	976.925	1024.25	984.246	1088.68	763.056	814.78	821.401	762.326
9360	Kdm2a	ENSMUSG00000054611	225876	921.037	-0.396957	0.0663485	-5.9829	2.19200821666897e-09	3.29299e-08	920.233	1004.49	900.924	1040.54	705.859	733.05	770.813	730.471
17352	Utp14a	ENSMUSG00000063785	72554	118.236	0.779043	0.130389	5.97478	2.30402201364905e-09	3.45566e-08	106.298	104.831	82.2809	106.104	148.191	167.231	190.373	181.245
4719	Enah	ENSMUSG00000022995	13800	265.94	0.756696	0.126722	5.97132	2.35342978468507e-09	3.52691e-08	229.805	241.455	229.137	232.716	369.179	372.183	497.9	340.52
1428	Arhgap25	ENSMUSG00000030047	232201	97.3287	1.50637	0.252274	5.97116	2.35576595415829e-09	3.52755e-08	56.692	100.534	42.7028	73.1139	146.892	128.252	220.993	282.302
17751	Ywhaq	ENSMUSG00000076432	22630	2447.01	-0.410433	0.0687426	-5.97057	2.36421873433145e-09	3.53735e-08	2654.4	2377.6	2586.12	2337.86	1757.5	1922.53	1984.94	1824.53
4696	Emc9	ENSMUSG00000022217	85308	356.379	-0.680679	0.114033	-5.96913	2.38519530297804e-09	3.56585e-08	345.214	345.426	315.584	302.263	256.085	184.834	165.079	209.805
712	Acbd5	ENSMUSG00000026781	74159	909.478	-0.483586	0.0811125	-5.96192	2.49291304678043e-09	3.72388e-08	1023.49	1016.52	983.205	1117.22	634.363	779.573	816.076	732.668
10792	Msrb3	ENSMUSG00000051236	320183	1136.41	-0.348667	0.0585422	-5.95583	2.5875425813706e-09	3.86212e-08	1119.67	1166.03	1113.4	1225.99	890.449	855.016	958.523	930.39
5417	Foxo1	ENSMUSG00000044167	56458	1041.35	-0.639649	0.107462	-5.95235	2.64322614025057e-09	3.94205e-08	1169.27	1069.79	1135.27	928.19	744.857	838.67	619.046	560.211
7914	Gng7	ENSMUSG00000048240	14708	125.512	-0.886915	0.149062	-5.94997	2.68187669435016e-09	3.99647e-08	160.965	139.202	152.063	132.853	98.7943	76.7	57.2451	82.384
9572	Kxd1	ENSMUSG00000055553	75620	335.495	0.541788	0.0910793	5.94853	2.70556802269504e-09	4.02853e-08	278.398	282.7	305.168	279.973	430.275	419.964	359.446	454.76
2364	Carhsp1	ENSMUSG00000008393	52502	1796.43	-0.535225	0.0899823	-5.94811	2.71253711561418e-09	4.03566e-08	2077.36	2047.64	2119.51	2131.89	1758.8	1501.31	1258.06	1264.32
4792	Epn2	ENSMUSG00000001036	13855	680.403	-0.522038	0.0877833	-5.94689	2.73280072246189e-09	4.06254e-08	634.748	701.164	685.327	660.7	535.569	492.892	451.305	392.148
4383	Dusp4	ENSMUSG00000031530	319520	644.709	-0.734519	0.123537	-5.94576	2.75170448015294e-09	4.08736e-08	871.64	844.661	826.975	1203.7	629.164	560.79	521.863	541.537
4099	Dido1	ENSMUSG00000038914	23856	553.379	-0.712689	0.119874	-5.94531	2.75932343278996e-09	4.09356e-08	670.181	605.785	673.87	666.05	393.877	507.98	331.489	362.489
2601	Ccng1	ENSMUSG00000020326	12450	1383.38	0.630793	0.106122	5.94401	2.78131837878194e-09	4.12143e-08	1273.55	1237.35	1208.18	1187.65	1719.8	1725.12	2235.22	1917.9
12276	Phkg1	ENSMUSG00000025537	18682	172.714	-1.3852	0.233057	-5.9436	2.78822914327021e-09	4.12836e-08	308.769	218.254	272.881	259.465	76.6956	64.1262	117.153	146.094
9460	Klhdc2	ENSMUSG00000020978	69554	429.982	0.480263	0.0808059	5.94341	2.79155133250029e-09	4.12998e-08	413.042	350.582	387.449	361.111	505.671	521.811	561.801	517.371
5999	Gm11868	ENSMUSG00000050550	NA	13.6539	3.21702	0.541406	5.94198	2.8160761737041e-09	4.16293e-08	0	6.87415	1.04153	2.6749	19.4989	23.8902	31.9508	28.5598
5394	Fos	ENSMUSG00000021250	14281	9153.28	-0.607834	0.102425	-5.93446	2.94810765605638e-09	4.35463e-08	8749.81	9426.18	8477.02	11472.6	6844.11	6259.22	5905.57	6010.73
10673	Mrpl15	ENSMUSG00000033845	27395	228.527	0.590277	0.0995331	5.93046	3.02082023491538e-09	4.45848e-08	186.274	188.18	195.808	177.435	324.981	277.88	258.269	264.727
2319	Cant1	ENSMUSG00000025575	76025	809.297	-0.421389	0.0711013	-5.9266	3.09265114234801e-09	4.56086e-08	950.604	885.047	818.643	900.549	682.461	645.034	613.721	710.699
14411	Sdr42e1	ENSMUSG00000034308	74032	121.123	-0.955558	0.161266	-5.92537	3.115977421469e-09	4.5916e-08	190.323	138.342	117.693	164.06	72.7958	64.1262	93.1898	84.5809
943	Afg3l2	ENSMUSG00000024527	69597	687.851	0.445515	0.075209	5.9237	3.14786799127393e-09	4.6349e-08	691.44	574.851	638.458	662.483	831.952	960.636	848.027	852.399
10251	Mcoln1	ENSMUSG00000004567	94178	340.094	0.508678	0.0858955	5.92206	3.17934965161375e-09	4.67754e-08	267.262	321.367	281.213	284.431	438.075	365.897	411.366	429.495
13440	Rassf2	ENSMUSG00000027339	215653	246.366	0.741952	0.125291	5.92185	3.1834353827254e-09	4.67983e-08	215.632	195.913	239.552	179.218	326.281	363.382	355.452	340.52
12791	Ppp1r9a	ENSMUSG00000032827	243725	334.72	-1.02145	0.172539	-5.9201	3.21746798300875e-09	4.7261e-08	443.413	436.509	457.232	353.087	116.993	246.446	255.606	213.1
9755	Lix1l	ENSMUSG00000049288	280411	658.264	-0.537552	0.0908494	-5.91696	3.27948794834206e-09	4.81338e-08	701.564	722.645	725.947	604.527	482.272	428.765	463.286	520.667
9054	Ipo9	ENSMUSG00000041879	226432	1072.78	-0.392568	0.0663678	-5.91503	3.31805637243967e-09	4.86613e-08	1120.68	1050.89	1082.15	1080.66	791.654	823.582	906.603	782.098
18325	Znrf2	ENSMUSG00000058446	387524	852.565	-0.871659	0.147416	-5.91292	3.36102244086335e-09	4.92524e-08	1174.33	1006.2	1018.62	1115.43	522.57	661.38	580.439	593.165
3070	Chpf	ENSMUSG00000032997	74241	470.469	-0.642345	0.10882	-5.90284	3.57307140501539e-09	5.23184e-08	526.426	433.931	544.72	560.837	392.577	269.079	299.539	360.293
8651	Hspa14	ENSMUSG00000109865	50497	412.272	-0.485777	0.0823112	-5.90172	3.59736112779183e-09	5.26324e-08	440.376	445.101	427.028	461.866	347.08	310.572	275.575	332.831
14980	Slc39a10	ENSMUSG00000025986	227059	301.08	0.553088	0.0937594	5.89901	3.65679423111949e-09	5.34597e-08	262.201	271.529	273.923	280.864	350.98	396.074	440.654	409.723
15415	Spg7	ENSMUSG00000000738	234847	611.417	-0.417316	0.0707789	-5.89605	3.72315615667459e-09	5.43869e-08	727.885	675.385	737.404	660.7	542.069	538.157	472.605	540.439
16888	Trpv2	ENSMUSG00000018507	22368	266.855	1.38963	0.235775	5.89388	3.77234221665157e-09	5.50619e-08	167.039	127.172	144.773	109.671	240.486	257.762	476.599	460.252
12976	Prr5	ENSMUSG00000036106	109270	393.079	-0.767096	0.130194	-5.89194	3.81691428913116e-09	5.56686e-08	507.191	372.923	425.986	314.746	219.687	233.872	236.968	259.235
8675	Hsph1	ENSMUSG00000029657	15505	238.768	0.7598	0.129113	5.88479	3.98566231984448e-09	5.8084e-08	190.323	182.165	194.766	208.642	265.185	314.344	340.808	391.049
3006	Cgnl1	ENSMUSG00000032232	68178	1421.36	-0.509083	0.0865498	-5.88197	4.05423126710929e-09	5.90368e-08	1503.35	1592.23	1551.88	1925.03	1124.44	1140.44	1283.36	1074.29
1708	Atp6v1d	ENSMUSG00000021114	73834	459.646	0.593778	0.100994	5.87931	4.11970175249465e-09	5.9943e-08	422.153	394.404	408.28	356.653	594.066	557.018	613.721	619.527
3461	Cox7a1	ENSMUSG00000074218	12865	27.1536	1.74032	0.296372	5.87209	4.30335044609404e-09	6.25659e-08	10.1236	22.341	18.7475	16.0494	61.0965	72.9278	43.9323	48.3319
8700	Hyou1	ENSMUSG00000032115	12282	787.825	0.631455	0.107547	5.87142	4.32076582427076e-09	6.27698e-08	648.921	672.808	695.742	759.671	1012.64	846.214	1316.64	1128.11
16036	Tcta	ENSMUSG00000039461	102791	352.107	-0.607946	0.103582	-5.8692	4.37902918143368e-09	6.35663e-08	367.486	390.108	361.411	329.904	244.386	186.092	279.569	241.66
13774	Rnf113a2	ENSMUSG00000098134	66381	119.807	-0.900385	0.153415	-5.86897	4.3851614835195e-09	6.36055e-08	137.681	131.468	139.565	127.503	76.6956	65.3836	79.8769	65.9072
5524	G3bp2	ENSMUSG00000029405	23881	1701.71	-0.463264	0.0789438	-5.86828	4.40340732615944e-09	6.38201e-08	2167.46	1739.16	1897.67	1867.97	1341.52	1520.17	1448.44	1255.53
2391	Cast	ENSMUSG00000021585	12380	2253.94	-0.540952	0.0921849	-5.86812	4.40765746242798e-09	6.38317e-08	2700.97	2485.87	2539.25	2689.16	1507.91	1777.93	1982.28	1889.34
1111	Alkal2	ENSMUSG00000054204	100294583	190.993	-1.56112	0.266304	-5.86217	4.56861379195923e-09	6.61109e-08	84.0257	75.6157	101.028	40.1235	36.3979	28.9197	10.6503	25.2644
18355	Zwint	ENSMUSG00000019923	52696	1004.09	-0.393082	0.0671078	-5.85748	4.69951195710355e-09	6.7899e-08	1087.27	995.893	963.416	983.471	837.152	729.278	748.181	754.637
12896	Prkcd	ENSMUSG00000021948	18753	274.481	0.891368	0.152246	5.85479	4.77610814722531e-09	6.89518e-08	225.756	225.988	188.517	213.1	322.381	297.998	447.311	514.076
12508	Plekho1	ENSMUSG00000015745	67220	195.234	0.818393	0.13984	5.85234	4.84702876360939e-09	6.99211e-08	156.915	171.854	171.853	153.361	253.485	252.733	295.545	349.308
706	Acap3	ENSMUSG00000029033	140500	249.8	-0.683559	0.116836	-5.85058	4.89854435958351e-09	7.06092e-08	325.979	262.936	265.59	253.224	189.789	152.143	165.079	181.245
10607	Mpc1	ENSMUSG00000023861	55951	1502.54	0.730576	0.124947	5.84709	5.00244441905729e-09	7.20508e-08	1308.98	1097.29	1123.81	1211.73	2337.27	2326.15	1589.55	1615.82
2075	Bphl	ENSMUSG00000038286	68021	313.611	-0.505336	0.0864346	-5.84645	5.02170064680595e-09	7.22719e-08	316.868	318.789	353.079	322.771	210.588	233.872	235.637	241.66
15071	Slc9b2	ENSMUSG00000037994	97086	21.2531	-2.08337	0.356659	-5.84135	5.177916399605e-09	7.44622e-08	30.3707	37.8078	34.3705	43.69	6.49963	8.80164	7.98769	10.9845
14969	Slc38a10	ENSMUSG00000061306	72055	2081.36	-0.369033	0.0632065	-5.83853	5.26630293012956e-09	7.56745e-08	2254.52	2140.44	2230.96	2169.34	1841.99	1591.84	1507.01	1862.98
10847	Mtmr2	ENSMUSG00000031918	77116	612.765	0.409191	0.0700892	5.83814	5.27862908016327e-09	7.57928e-08	541.611	553.369	565.551	587.586	701.96	758.198	812.082	716.191
3994	Ddx6	ENSMUSG00000032097	13209	1768.63	-0.313984	0.0538101	-5.83504	5.37760668605835e-09	7.71541e-08	1964.99	1984.91	1829.97	1923.25	1441.62	1624.53	1636.15	1498.29
8656	Hspa4	ENSMUSG00000020361	15525	1502.48	0.35459	0.0607854	5.83347	5.42852410766279e-09	7.78243e-08	1458.81	1379.13	1408.15	1406.1	1714.6	1681.11	1913.05	1914.6
9092	Irgq	ENSMUSG00000041037	210146	317.702	-0.565537	0.0969612	-5.83261	5.45662449019651e-09	7.81666e-08	362.424	328.241	368.702	322.771	217.087	223.813	254.275	237.266
16458	Tmem260	ENSMUSG00000036339	218989	226.664	-0.637235	0.109256	-5.83247	5.46113231819209e-09	7.81706e-08	273.337	280.981	263.507	296.022	175.49	178.547	185.048	177.949
470	9330159M07Rik	ENSMUSG00000097177	319673	57.3233	-1.34278	0.230238	-5.83214	5.47224386741595e-09	7.82692e-08	58.7167	67.8823	80.1978	70.439	16.899	27.6623	38.6072	26.3629
5772	Glb1l	ENSMUSG00000026200	74577	192.252	-0.686896	0.117881	-5.82702	5.6425044739934e-09	8.06421e-08	237.904	241.455	223.929	222.017	158.591	143.341	111.828	159.276
2419	Cbr1	ENSMUSG00000051483	12408	496.399	0.64991	0.111556	5.82586	5.68193918333796e-09	8.1143e-08	468.722	405.575	481.187	394.993	811.153	684.013	587.096	661.269
14027	Rps12-ps4	ENSMUSG00000109509	NA	43.5562	1.93817	0.332717	5.82529	5.70141345938881e-09	8.13583e-08	18.2224	30.0744	15.623	12.4829	102.694	82.9868	67.8954	41.7412
13632	Rgcc	ENSMUSG00000022018	66214	3080.35	-0.791243	0.135834	-5.82508	5.70846988260101e-09	8.13963e-08	3791.28	3441.37	3612.03	3365.91	2649.25	2352.55	1499.02	1711.39
3642	Ctf1	ENSMUSG00000042340	13019	45.2101	-1.54945	0.266017	-5.82462	5.72423105882408e-09	8.15582e-08	51.6302	54.9932	46.8689	57.9561	25.9985	26.4049	14.6441	6.59072
17533	Washc3	ENSMUSG00000020056	67282	992	-0.649895	0.111583	-5.82434	5.73394680574137e-09	8.16338e-08	1187.5	1084.4	1038.41	1107.41	586.266	622.401	792.113	812.855
17031	Tubb5	ENSMUSG00000001525	22154	1931.77	0.338417	0.0581102	5.82372	5.75532600051125e-09	8.18752e-08	1729.11	1694.48	1785.18	1786.83	2212.47	2010.54	2185.97	2429.78
11924	Pate14	ENSMUSG00000070313	235973	939.937	11.1264	1.91131	5.82133	5.83813475277818e-09	8.29894e-08	2.02472	1.71854	2.08306	0.891633	0	5.02951	11200.1	3777.58
17010	Ttpa	ENSMUSG00000073988	50500	64.4	-2.08931	0.358928	-5.82097	5.85053767844191e-09	8.31019e-08	67.828	32.6522	42.7028	26.749	7.79955	11.3164	10.6503	9.88608
17664	Xbp1	ENSMUSG00000020484	22433	1712.67	-0.537219	0.0923391	-5.81789	5.95946496191818e-09	8.45842e-08	2157.33	2106.93	2044.52	2565.23	1549.51	1477.42	1505.68	1582.87
12329	Pigo	ENSMUSG00000028454	56703	142.772	0.703323	0.120904	5.8172	5.98401236673944e-09	8.48675e-08	108.322	109.127	136.44	115.912	196.289	176.033	177.061	212.001
667	Abhd5	ENSMUSG00000032540	67469	1474.85	-0.624109	0.107359	-5.81328	6.12618285301292e-09	8.68173e-08	1632.93	1540.67	1461.27	1699.45	1041.24	1109.01	991.805	968.835
5127	Fastk	ENSMUSG00000028959	66587	474.47	0.532521	0.0917825	5.80199	6.55316234781724e-09	9.27972e-08	417.091	389.249	388.491	401.235	665.562	568.334	492.575	581.082
16775	Trim14	ENSMUSG00000039853	74735	398.135	-0.795297	0.137114	-5.80025	6.62176733163072e-09	9.3697e-08	421.141	525.873	541.596	495.748	284.684	330.69	240.962	286.696
13714	Rin2	ENSMUSG00000001768	74030	727.066	-0.503444	0.0868502	-5.79669	6.76360775176638e-09	9.56309e-08	836.207	868.721	840.515	856.859	526.47	577.136	631.028	663.466
13715	Rin2	ENSMUSG00000001768	408057	727.066	-0.503444	0.0868502	-5.79669	6.76360775176638e-09	9.56309e-08	836.207	868.721	840.515	856.859	526.47	577.136	631.028	663.466
13294	Rab3ip	ENSMUSG00000064181	216363	160.85	0.751036	0.129575	5.79613	6.78609760785708e-09	9.58756e-08	147.804	126.313	139.565	115.912	202.788	230.1	243.625	213.1
14118	Rpusd3	ENSMUSG00000051169	101122	79.9552	0.920694	0.15891	5.79382	6.88015901410761e-09	9.71304e-08	68.8403	47.2598	61.4503	50.8231	102.694	105.62	102.509	117.534
11356	Nlrc5	ENSMUSG00000074151	434341	188.084	-0.689514	0.119032	-5.79269	6.92666414325598e-09	9.77124e-08	217.657	225.988	217.68	229.15	157.291	135.797	131.797	128.519
610	Abca3	ENSMUSG00000024130	27410	1053.01	-0.421855	0.0728754	-5.78872	7.09236661083396e-09	9.99737e-08	1109.54	1123.06	1162.35	1052.13	772.156	772.029	883.972	888.648
8387	Heatr6	ENSMUSG00000000976	217026	217.657	-0.630003	0.108877	-5.78636	7.19283632112229e-09	1.01313e-07	255.114	252.625	270.798	243.416	146.892	164.716	167.742	179.048
8811	Igfbp5	ENSMUSG00000026185	16011	4162.32	-0.651131	0.112616	-5.78185	7.38816888469755e-09	1.03909e-07	4110.17	5267.32	4493.16	5611.94	3240.71	3315.7	3164.46	2689.01
12046	Pcsk6	ENSMUSG00000030513	18553	694.144	-1.15023	0.198939	-5.78185	7.38842058402679e-09	1.03909e-07	987.049	1107.6	1094.65	1243.83	457.574	445.111	481.924	611.838
18318	Znfx1	ENSMUSG00000039501	98999	960.888	-0.482369	0.0834435	-5.78079	7.4352701350534e-09	1.04489e-07	1203.69	1271.72	1125.89	1086.01	921.647	938.003	737.53	760.129
11281	Nfs1	ENSMUSG00000027618	18041	512.825	-0.443829	0.07678	-5.78053	7.44657133084076e-09	1.04568e-07	592.229	569.695	605.129	559.945	447.174	393.559	395.391	470.138
9901	Lrrc75b	ENSMUSG00000046807	192734	25.4671	3.52546	0.610013	5.77932	7.50020827006106e-09	1.05242e-07	6.07415	11.1705	6.24918	2.6749	23.3987	22.6328	179.723	76.8917
11606	Nudt8	ENSMUSG00000110949	66387	113.59	0.864858	0.149667	5.77855	7.53460896288865e-09	1.05644e-07	82.001	83.3491	87.4886	79.3553	174.19	113.164	142.447	173.556
5862	Gm10275	ENSMUSG00000069682	NA	53.937	1.10492	0.191294	5.77606	7.64695762169227e-09	1.07138e-07	37.4572	43.8227	47.9104	33.882	101.394	71.6705	90.5272	86.7778
7892	Gnaq	ENSMUSG00000024639	14682	1230.07	-0.419402	0.0726273	-5.77472	7.70808406142119e-09	1.07913e-07	1357.57	1299.21	1328.99	1411.45	894.348	1057.45	1058.37	1024.86
9465	Klhdc8b	ENSMUSG00000032609	78267	262.776	-1.10894	0.192139	-5.77154	7.85506162934527e-09	1.09888e-07	236.892	218.254	286.421	218.45	113.093	133.282	71.8893	125.224
819	Adamts10	ENSMUSG00000024299	224697	302.888	-0.649183	0.11251	-5.76999	7.92751594568247e-09	1.10818e-07	280.423	293.011	311.418	272.84	180.69	203.695	186.38	168.063
6330	Gm15427	ENSMUSG00000081051	NA	174.104	0.856168	0.148397	5.76943	7.95380168341037e-09	1.11101e-07	128.569	136.624	138.524	160.494	257.385	279.138	232.974	252.644
10176	Marcksl1	ENSMUSG00000047945	17357	158.639	0.773685	0.134116	5.76876	7.98581300347142e-09	1.11464e-07	120.471	130.609	131.233	145.336	232.687	187.349	251.612	231.774
13458	Rbbp9	ENSMUSG00000027428	26450	282.9	-0.57603	0.0998871	-5.76681	8.07845782898545e-09	1.12672e-07	332.053	327.382	357.245	337.929	245.686	220.041	220.993	221.887
8974	Impa2	ENSMUSG00000024525	114663	63.3921	1.37236	0.238162	5.7623	8.29750270248863e-09	1.15466e-07	36.4449	48.1191	48.9519	32.0988	157.291	113.164	87.8646	71.3994
10724	Mrps16	ENSMUSG00000049960	66242	191.532	0.654122	0.113515	5.76241	8.29210512785748e-09	1.15466e-07	150.841	146.076	177.06	154.252	259.985	275.365	210.343	240.561
11690	Odc1	ENSMUSG00000011179	18263	934.672	0.548677	0.0952143	5.76254	8.28560123031116e-09	1.15466e-07	997.172	829.195	924.879	879.15	1193.33	1117.81	1558.93	1436.78
5132	Fat1	ENSMUSG00000070047	14107	792.305	-0.607267	0.105428	-5.76002	8.41042501276871e-09	1.1695e-07	887.838	852.395	889.467	827.435	430.275	551.988	628.365	655.776
135	2010003K11Rik	ENSMUSG00000042041	69861	80.5191	-1.50136	0.260695	-5.75908	8.45750615998574e-09	1.17516e-07	85.038	73.0379	71.8656	74.8971	38.9978	30.177	10.6503	27.4613
12889	Prkag3	ENSMUSG00000006542	241113	49.4389	-2.03132	0.353185	-5.75142	8.84944512303089e-09	1.22778e-07	51.6302	59.2896	48.9519	31.2071	6.49963	2.51475	17.3067	19.7722
12787	Ppp1r3e	ENSMUSG00000072494	105651	132.119	-0.844267	0.146833	-5.74984	8.93305762929337e-09	1.23845e-07	165.014	146.076	144.773	167.627	67.5961	90.5311	87.8646	99.9592
15475	Sptbn1	ENSMUSG00000020315	20742	17123	-0.347618	0.0604689	-5.7487	8.99320190090537e-09	1.24585e-07	17893.4	18783.6	18243.4	18267.8	13939.1	14722.6	14927.7	13930.6
16247	Tkt	ENSMUSG00000021957	21881	9079.89	1.30434	0.226927	5.74784	9.03932784164264e-09	1.25131e-07	5445.47	4601.39	5304.51	5464.82	17398.2	15062.1	9044.73	9904.75
14081	Rps4l	ENSMUSG00000063171	NA	236	-0.826252	0.143775	-5.74684	9.09280039523694e-09	1.25777e-07	277.386	225.128	237.469	201.509	146.892	120.708	113.159	148.291
11301	Nhp2	ENSMUSG00000001056	52530	218.253	0.763749	0.133007	5.74216	9.34761326032379e-09	1.29205e-07	193.36	159.824	158.313	159.602	295.083	217.526	272.913	350.406
2200	C2	ENSMUSG00000024371	12263	1705.34	-0.968215	0.168626	-5.7418	9.36745509387013e-09	1.29383e-07	2933.81	2722.16	2732.98	2719.48	1602.81	1579.26	1188.84	1307.16
3927	Dct	ENSMUSG00000022129	13190	14.8026	-3.15692	0.549841	-5.74152	9.38331685208243e-09	1.29505e-07	31.3831	24.0595	36.4536	19.6159	6.49963	1.25738	2.66256	2.19691
7472	Gm6123	ENSMUSG00000103922	NA	29.1649	1.80149	0.313786	5.74114	9.40436026531467e-09	1.29699e-07	20.2472	10.3112	16.6645	8.91633	62.3964	51.5524	29.2882	49.4304
1211	Ankrd13a	ENSMUSG00000041870	68420	693.836	0.410775	0.0715937	5.73758	9.60364691283371e-09	1.3225e-07	602.353	630.703	607.212	632.168	907.348	799.691	784.125	798.575
10589	Morc4	ENSMUSG00000031434	75746	810.178	0.602189	0.104954	5.73764	9.60074589869921e-09	1.3225e-07	525.414	543.058	508.267	483.265	790.354	612.342	877.315	846.907
16525	Tmem98	ENSMUSG00000035413	103743	240.971	-0.702962	0.122561	-5.73559	9.71724766265357e-09	1.33715e-07	253.089	272.388	263.507	305.83	168.99	186.092	166.41	152.685
2379	Casp12	ENSMUSG00000025887	12364	214.946	-0.679429	0.118512	-5.733	9.86704857112813e-09	1.35676e-07	312.818	291.292	322.874	287.106	163.791	204.952	198.361	190.032
12356	Pik3r5	ENSMUSG00000020901	320207	57.7349	1.44483	0.252076	5.73171	9.94217749380218e-09	1.36607e-07	41.5067	40.3856	42.7028	52.6063	89.6948	79.2147	150.435	162.571
4341	Dsp	ENSMUSG00000054889	109620	32.1446	3.24554	0.566423	5.72988	1.00499126316715e-08	1.37985e-07	13.1606	6.01488	12.4984	11.5912	10.3994	70.4131	170.404	157.079
14391	Sdc3	ENSMUSG00000025743	20970	775.875	0.683583	0.119326	5.72872	1.01188421112115e-08	1.38828e-07	662.082	745.846	611.378	670.508	1155.63	881.421	1124.93	1159.97
14046	Rps18-ps4	ENSMUSG00000097346	111365222	558.888	0.530782	0.09266	5.72828	1.01455577779898e-08	1.39092e-07	510.228	450.257	498.893	495.748	779.955	660.123	685.61	697.518
11089	Ncbp2	ENSMUSG00000022774	68092	381.326	-0.557465	0.0973244	-5.72791	1.01675360497243e-08	1.3929e-07	399.881	393.545	456.19	381.619	235.286	257.762	326.164	287.795
10958	Myo1f	ENSMUSG00000024300	17916	104.229	1.6495	0.288106	5.72531	1.03245319538502e-08	1.41336e-07	66.8156	70.4601	67.6995	89.1633	129.993	125.738	294.213	372.376
13295	Rab40b	ENSMUSG00000025170	217371	84.3095	-1.18567	0.207137	-5.72408	1.03998107917606e-08	1.42261e-07	91.1122	114.283	89.5716	117.696	51.997	67.8983	33.2821	29.6582
12095	Pdgfc	ENSMUSG00000028019	54635	229.912	-0.695026	0.121522	-5.71934	1.06936586813862e-08	1.46173e-07	273.337	261.218	292.67	304.938	163.791	212.497	143.779	177.949
4976	Faf1	ENSMUSG00000010517	14084	566.19	0.438752	0.0767326	5.71794	1.07822494115414e-08	1.47275e-07	512.253	530.169	525.973	534.088	661.662	697.844	760.162	730.471
2145	Btg2	ENSMUSG00000020423	12227	2416.85	-0.476372	0.083337	-5.7162	1.08929365387091e-08	1.48677e-07	2723.24	3258.35	2738.18	2620.51	2134.48	2106.11	2094.11	1821.23
10095	Map1lc3a	ENSMUSG00000027602	66734	1466.64	-0.492481	0.0862217	-5.71179	1.11792082450613e-08	1.5236e-07	1534.73	1491.69	1418.56	1277.71	1056.84	865.075	994.468	1147.88
15952	Tbc1d31	ENSMUSG00000022364	210544	203.339	0.585969	0.102677	5.70691	1.15043580179811e-08	1.56676e-07	225.756	198.491	192.683	203.292	305.482	331.947	296.876	296.582
3371	Col5a3	ENSMUSG00000004098	53867	15759.1	-0.4741	0.0831002	-5.70516	1.16234976183778e-08	1.58182e-07	4836.03	5473.54	5314.93	5339.1	4089.56	3676.57	3124.52	4198.29
4898	Evl	ENSMUSG00000021262	14026	229.25	0.828753	0.145276	5.7047	1.16549455047677e-08	1.58494e-07	213.607	188.18	176.019	217.558	295.083	296.741	367.434	451.464
2352	Car5b	ENSMUSG00000031373	56078	2902.8	-0.468404	0.0821198	-5.70392	1.17083178724532e-08	1.58986e-07	3273.96	3101.96	3054.81	3156.38	2512.76	2513.5	2111.41	1962.94
14738	Sipa1l3	ENSMUSG00000030583	74206	316.655	-0.566603	0.0993358	-5.70392	1.17083513809419e-08	1.58986e-07	363.436	340.271	355.162	370.028	219.687	218.784	226.318	295.484
12856	Prdx3	ENSMUSG00000024997	11757	1092.21	0.398874	0.0699784	5.69995	1.19842098672882e-08	1.62613e-07	1079.17	972.693	1015.49	990.604	1394.82	1373.06	1331.28	1251.14
1093	Aldh9a1	ENSMUSG00000026687	56752	775.786	0.382212	0.067064	5.69922	1.20354638243516e-08	1.63129e-07	872.652	797.402	815.518	794.445	1127.04	1049.91	1002.46	1091.86
11203	Nectin2	ENSMUSG00000062300	19294	460.089	0.62448	0.109574	5.69916	1.20399166897438e-08	1.63129e-07	359.387	405.575	409.321	428.875	681.161	529.355	676.291	587.672
14192	Rtn4rl2	ENSMUSG00000050896	269295	158.365	-1.14136	0.200561	-5.69083	1.26424796698283e-08	1.71168e-07	202.472	190.758	178.102	171.193	102.694	109.392	53.2513	71.3994
2799	Cdip1	ENSMUSG00000004071	66626	667.159	-0.440521	0.0774242	-5.68971	1.27252252685668e-08	1.72163e-07	715.737	752.72	781.148	713.306	570.667	589.71	556.476	470.138
5716	Ggh	ENSMUSG00000073987	14590	292.103	-0.63562	0.111729	-5.68892	1.27841854338036e-08	1.72834e-07	366.473	358.315	336.414	402.126	215.788	204.952	278.238	243.857
6946	Gm33841	ENSMUSG00000121191	NA	52.1367	-1.89018	0.33227	-5.68867	1.28032420224063e-08	1.72965e-07	48.5932	54.9932	66.658	44.5816	22.0987	10.059	5.32513	19.7722
1437	Arhgap33	ENSMUSG00000036882	233071	26.0926	1.67382	0.294284	5.68777	1.28709099822275e-08	1.73753e-07	17.2101	25.7781	12.4984	12.4829	62.3964	51.5524	53.2513	51.6273
12718	Ppfia3	ENSMUSG00000003863	76787	35.1678	-1.74756	0.307459	-5.68388	1.3167428041394e-08	1.77626e-07	54.6673	45.5413	61.4503	44.5816	12.9993	16.3459	23.9631	8.78762
12746	Ppm1h	ENSMUSG00000034613	319468	156.403	0.856284	0.150755	5.67997	1.34721927516779e-08	1.81605e-07	131.606	99.6752	103.112	115.912	187.189	183.577	185.048	255.94
10998	Naa20	ENSMUSG00000002728	67877	286.393	0.536995	0.0945502	5.67947	1.35112680640407e-08	1.81999e-07	276.374	223.41	264.549	231.824	389.978	350.808	343.471	356.997
16728	Trak1	ENSMUSG00000032536	67095	1305.88	-0.303102	0.0533878	-5.67737	1.36783049308827e-08	1.84115e-07	1509.43	1399.75	1476.89	1538.07	1272.63	1194.51	1135.58	1197.31
4515	Eef2	ENSMUSG00000034994	13629	19145.7	0.371978	0.0655229	5.67707	1.37019608867294e-08	1.84299e-07	17732.5	16735.1	18172.6	16703	23405.2	19713.1	22386.8	24227.5
5239	Fdxr	ENSMUSG00000018861	14149	87.6627	1.19955	0.211356	5.6755	1.38281443189224e-08	1.85862e-07	96.174	64.4452	51.035	57.9561	184.589	173.518	127.803	132.913
17455	Vmp1	ENSMUSG00000018171	75909	538.337	0.613485	0.108113	5.67448	1.39109587964322e-08	1.86839e-07	480.87	496.658	445.775	505.556	838.452	690.3	754.837	671.155
4948	F3	ENSMUSG00000028128	14066	591.925	-1.18554	0.20902	-5.67186	1.41253746010697e-08	1.89581e-07	905.048	968.396	949.876	1873.32	531.669	541.929	469.943	521.765
10231	Mccc1	ENSMUSG00000027709	72039	1621.67	-0.479144	0.0844884	-5.67112	1.41864132161112e-08	1.90262e-07	2094.57	1873.21	1963.29	1798.42	1420.82	1497.54	1347.26	1279.7
18362	Zzef1	ENSMUSG00000055670	195018	501.742	-0.49972	0.0881352	-5.66993	1.42856103110853e-08	1.91454e-07	569.957	586.021	506.184	549.246	374.378	445.111	370.097	375.671
10889	Mvb12a	ENSMUSG00000031813	73711	153.923	0.701025	0.123655	5.6692	1.43465647758017e-08	1.92132e-07	150.841	114.283	147.897	122.154	226.187	225.07	186.38	227.38
11512	Nrp2	ENSMUSG00000025969	18187	885.106	0.672996	0.118762	5.66675	1.45530524264073e-08	1.94663e-07	722.823	867.862	758.234	687.449	1354.52	1256.12	1148.9	1084.17
15608	Star	ENSMUSG00000031574	20845	55.4046	1.62178	0.286194	5.66671	1.45566291195457e-08	1.94663e-07	38.4696	27.4966	28.1213	49.9314	136.492	152.143	87.8646	68.1041
14338	Scd1	ENSMUSG00000037071	20249	144544	-1.55681	0.274738	-5.66651	1.45735155141349e-08	1.94748e-07	248116	263277	236663	235581	112518	124673	48783.5	48367.1
16366	Tmem147	ENSMUSG00000006315	69804	351.577	0.501988	0.0886087	5.66522	1.46837845500613e-08	1.9608e-07	296.621	287.855	315.584	281.756	492.672	383.5	399.385	397.64
4284	Dot1l	ENSMUSG00000061589	208266	549.612	-0.573428	0.101232	-5.6645	1.47451170746709e-08	1.96757e-07	538.574	480.331	523.89	488.615	308.082	321.888	347.465	384.459
14456	Selenon	ENSMUSG00000050989	74777	405.279	-0.546906	0.0966095	-5.66099	1.50499482938944e-08	2.0068e-07	404.943	423.62	444.734	472.565	271.684	279.138	306.195	336.127
15062	Slc9a2	ENSMUSG00000026062	226999	28.0966	3.97435	0.702393	5.6583	1.52878522208877e-08	2.03706e-07	2.02472	0.859269	3.12459	2.6749	9.09948	6.28688	79.8769	39.5443
4975	Fads6	ENSMUSG00000044788	328035	52.3826	1.16336	0.205843	5.65168	1.58884105988219e-08	2.11556e-07	44.5437	36.0893	39.5782	40.1235	106.594	100.59	77.2144	74.6948
14981	Slc39a11	ENSMUSG00000041654	69806	156.867	0.884693	0.156706	5.64555	1.64652491531555e-08	2.18922e-07	93.1369	117.72	129.15	121.262	183.289	163.459	260.931	243.857
16557	Tnc	ENSMUSG00000028364	21923	259.121	1.06531	0.188709	5.64527	1.64924494433629e-08	2.19126e-07	212.595	268.092	162.479	189.918	538.169	406.133	395.391	406.428
11730	Optn	ENSMUSG00000026672	71648	627.409	0.54398	0.0964252	5.64147	1.68605824774077e-08	2.23856e-07	423.165	506.969	470.772	426.2	614.865	602.283	714.899	731.57
17060	Twist1	ENSMUSG00000035799	22160	203.914	-0.664002	0.117708	-5.6411	1.68964157198379e-08	2.24171e-07	272.324	246.61	268.715	229.15	185.889	134.539	139.785	179.048
14619	Sgk1	ENSMUSG00000019970	20393	1326.97	0.828324	0.146885	5.63928	1.70767072032041e-08	2.26401e-07	1035.64	1185.79	1082.15	1193	2621.95	2143.83	1858.47	1364.28
2037	Bmp3	ENSMUSG00000029335	110075	352.564	-1.79758	0.318838	-5.63789	1.72144701198006e-08	2.28064e-07	280.423	386.671	333.29	341.495	37.6978	80.4721	119.815	147.193
11366	Nme1	ENSMUSG00000037601	18102	297.928	0.627961	0.111387	5.63765	1.72387108732129e-08	2.28222e-07	267.262	263.796	255.175	255.007	396.477	353.323	380.747	475.63
2602	Ccng2	ENSMUSG00000029385	12452	451.47	-0.495383	0.0878807	-5.63699	1.73044227558571e-08	2.28928e-07	425.19	464.005	419.737	411.934	327.581	347.036	295.545	254.841
17145	Ube2m	ENSMUSG00000005575	22192	882.578	0.451931	0.0802028	5.63485	1.75207040904111e-08	2.31624e-07	746.107	673.667	753.027	759.671	1033.44	941.775	887.965	1141.29
18016	Zfp449	ENSMUSG00000073176	78619	81.0217	-1.0814	0.192012	-5.63194	1.78190139492661e-08	2.35399e-07	123.508	126.313	109.361	99.8629	45.4974	47.7803	66.5641	57.1196
1194	Ank3	ENSMUSG00000069601	11735	27.5162	2.11187	0.375033	5.63116	1.79003547917542e-08	2.36305e-07	11.1359	13.7483	19.7891	11.5912	29.8983	49.0377	67.8954	94.467
1057	Akr1c13	ENSMUSG00000021213	27384	134.337	-0.908976	0.161543	-5.62683	1.83546335966522e-08	2.42056e-07	141.73	151.231	143.731	142.661	77.9955	74.1852	63.9016	91.1716
2395	Cat	ENSMUSG00000027187	12359	7168.27	-0.300294	0.0533688	-5.62676	1.83621574721017e-08	2.42056e-07	8143.4	7803.88	7915.63	7651.99	6809.01	6760.91	6034.7	5989.86
5469	Fth1	ENSMUSG00000024661	14319	18949.9	0.370681	0.0658837	5.62629	1.84124497895618e-08	2.42546e-07	19942.4	18030	18467.4	18843.8	26046.6	22573.7	22301.6	26411.2
4872	Etfbkmt	ENSMUSG00000039958	320204	176.957	-1.04349	0.185517	-5.62477	1.85753996993491e-08	2.44519e-07	271.312	222.551	220.804	287.106	129.993	167.231	98.5149	91.1716
657	Abhd14b	ENSMUSG00000042073	76491	400.652	-0.578437	0.102875	-5.62272	1.8797127883778e-08	2.47262e-07	495.043	423.62	473.896	468.107	308.082	292.969	319.508	324.044
13093	Ptch2	ENSMUSG00000028681	19207	383.727	-1.78566	0.317627	-5.62187	1.88900946427914e-08	2.48308e-07	361.412	434.79	362.453	484.157	64.9963	108.134	114.49	187.835
15170	Smim5	ENSMUSG00000048442	66528	44.2968	-1.36711	0.243187	-5.62165	1.89141569613985e-08	2.48448e-07	87.0627	78.1935	70.8241	97.188	32.4981	31.4344	37.2759	28.5598
8359	Hdac1	ENSMUSG00000028800	433759	832.262	-0.401023	0.0713677	-5.6191	1.91952100032081e-08	2.51961e-07	798.75	802.557	829.058	847.051	688.96	643.777	572.451	578.885
15174	Smkr-ps	ENSMUSG00000045709	NA	31.7488	-2.23146	0.397256	-5.61718	1.94098009113914e-08	2.54597e-07	34.4202	32.6522	32.2874	52.6063	15.5991	7.54426	5.32513	4.39381
10523	Mlph	ENSMUSG00000026303	171531	39.0007	2.44725	0.435871	5.61463	1.96985820652384e-08	2.58202e-07	11.1359	19.7632	27.0798	10.6996	37.6978	59.0967	155.76	120.83
2705	Cd52	ENSMUSG00000000682	23833	157.3	4.06944	0.724892	5.61387	1.97855433143685e-08	2.59158e-07	38.4696	29.2151	24.9967	38.3402	72.7958	72.9278	1440.45	614.035
12196	Pfkfb3	ENSMUSG00000026773	170768	7870.38	-0.714376	0.127304	-5.61159	2.00470644687431e-08	2.62398e-07	12522.9	12838.3	12817.1	11017.9	6619.22	6721.93	8389.74	8251.58
8616	Hs2st1	ENSMUSG00000040151	23908	428.423	-0.498017	0.0888032	-5.6081	2.0456508731966e-08	2.67568e-07	493.018	455.413	500.976	546.571	308.082	386.015	366.103	352.603
5792	Glo1	ENSMUSG00000024026	109801	574.904	-0.417515	0.0744646	-5.60689	2.05990230308077e-08	2.69242e-07	647.909	605.785	583.257	575.995	482.272	467.744	455.299	404.231
7967	Gpat4	ENSMUSG00000031545	102247	1806.24	-0.600437	0.107098	-5.60645	2.0652308178333e-08	2.69558e-07	2286.92	2098.33	2116.39	2149.73	1780.9	1550.35	1226.11	1151.18
2351	Car4	ENSMUSG00000000805	12351	550.085	0.935151	0.166806	5.60621	2.0680045518512e-08	2.6973e-07	383.684	526.732	455.149	481.482	1166.03	940.518	710.905	717.29
13194	Pvr	ENSMUSG00000040511	52118	389.121	0.796332	0.142183	5.60076	2.13408511474408e-08	2.77957e-07	301.683	378.938	335.373	350.412	534.269	463.972	736.199	640.398
11875	Pank3	ENSMUSG00000018846	211347	5887.11	-1.24203	0.221811	-5.59948	2.14998582184784e-08	2.79831e-07	8311.46	7951.68	7420.9	8984.09	3594.29	5366.48	2667.89	2183.72
5081	Fam50a	ENSMUSG00000001962	108160	305.504	0.495575	0.088637	5.59106	2.25685670199457e-08	2.93367e-07	278.398	256.921	276.006	250.549	373.079	325.661	404.71	391.049
17079	Txnl1	ENSMUSG00000024583	53382	570.916	0.395444	0.0707281	5.59104	2.25715874493099e-08	2.93367e-07	570.97	498.376	514.516	543.004	713.659	667.667	708.242	706.305
3018	Chchd1	ENSMUSG00000063787	66121	167.831	0.640291	0.114588	5.58776	2.30015580873267e-08	2.98746e-07	142.742	142.639	138.524	127.503	197.589	236.387	211.674	213.1
1296	Ap2m1	ENSMUSG00000022841	11773	1499.14	0.383858	0.0686991	5.58752	2.30335634046399e-08	2.98952e-07	1283.67	1321.56	1289.41	1364.2	1643.11	1528.97	1702.71	1982.71
14566	Set	ENSMUSG00000054766	56086	1197.75	0.2594	0.0464468	5.58489	2.3385123230458e-08	3.03302e-07	1179.4	1127.36	1164.43	1131.48	1376.62	1342.88	1399.18	1387.35
2407	Cavin3	ENSMUSG00000037060	109042	2060.61	-0.683212	0.122376	-5.58289	2.3655359351315e-08	3.06592e-07	2384.1	2197.15	2179.92	2003.5	1255.73	1058.71	1272.71	1866.27
13344	Rad51d	ENSMUSG00000018841	19364	475.389	-0.567319	0.101716	-5.57747	2.44046743296325e-08	3.16082e-07	452.524	519.858	453.066	472.565	332.781	328.175	314.183	307.567
14144	Rsad2	ENSMUSG00000020641	58185	214.44	0.803086	0.144028	5.57589	2.46269548384021e-08	3.18738e-07	159.952	213.099	194.766	187.243	339.28	357.095	307.526	315.256
8144	Gstk1	ENSMUSG00000029864	76263	334.021	-0.597532	0.107183	-5.57487	2.47713609689619e-08	3.2029e-07	360.399	344.567	368.702	314.746	246.986	181.062	228.981	258.136
15683	Stradb	ENSMUSG00000026027	227154	254.394	0.538285	0.0965569	5.5748	2.47814255305045e-08	3.2029e-07	266.25	217.395	280.172	264.815	373.079	355.838	372.759	387.754
3010	Chac1	ENSMUSG00000027313	69065	116.467	1.34298	0.240987	5.57283	2.50640326970736e-08	3.23716e-07	69.8527	121.157	70.8241	133.745	271.684	191.121	259.6	284.499
785	Actr3	ENSMUSG00000026341	74117	1710.71	0.50475	0.0905999	5.5712	2.52988567331911e-08	3.26521e-07	1577.25	1486.54	1433.15	1612.96	1945.99	1863.43	2493.49	2366.07
16222	Timm44	ENSMUSG00000002949	21856	405.468	0.484309	0.0869484	5.57008	2.54628056605554e-08	3.28408e-07	361.412	334.256	353.079	343.279	545.969	487.862	415.36	495.402
12163	Per3	ENSMUSG00000028957	18628	347.416	-1.21973	0.219192	-5.56466	2.62661056887759e-08	3.38533e-07	625.637	654.763	604.088	751.646	331.481	441.339	187.711	172.457
11280	Nfrkb	ENSMUSG00000042185	235134	232.252	-0.651119	0.117025	-5.56395	2.63728928133149e-08	3.39673e-07	270.299	234.58	268.715	246.091	175.49	178.547	162.416	134.011
14978	Slc39a1	ENSMUSG00000052310	30791	1420.71	-0.374227	0.0672618	-5.56373	2.64063725416544e-08	3.39867e-07	1560.04	1471.07	1530.01	1454.25	1082.84	1082.6	1200.82	1269.81
17275	Uqcrb	ENSMUSG00000021520	67530	816.023	0.472238	0.084988	5.55652	2.75200434167445e-08	3.53955e-07	703.588	761.312	703.033	721.331	1067.24	1083.86	963.848	897.436
12685	Popdc2	ENSMUSG00000022803	64082	80.1481	-1.3963	0.251329	-5.55567	2.76546944918784e-08	3.5544e-07	78.9639	67.023	85.4055	51.7147	22.0987	27.6623	37.2759	20.8706
13233	Qsox1	ENSMUSG00000033684	104009	1419.23	0.95471	0.171929	5.55294	2.80897687722735e-08	3.60781e-07	1059.94	982.145	1038.41	1020.03	1498.81	1312.7	2962.1	2173.84
8719	Id2	ENSMUSG00000020644	15902	158.834	0.736809	0.132716	5.55176	2.8281194626742e-08	3.62988e-07	157.928	143.498	142.69	156.036	285.984	218.784	264.925	231.774
3930	Dctn2	ENSMUSG00000025410	69654	1679.1	0.311053	0.0560343	5.55112	2.83841114714814e-08	3.64056e-07	1448.68	1411.78	1476.89	1431.96	1857.59	1610.7	1767.94	1915.7
5557	Gadd45g	ENSMUSG00000021453	23882	812.625	-0.860702	0.155113	-5.54887	2.87521705041373e-08	3.68522e-07	1158.14	952.07	1135.27	965.638	740.957	526.841	459.292	590.968
9686	Lfng	ENSMUSG00000029570	16848	352.604	-0.673912	0.121491	-5.54703	2.90555989766395e-08	3.72153e-07	329.016	417.605	357.245	460.082	280.784	275.365	191.705	233.97
12208	Pgam5	ENSMUSG00000029500	72542	266.116	0.516192	0.0930734	5.54608	2.92146037672813e-08	3.73931e-07	261.188	220.832	219.763	217.558	318.482	328.175	311.52	352.603
5411	Foxk1	ENSMUSG00000056493	17425	516.93	-0.453447	0.0818019	-5.54323	2.96935648402642e-08	3.79536e-07	619.563	621.252	655.123	598.286	470.573	426.251	445.98	476.729
16325	Tmeff1	ENSMUSG00000028347	230157	408.835	0.676391	0.122089	5.54015	3.0221001303878e-08	3.86011e-07	396.844	378.938	332.248	325.446	544.669	585.937	600.408	560.211
8353	Hcls1	ENSMUSG00000022831	15163	186.661	0.778197	0.140468	5.54003	3.02424450323883e-08	3.86019e-07	143.755	195.913	152.063	153.361	275.584	218.784	290.22	322.945
16023	Tcf7l2	ENSMUSG00000024985	21416	260.889	-0.715584	0.129232	-5.53719	3.07354624551928e-08	3.92041e-07	281.435	263.796	323.916	355.761	184.589	168.488	206.349	186.737
495	9630013D21Rik	ENSMUSG00000059027	NA	117.535	-1.25007	0.225822	-5.53565	3.10077178651503e-08	3.95242e-07	130.594	136.624	117.693	118.587	68.896	79.2147	27.9569	36.2489
1883	Bbof1	ENSMUSG00000057265	72873	672.748	-0.5235	0.0945906	-5.53437	3.12343047527147e-08	3.97668e-07	849.368	811.15	773.857	758.779	588.866	618.629	491.243	522.864
7974	Gpatch8	ENSMUSG00000034621	237943	433.625	-0.515796	0.0931992	-5.53434	3.12410453755447e-08	3.97668e-07	452.524	464.005	482.229	477.023	270.384	391.044	300.87	347.111
2253	Cacna1e	ENSMUSG00000004110	12290	61.5056	-2.53973	0.45953	-5.52679	3.26134229273876e-08	4.14852e-07	59.7291	33.5115	63.5334	28.5322	1.29993	7.54426	7.98769	14.2799
15539	Srsf5	ENSMUSG00000021134	20384	1842.46	-0.378397	0.0684743	-5.52612	3.27398447580417e-08	4.16174e-07	2069.26	2013.27	2119.51	1958.92	1426.02	1620.76	1608.19	1620.22
12371	Pip4k2b	ENSMUSG00000018547	108083	396.984	-0.465552	0.0842711	-5.52446	3.30494395417137e-08	4.19821e-07	444.425	461.427	454.107	447.6	306.782	309.315	332.821	358.096
13078	Psph	ENSMUSG00000029446	100678	177.54	0.732803	0.132655	5.52413	3.31121790145743e-08	4.20329e-07	136.668	123.735	141.648	121.262	235.286	184.834	243.625	205.411
6055	Gm12426	ENSMUSG00000087500	NA	108.776	-0.983928	0.178286	-5.51883	3.41257368843842e-08	4.32899e-07	97.1863	100.534	80.1978	93.6214	42.8975	47.7803	46.5949	50.5288
1090	Aldh5a1	ENSMUSG00000035936	214579	394.314	-0.493019	0.0893538	-5.51761	3.43642696174013e-08	4.35626e-07	512.253	440.805	494.727	439.575	340.58	334.462	328.827	335.028
17622	Wipi1	ENSMUSG00000041895	52639	351.339	-0.69273	0.12559	-5.51582	3.47153496985575e-08	4.39775e-07	353.313	339.411	388.491	331.687	168.99	233.872	264.925	206.509
13385	Ranbp9	ENSMUSG00000038546	56705	661.14	0.497608	0.0902284	5.51499	3.48801013176837e-08	4.4156e-07	611.464	609.222	575.966	575.995	890.449	927.944	810.751	723.88
16603	Tnk2	ENSMUSG00000022791	51789	888.834	-0.642601	0.116603	-5.51103	3.56748473216654e-08	4.51312e-07	818.997	776.779	789.48	816.736	458.874	388.529	583.102	618.429
11922	Parvg	ENSMUSG00000022439	64099	14.3096	2.20983	0.401025	5.51044	3.57929452614107e-08	4.52497e-07	7.0865	6.87415	7.29071	10.6996	50.6971	35.2065	31.9508	30.7567
5670	Gdf15	ENSMUSG00000038508	23886	141.171	1.45369	0.263833	5.50988	3.59074501360456e-08	4.53635e-07	106.298	85.9269	131.233	121.262	224.887	182.32	412.698	396.542
5177	Fbxo21	ENSMUSG00000032898	231670	1378.96	-0.666425	0.120963	-5.50935	3.60162306419501e-08	4.54699e-07	2177.58	2289.95	2303.87	2022.22	1683.4	1523.94	1130.26	1203.9
2415	Cblb	ENSMUSG00000022637	208650	311.028	-0.557909	0.101316	-5.50663	3.65761121095116e-08	4.61452e-07	332.053	351.441	345.788	337.037	210.588	252.733	244.956	220.789
16312	Tmco4	ENSMUSG00000041143	77056	143.219	0.764726	0.138898	5.50565	3.67814554323143e-08	4.63727e-07	134.644	104.831	121.859	131.07	218.387	197.408	186.38	231.774
17602	Wdsub1	ENSMUSG00000026988	72137	307.11	-0.491361	0.0894459	-5.49339	3.94300719245874e-08	4.96781e-07	355.337	335.974	347.871	326.338	262.585	261.534	236.968	212.001
9365	Kdm4b	ENSMUSG00000024201	193796	380.913	-0.532044	0.096898	-5.49077	4.00194401603615e-08	5.03864e-07	403.931	377.219	364.536	367.353	300.283	286.682	216.999	242.758
13469	Rbl2	ENSMUSG00000031666	19651	595.94	-0.469799	0.0855689	-5.49031	4.01239562304259e-08	5.04836e-07	669.168	720.927	609.295	698.148	525.17	545.701	435.329	444.873
5375	Fnbp1l	ENSMUSG00000039735	214459	365.506	0.652348	0.118875	5.48768	4.07257879467995e-08	5.1206e-07	272.324	351.441	329.124	341.495	480.972	511.752	607.065	439.381
5073	Fam241a	ENSMUSG00000050549	70617	247.187	-0.633292	0.1155	-5.48307	4.18014229357165e-08	5.25228e-07	231.83	245.751	256.217	236.283	174.19	150.885	162.416	139.504
15550	Ssbp3	ENSMUSG00000061887	72475	515.141	-0.490329	0.0894929	-5.47897	4.27806056907259e-08	5.37167e-07	559.834	584.303	549.928	578.67	430.275	436.31	414.029	341.619
5374	Fnbp1	ENSMUSG00000075415	14269	728.193	-0.386536	0.0705635	-5.47784	4.30551976033769e-08	5.40248e-07	824.059	799.979	790.522	858.642	643.463	603.541	605.734	650.284
3424	Coq3	ENSMUSG00000028247	230027	190.501	0.566896	0.10351	5.47673	4.33256025696345e-08	5.43273e-07	174.125	183.884	160.396	144.444	256.085	255.247	231.643	239.463
16475	Tmem38b	ENSMUSG00000028420	52076	373.884	0.629786	0.115064	5.47335	4.41605962377855e-08	5.53368e-07	298.645	286.137	303.085	271.056	447.174	476.546	437.992	430.594
3982	Ddx42	ENSMUSG00000020705	72047	785.833	-0.312563	0.0571344	-5.47066	4.48374951216033e-08	5.6147e-07	834.183	809.431	863.429	830.11	722.758	677.726	658.985	629.414
14125	Rras	ENSMUSG00000038387	20130	1457.09	-0.518382	0.094779	-5.46937	4.51634767201954e-08	5.64788e-07	1760.49	1642.92	1718.53	1572.84	1102.34	960.636	1219.45	1387.35
11852	Pak1	ENSMUSG00000030774	18479	30.4107	2.13337	0.390101	5.46875	4.53222589054537e-08	5.66391e-07	17.2101	14.6076	10.4153	18.7243	27.2984	46.5229	82.5395	110.944
10319	Medag	ENSMUSG00000029659	70717	456.15	-0.65953	0.12062	-5.46784	4.55562199678792e-08	5.6893e-07	661.069	543.058	667.621	606.31	305.482	373.441	428.673	458.055
14469	Sema3c	ENSMUSG00000028780	20348	677.796	-0.681529	0.124665	-5.4669	4.57978562984067e-08	5.71177e-07	475.808	647.03	559.302	717.764	296.383	384.757	422.017	394.345
13615	Rffl	ENSMUSG00000020696	67338	237.47	-0.809555	0.148092	-5.46657	4.58818186316024e-08	5.71839e-07	312.818	310.196	280.172	246.982	123.493	154.657	218.33	160.374
12144	Pebp1	ENSMUSG00000032959	23980	1513.17	0.437421	0.0800586	5.46376	4.66155910486378e-08	5.80593e-07	1452.73	1373.11	1434.19	1291.98	1884.89	1584.29	1895.75	2147.48
17429	Vmac	ENSMUSG00000054723	106639	194.919	-0.750829	0.137461	-5.46214	4.70433980655268e-08	5.85527e-07	244.991	238.877	221.846	239.849	171.59	134.539	121.147	135.11
4110	Dipk2a	ENSMUSG00000045414	68861	408.163	-0.604539	0.110692	-5.46147	4.72211508688854e-08	5.87345e-07	571.982	529.31	549.928	724.006	356.179	401.103	418.023	387.754
83	1700047G03Rik	ENSMUSG00000099349	73339	67.0251	-2.02024	0.36994	-5.461	4.73471351703594e-08	5.88516e-07	24.2966	64.4452	43.7443	43.69	5.1997	5.02951	23.9631	9.88608
14575	Setd7	ENSMUSG00000037111	73251	953.957	-0.428066	0.078445	-5.45689	4.84533847219382e-08	6.01863e-07	965.789	970.115	992.579	888.066	603.165	802.206	726.88	703.01
2596	Ccnd3	ENSMUSG00000034165	12445	1291.69	-0.419372	0.0768621	-5.45616	4.86529136786276e-08	6.03936e-07	1291.77	1235.63	1283.17	1341.02	1078.94	1000.87	829.389	942.473
8739	Iffo1	ENSMUSG00000038271	320678	191.423	-0.848213	0.155525	-5.45386	4.92881559990679e-08	6.11411e-07	221.706	221.691	260.383	189.918	144.292	128.252	90.5272	131.814
3189	Clec2d	ENSMUSG00000030157	93694	222.994	0.753563	0.138389	5.44523	5.17380715972661e-08	6.40943e-07	191.336	262.077	192.683	172.085	332.781	365.897	368.765	315.256
3403	Copa	ENSMUSG00000026553	12847	2807.14	-0.222593	0.0409161	-5.44022	5.32146511413904e-08	6.58794e-07	2806.26	2770.28	2737.14	2797.05	2324.27	2313.57	2482.84	2402.32
13390	Rap1gap	ENSMUSG00000041351	110351	17.4358	2.50711	0.460902	5.43958	5.340590674156e-08	6.6072e-07	10.1236	6.87415	7.29071	4.45816	40.2977	36.4639	26.6256	58.218
10587	Morc2a	ENSMUSG00000034543	74522	456.256	-0.507615	0.0933217	-5.43941	5.34586917693076e-08	6.60931e-07	502.129	477.754	431.194	477.023	343.18	367.154	302.201	316.354
15515	Srp72	ENSMUSG00000036323	66661	1091.76	0.427868	0.0786788	5.43816	5.38343376482894e-08	6.65131e-07	979.962	906.529	895.716	983.471	1272.63	1257.38	1441.78	1099.55
4514	Eef1g	ENSMUSG00000071644	67160	2843.21	0.473216	0.0870431	5.43657	5.43158545507212e-08	6.70632e-07	2696.92	2326.9	2598.62	2406.52	3312.21	2920.89	3688.98	3993.97
16162	Thbs2	ENSMUSG00000023885	21826	437.494	-0.862506	0.158698	-5.43487	5.48352154155219e-08	6.76593e-07	632.723	631.563	679.078	607.202	300.283	309.315	360.778	430.594
14564	Sesn3	ENSMUSG00000032009	75747	108.174	-0.965324	0.177643	-5.43406	5.50850617303423e-08	6.79223e-07	139.705	122.016	142.69	97.188	48.0972	80.4721	74.5518	53.8242
10021	Maco1	ENSMUSG00000028826	66146	663.921	-0.488565	0.0899117	-5.43384	5.5155137358152e-08	6.79635e-07	787.614	728.66	723.864	831.002	560.268	562.047	601.74	469.039
15002	Slc44a3	ENSMUSG00000039865	213603	222.975	-0.737771	0.135826	-5.43174	5.58084465080507e-08	6.87227e-07	268.275	256.062	260.383	230.041	144.292	111.907	171.735	179.048
11175	Ndufb5	ENSMUSG00000027673	66046	576.413	0.452442	0.0833372	5.42906	5.66519615130596e-08	6.97151e-07	527.438	491.502	508.267	503.772	795.554	745.624	605.734	632.709
9337	Kctd12	ENSMUSG00000098557	239217	873.122	0.499314	0.0920283	5.42566	5.77410188539749e-08	7.1008e-07	826.084	917.699	811.352	901.441	1241.43	1396.95	1164.87	1087.47
8466	Hivep2	ENSMUSG00000015501	15273	512.71	-0.484428	0.0893702	-5.42047	5.94429642724173e-08	7.30525e-07	559.834	631.563	628.043	588.478	410.776	472.774	440.654	398.738
11853	Pak1ip1	ENSMUSG00000038683	68083	377.05	0.554498	0.102323	5.41909	5.99021654597635e-08	7.3568e-07	315.856	300.744	303.085	344.17	516.07	447.626	452.636	441.578
18281	Zhx1	ENSMUSG00000022361	22770	809.269	-0.486577	0.0898074	-5.41801	6.02676102346376e-08	7.39677e-07	891.887	816.306	936.336	816.736	510.871	632.46	692.267	632.709
16231	Timp4	ENSMUSG00000030317	110595	2057.05	-0.754195	0.139261	-5.41569	6.105420019927e-08	7.48834e-07	2246.42	2499.61	2436.14	1727.09	1384.42	1018.47	1461.75	1417
1697	Atp6v0b	ENSMUSG00000033379	114143	663.867	0.496518	0.0916901	5.41518	6.12284656074997e-08	7.50474e-07	635.761	565.399	552.011	559.945	844.951	716.705	792.113	906.224
8758	Ifih1	ENSMUSG00000026896	71586	323.469	-0.54157	0.100088	-5.41094	6.2695830635942e-08	7.67951e-07	382.671	403.856	416.612	398.56	257.385	301.77	310.189	233.97
11715	Olfml3	ENSMUSG00000027848	99543	203.388	0.904558	0.167258	5.40816	6.36747015370235e-08	7.7891e-07	155.903	138.342	138.524	167.627	258.685	277.88	209.011	375.671
17839	Zcwpw1	ENSMUSG00000037108	381678	30.2515	1.4347	0.265455	5.40469	6.49207904025881e-08	7.93629e-07	14.173	24.0595	15.623	27.6406	54.5969	59.0967	62.5703	47.2335
15377	Sparc	ENSMUSG00000018593	20692	42011.5	-0.368698	0.0682329	-5.40353	6.53434690379061e-08	7.98269e-07	33511.1	33282.1	33401.9	34825.4	26418.4	22696.9	25788.3	29662.6
10101	Map2k3	ENSMUSG00000018932	26397	452.319	-0.471945	0.0873521	-5.40279	6.56138462709247e-08	8.01043e-07	531.488	516.421	514.516	575.103	382.178	338.234	395.391	424.003
13181	Pum1	ENSMUSG00000028580	80912	818.138	-0.354841	0.0657044	-5.40057	6.64304133216568e-08	8.10477e-07	969.839	905.67	912.381	993.279	699.36	795.919	761.494	701.911
12535	Plpp5	ENSMUSG00000031570	71910	236.345	0.623006	0.115387	5.39928	6.69084954158978e-08	8.15772e-07	204.496	180.446	192.683	181.893	297.683	236.387	339.477	295.484
15433	Spint1	ENSMUSG00000027315	20732	11.7364	3.32196	0.615281	5.3991	6.69777057687822e-08	8.16079e-07	3.03707	0.859269	5.20765	3.56653	12.9993	18.8606	50.5887	41.7412
4512	Eef1d	ENSMUSG00000055762	66656	778.558	0.471313	0.0873585	5.39516	6.84624748561587e-08	8.33621e-07	693.465	717.49	703.033	599.177	926.847	805.978	915.922	1107.24
12284	Phlpp2	ENSMUSG00000031732	244650	221.267	-0.870686	0.161429	-5.39363	6.90488926853118e-08	8.40208e-07	254.102	243.173	219.763	337.037	153.391	184.834	119.815	119.731
10043	Maged1	ENSMUSG00000025151	94275	2731.14	-0.344837	0.06394	-5.39314	6.92374294392109e-08	8.41949e-07	2752.6	2559.76	2638.2	2674.01	2296.97	1926.3	1979.62	2160.66
14648	Sh3bgrl2	ENSMUSG00000032261	212531	55.2841	1.567	0.290579	5.39266	6.94224861343573e-08	8.43645e-07	31.3831	31.793	46.8689	37.4486	77.9955	80.4721	170.404	107.648
11150	Ndufa5	ENSMUSG00000023089	68202	386.074	0.558934	0.103746	5.38752	7.14349612618237e-08	8.67532e-07	334.078	332.537	317.667	304.938	560.268	480.318	426.01	433.889
17657	Wwc2	ENSMUSG00000031563	52357	1011.06	-0.386185	0.071693	-5.38666	7.17802565950814e-08	8.71153e-07	1114.61	1248.52	1123.81	1237.59	900.848	904.054	974.499	841.415
13658	Rgs7bp	ENSMUSG00000021719	52882	218.446	-1.16624	0.216599	-5.38435	7.27062104040902e-08	8.81813e-07	255.114	241.455	215.597	264.815	107.894	154.657	94.5211	79.0886
3438	Coro6	ENSMUSG00000020836	216961	78.5224	1.16101	0.215669	5.38331	7.3126665192375e-08	8.86061e-07	47.5808	57.571	64.5749	56.1729	135.192	128.252	119.815	121.928
12226	Pgm2	ENSMUSG00000029171	66681	123.127	0.690998	0.128486	5.37798	7.53250319044091e-08	9.10827e-07	107.31	97.9567	108.319	95.4047	176.79	164.716	170.404	148.291
15564	Ssrp1	ENSMUSG00000027067	20833	795.626	0.309772	0.0576006	5.37794	7.53445204786288e-08	9.10827e-07	778.503	736.394	769.691	746.297	909.948	912.855	1003.79	929.291
5695	Get4	ENSMUSG00000025858	67604	460.657	0.386686	0.0719166	5.37686	7.57964481911425e-08	9.15692e-07	436.326	397.842	415.571	375.377	519.97	521.811	519.2	558.014
15621	Stat3	ENSMUSG00000004040	20848	1389.45	-0.316028	0.0587876	-5.37576	7.62603389561462e-08	9.20696e-07	1543.85	1573.32	1652.91	1532.72	1262.23	1247.32	1311.31	1242.35
10119	Map3k4	ENSMUSG00000014426	26407	462.676	-0.563772	0.1049	-5.37436	7.68549767115907e-08	9.2727e-07	625.637	592.896	558.26	568.862	347.08	375.956	499.231	366.883
11729	Optc	ENSMUSG00000010311	269120	30.9165	2.25733	0.420078	5.37359	7.71854783425613e-08	9.3021e-07	16.1977	11.1705	16.6645	10.6996	44.1975	40.236	93.1898	82.384
12474	Pld3	ENSMUSG00000003363	18807	572.825	0.906473	0.168695	5.37344	7.72494543295079e-08	9.3021e-07	441.388	463.146	394.74	517.147	662.962	583.423	949.204	1208.3
18078	Zfp609	ENSMUSG00000040524	214812	538.177	-0.407447	0.075825	-5.37352	7.72160475680073e-08	9.3021e-07	583.118	556.806	544.72	624.143	436.775	442.597	412.698	448.169
14060	Rps21	ENSMUSG00000039001	66481	1395.4	0.486951	0.0906521	5.37165	7.80186837104578e-08	9.38862e-07	1241.15	1238.21	1247.75	1194.79	2026.58	1706.26	1399.18	1764.12
11712	Olfml1	ENSMUSG00000051041	244198	546.514	-0.52162	0.0971103	-5.37141	7.81220680501119e-08	9.39495e-07	696.502	641.874	544.72	702.607	412.076	427.508	480.593	481.122
5569	Galm	ENSMUSG00000035473	319625	413.25	-0.465872	0.0867385	-5.371	7.8302262236032e-08	9.41051e-07	463.66	401.279	398.906	413.718	293.783	282.91	300.87	333.93
11836	Pacsin3	ENSMUSG00000027257	80708	287.768	-0.628274	0.117024	-5.36876	7.92817199327364e-08	9.52204e-07	320.917	305.041	289.545	288.889	214.488	172.261	186.38	205.411
4369	Dusp10	ENSMUSG00000039384	63953	281.384	-1.38036	0.257123	-5.36847	7.94089891652725e-08	9.53114e-07	367.486	262.077	321.833	171.193	70.196	69.1557	134.46	155.98
8259	H2-T22	ENSMUSG00000056116	15039	1276.24	-0.407484	0.0759644	-5.36415	8.1332785543544e-08	9.75572e-07	1397.05	1313.82	1322.74	1374.01	1093.24	938.003	915.922	1125.91
13092	Ptch1	ENSMUSG00000021466	19206	541.622	-0.507409	0.0945998	-5.36374	8.1513984447027e-08	9.77112e-07	578.056	607.503	542.637	598.286	402.977	404.875	331.489	493.205
5045	Fam204a	ENSMUSG00000057858	76539	300.967	-0.522654	0.0974961	-5.36077	8.2868055250327e-08	9.927e-07	321.93	294.729	340.58	300.48	204.088	188.606	251.612	229.577
7317	Gm5148	ENSMUSG00000058174	381438	933.004	0.480589	0.0897195	5.35657	8.48180092727701e-08	1.0154e-06	846.331	732.097	870.72	803.361	1290.83	1051.17	969.174	1221.48
590	Aaas	ENSMUSG00000036678	223921	81.686	0.930902	0.17382	5.35554	8.53011666348749e-08	1.02053e-06	68.8403	65.3044	63.5334	47.2565	119.593	116.936	121.147	108.747
4660	Ell	ENSMUSG00000070002	13716	303.535	-0.546892	0.102147	-5.35395	8.60566431850367e-08	1.0289e-06	393.807	350.582	392.657	342.387	292.483	259.02	207.68	251.546
17278	Uqcrfs1	ENSMUSG00000038462	66694	1403.83	0.475434	0.0888249	5.35249	8.67532897591104e-08	1.03656e-06	1253.3	1129.94	1210.26	1267.01	1964.19	1845.83	1404.5	1543.33
9840	Lrig3	ENSMUSG00000020105	320398	154.436	-1.05674	0.197467	-5.35148	8.72396667669536e-08	1.04115e-06	169.064	218.254	213.514	251.44	135.192	113.164	81.2082	81.2855
16859	Trp53	ENSMUSG00000059552	22059	248.169	0.523043	0.0977385	5.35146	8.72497048150654e-08	1.04115e-06	219.682	211.38	229.137	203.292	285.984	304.285	291.551	353.702
1197	Ankef1	ENSMUSG00000074771	319196	116.196	-0.911289	0.170334	-5.35	8.79519140301358e-08	1.04885e-06	154.891	180.446	130.191	140.878	85.7951	98.0754	57.2451	81.2855
3574	Crybg1	ENSMUSG00000019866	11630	264.036	0.82886	0.155034	5.34632	8.97610814301047e-08	1.06973e-06	251.065	201.069	218.721	237.174	432.875	457.685	382.078	340.52
981	Ahcyl1	ENSMUSG00000027893	229709	1337.78	0.293404	0.0549023	5.34411	9.08625458637102e-08	1.08147e-06	1363.65	1201.26	1293.58	1335.67	1537.81	1545.32	1646.8	1631.2
13158	Ptprd	ENSMUSG00000028399	19266	459.337	-0.809682	0.151528	-5.34346	9.11873302454914e-08	1.08464e-06	571.982	566.258	467.647	621.468	279.484	440.082	303.532	249.349
18032	Zfp503	ENSMUSG00000039081	218820	862.46	-0.767987	0.143786	-5.34116	9.23516088064844e-08	1.09778e-06	1030.58	1318.98	1129.02	1368.66	906.048	838.67	499.231	604.149
595	Aamdc	ENSMUSG00000035642	66273	281.537	-0.55428	0.103778	-5.34103	9.24176495765027e-08	1.09786e-06	258.151	238.018	297.878	246.982	184.589	152.143	177.061	192.229
17183	Ubr5	ENSMUSG00000037487	70790	2292.89	-0.301172	0.0563976	-5.34016	9.28646602990667e-08	1.10246e-06	2323.36	2375.02	2403.85	2312.9	1705.5	2054.55	1975.62	1904.72
17291	Use1	ENSMUSG00000002395	67023	540.489	0.497337	0.0931436	5.33947	9.32211560590083e-08	1.10599e-06	483.907	401.279	449.941	433.333	639.563	578.393	549.82	721.684
12177	Pex14	ENSMUSG00000028975	56273	565.303	0.41262	0.0772862	5.33886	9.35333482525304e-08	1.10898e-06	507.191	479.472	516.599	503.772	757.856	672.696	567.126	671.155
5121	Farp2	ENSMUSG00000034066	227377	73.679	-0.91577	0.171677	-5.33426	9.59325756747663e-08	1.1367e-06	102.248	89.364	83.3224	104.321	62.3964	46.5229	47.9262	45.0366
10935	Myl4	ENSMUSG00000061086	17896	117.108	-1.22147	0.229042	-5.33297	9.66192338416193e-08	1.1441e-06	95.1616	80.7713	77.0733	87.38	31.1982	23.8902	31.9508	57.1196
8693	Hyal1	ENSMUSG00000010051	15586	218.361	-0.640414	0.120148	-5.33021	9.80999409428747e-08	1.16089e-06	264.225	297.307	267.673	302.263	184.589	138.311	190.373	212.001
12594	Pnpla3	ENSMUSG00000041653	116939	2557.66	-1.47223	0.276259	-5.32917	9.86601428981514e-08	1.16677e-06	2197.83	1984.05	2173.67	1969.62	1063.34	1068.77	422.017	447.07
11394	Nog	ENSMUSG00000048616	18121	92.1937	-1.65494	0.310658	-5.32722	9.97274022892799e-08	1.17864e-06	31.3831	67.023	73.9487	94.5131	24.6986	13.8311	17.3067	28.5598
12138	Pdzk1ip1	ENSMUSG00000028716	67182	11.1306	7.15106	1.34241	5.32705	9.98216805834813e-08	1.179e-06	0	0.859269	0	0	3.89978	5.02951	98.5149	56.0211
12728	Ppif	ENSMUSG00000021868	105675	127.525	0.867028	0.162811	5.32536	1.0075601737901e-07	1.18928e-06	97.1863	91.0825	99.9869	125.72	214.488	203.695	167.742	170.26
15148	Smg6	ENSMUSG00000038290	103677	404.686	-0.48262	0.0906672	-5.32298	1.0208093528892e-07	1.20415e-06	464.672	464.005	454.107	477.023	332.781	349.551	295.545	351.505
8594	Hpdl	ENSMUSG00000043155	242642	14.7123	2.26134	0.425005	5.32074	1.03347614584892e-07	1.21832e-06	12.1483	4.29635	6.24918	6.24143	28.5984	31.4344	37.2759	39.5443
12198	Pfkl	ENSMUSG00000020277	18641	1469.16	0.608539	0.114487	5.31537	1.0643864184006e-07	1.25396e-06	1095.37	984.722	1167.56	999.52	2044.78	1648.42	1243.42	1536.74
17201	Uck1	ENSMUSG00000002550	22245	1448.83	-0.558033	0.104997	-5.31474	1.06810018579046e-07	1.25753e-06	1430.46	1343.9	1535.22	1241.15	1134.83	976.982	772.144	885.353
1387	Ar	ENSMUSG00000046532	11835	696.315	-1.01727	0.191601	-5.30933	1.10027057917866e-07	1.2939e-06	918.208	730.379	818.643	929.081	369.179	543.187	368.765	396.542
9842	Lrp1	ENSMUSG00000040249	16971	9294.46	-0.407773	0.0769276	-5.30073	1.15338517891825e-07	1.35536e-06	10258.2	9422.74	10512.2	9920.31	6733.61	7668.74	6893.38	8932.62
12298	Phykpl	ENSMUSG00000020359	72947	336.135	0.476351	0.0898785	5.29994	1.15840979132564e-07	1.3604e-06	300.67	291.292	258.3	313.855	409.476	411.162	430.004	373.474
8440	Hibadh	ENSMUSG00000029776	58875	1994.61	-0.32943	0.0621683	-5.299	1.16436203566979e-07	1.36652e-06	2308.18	2225.51	2195.55	2221.06	1883.59	1835.77	1701.38	1703.7
8794	Igbp1	ENSMUSG00000031221	18518	358.195	0.453243	0.0855521	5.29786	1.17167559045349e-07	1.37423e-06	309.781	295.589	356.203	312.071	474.473	401.103	444.648	421.806
2139	Btf3	ENSMUSG00000021660	218490	1748.4	0.297595	0.0561775	5.29741	1.17453891080491e-07	1.37672e-06	1627.87	1491.69	1571.67	1507.75	1932.99	1761.58	1867.79	2048.61
5167	Fbxl4	ENSMUSG00000040410	269514	532.276	-0.573265	0.108296	-5.29349	1.20006510323088e-07	1.40575e-06	551.735	523.295	472.855	503.772	388.678	393.559	308.858	289.992
18070	Zfp598	ENSMUSG00000041130	213753	628.019	-0.709473	0.134168	-5.28795	1.23695232281609e-07	1.44804e-06	730.922	741.549	749.902	888.066	440.675	355.838	508.55	595.361
5680	Gdpd1	ENSMUSG00000061666	66569	25.7791	1.49412	0.282564	5.28775	1.23833196943484e-07	1.44874e-06	21.2595	18.0446	16.6645	21.3992	57.1967	44.0082	69.2267	48.3319
11441	Npdc1	ENSMUSG00000015094	18146	1036.72	-0.480562	0.0908936	-5.28708	1.24282580061949e-07	1.45308e-06	1149.03	1093.85	1181.1	1139.51	792.954	676.469	812.082	984.214
5629	Gbe1	ENSMUSG00000022707	74185	1058.62	0.782919	0.148101	5.28637	1.24765799789834e-07	1.45689e-06	957.69	917.699	930.087	829.218	1912.19	1888.58	1353.91	1100.65
9235	Kansl3	ENSMUSG00000010453	226976	744.185	-0.426972	0.08079	-5.28495	1.25736220602748e-07	1.46729e-06	800.775	816.306	823.851	832.785	557.668	593.482	639.016	643.693
9708	Lhfpl2	ENSMUSG00000045312	218454	1727.57	-0.897066	0.169796	-5.2832	1.26948774325e-07	1.48051e-06	1299.87	1871.49	1496.68	1617.42	647.363	562.047	1114.28	1051.22
3479	Cped1	ENSMUSG00000062980	214642	1229.9	-0.442518	0.083765	-5.28286	1.27184651505026e-07	1.48233e-06	1503.35	1562.15	1448.77	1567.49	913.847	1153.01	1271.37	1138
5904	Gm10638	ENSMUSG00000074178	NA	31.8582	1.47545	0.279311	5.28244	1.27473892582012e-07	1.48476e-06	23.2842	19.7632	24.9967	18.7243	77.9955	49.0377	49.2575	63.7103
2769	Cdc73	ENSMUSG00000026361	214498	901.412	-0.758545	0.143638	-5.28094	1.28522000687466e-07	1.49512e-06	1036.65	1044.87	968.623	1102.06	456.274	831.126	621.709	545.931
9181	Izumo4	ENSMUSG00000055862	71564	46.7168	-1.32518	0.250937	-5.28094	1.28524425841261e-07	1.49512e-06	57.7044	58.4303	41.6612	67.7641	20.7988	25.1475	19.9692	24.166
13851	Rnps1	ENSMUSG00000034681	19826	461.232	0.421186	0.0798003	5.278	1.30602354258545e-07	1.51833e-06	416.079	448.538	414.529	453.841	538.169	559.533	572.451	649.186
5388	Fnta	ENSMUSG00000015994	14272	755.853	-0.388817	0.0736901	-5.27638	1.31761160524209e-07	1.53084e-06	825.071	734.675	867.595	766.804	652.562	611.085	559.139	612.937
2632	Cct3	ENSMUSG00000001416	12462	819.476	0.35944	0.0681436	5.27474	1.32943943105662e-07	1.54362e-06	845.319	757.875	790.522	734.705	1062.04	891.48	1014.44	1041.33
16280	Tm2d2	ENSMUSG00000031556	69742	506.02	-0.47626	0.0903439	-5.27164	1.35210403305145e-07	1.56895e-06	574.007	502.672	570.759	484.157	392.577	416.192	359.446	362.489
3441	Cox10	ENSMUSG00000042148	70383	128.468	0.684024	0.129767	5.27117	1.35553815899024e-07	1.57195e-06	108.322	113.424	89.5716	109.671	172.89	186.092	155.76	163.669
2044	Bmpr1a	ENSMUSG00000021796	12166	1036.86	-0.612293	0.116169	-5.27072	1.35890634784307e-07	1.57487e-06	1090.31	1036.28	1021.74	1174.28	560.268	695.329	837.377	734.865
14808	Slc16a7	ENSMUSG00000020102	20503	413.199	-0.836732	0.158771	-5.27005	1.36385657050339e-07	1.57962e-06	565.908	613.518	586.382	623.251	249.586	456.428	366.103	266.924
13124	Ptk2b	ENSMUSG00000059456	19229	606.156	-0.4828	0.0916734	-5.26652	1.39030756944768e-07	1.60924e-06	581.093	673.667	672.829	643.759	422.476	437.567	468.611	509.682
6906	Gm32591	ENSMUSG00000108015	102635189	6.04809	6.07645	1.15513	5.26038	1.43758965264894e-07	1.66293e-06	0	0.859269	0	0	9.09948	17.6033	18.638	31.8551
827	Adamts2	ENSMUSG00000036545	216725	1642.22	-0.504302	0.0958984	-5.25871	1.45071276299038e-07	1.67706e-06	1623.82	1599.96	1575.84	1718.18	1286.93	1124.09	881.309	1299.47
2122	Bspry	ENSMUSG00000028392	192120	9.4636	5.53658	1.05357	5.25507	1.47964423807762e-07	1.70944e-06	1.01236	0.859269	1.04153	0	5.1997	12.5738	57.2451	57.1196
3286	Cnn1	ENSMUSG00000001349	12797	102.14	1.26934	0.241609	5.25371	1.49063412890892e-07	1.72106e-06	100.223	66.1637	59.3672	90.0549	207.988	193.636	222.324	138.405
778	Actn1	ENSMUSG00000015143	109711	1012.33	0.430159	0.0818983	5.25236	1.50163815442746e-07	1.73269e-06	860.504	899.655	919.671	980.796	1168.63	1160.56	1291.34	1311.55
5289	Fh1	ENSMUSG00000026526	14194	1296.1	0.444216	0.0846421	5.24817	1.53617335927271e-07	1.77143e-06	1276.58	1086.98	1158.18	1181.41	1787.4	1658.48	1455.09	1497.19
3304	Cnppd1	ENSMUSG00000033159	69171	471.005	0.403917	0.0769884	5.24646	1.55048477088823e-07	1.78682e-06	459.61	451.116	416.612	398.56	600.565	515.524	548.488	616.232
10226	Mc2r	ENSMUSG00000045569	17200	227.72	-0.735651	0.140226	-5.24616	1.55299371606543e-07	1.7886e-06	196.397	208.802	185.392	181.001	97.4944	123.223	113.159	128.519
15300	Snx33	ENSMUSG00000032733	235406	300.656	-0.676467	0.128954	-5.24579	1.55614410132694e-07	1.79111e-06	458.598	385.812	407.238	337.037	261.285	217.526	303.532	213.1
959	Agmo	ENSMUSG00000050103	319660	437.452	-0.396736	0.075643	-5.24485	1.56412244072148e-07	1.79918e-06	498.08	547.354	522.848	500.206	348.38	427.508	418.023	378.966
3645	Ctif	ENSMUSG00000052928	269037	630.695	-0.662152	0.126273	-5.24381	1.57294925071585e-07	1.80821e-06	630.699	849.817	783.231	863.1	532.969	514.267	441.986	487.713
4606	Eif3f	ENSMUSG00000031029	66085	1212.76	0.371128	0.0708316	5.23958	1.60938313029588e-07	1.84894e-06	1117.64	1039.72	1147.77	1038.75	1518.31	1356.71	1252.74	1484.01
14873	Slc25a30	ENSMUSG00000022003	67554	104.645	0.701087	0.133841	5.23822	1.62136101184029e-07	1.86155e-06	98.1987	98.8159	90.6132	78.4637	148.191	152.143	142.447	151.587
12921	Prmt7	ENSMUSG00000060098	214572	149.959	0.69774	0.133281	5.23512	1.64882047857174e-07	1.8919e-06	120.471	111.705	126.025	110.562	157.291	168.488	202.355	228.478
8473	Hk2	ENSMUSG00000000628	15277	1416.71	-0.531368	0.101513	-5.23448	1.65453279431508e-07	1.89728e-06	2074.32	1879.22	1922.67	1733.33	1505.31	1407	1204.81	1148.98
10787	Msn	ENSMUSG00000031207	17698	3054.58	0.435893	0.0832934	5.23322	1.66578266488511e-07	1.909e-06	2833.59	2952.45	2954.82	2869.27	3579.99	3377.31	4559.64	4188.4
4017	Dennd4a	ENSMUSG00000053641	102442	425.066	0.665346	0.127203	5.23058	1.68981923630734e-07	1.93534e-06	254.102	325.663	323.916	281.756	418.576	455.17	525.857	481.122
13444	Rassf6	ENSMUSG00000029370	73246	28.4113	2.1372	0.408734	5.22883	1.70582264626122e-07	1.95247e-06	22.2719	17.1854	28.1213	6.24143	113.093	108.134	58.5764	42.8397
13212	Pycr1	ENSMUSG00000025140	209027	41.5634	2.11433	0.404489	5.22717	1.72120838115074e-07	1.96886e-06	19.2348	18.0446	16.6645	25.8573	53.2969	30.177	158.423	104.353
11643	Nvl	ENSMUSG00000026516	67459	263.418	-0.54723	0.104701	-5.22657	1.72683849471607e-07	1.97408e-06	310.794	280.981	258.3	299.589	179.39	225.07	202.355	181.245
15959	Tbc1d9	ENSMUSG00000031709	71310	99.6413	0.726483	0.139111	5.22234	1.76673261277236e-07	2.01844e-06	85.038	90.2232	83.3224	88.2716	132.592	126.995	159.754	154.882
13201	Pwwp3a	ENSMUSG00000020156	68114	541.008	-0.488502	0.0936216	-5.21784	1.81025922986321e-07	2.06689e-06	634.748	604.066	645.749	568.862	479.672	465.229	382.078	420.707
5530	G6pdx	ENSMUSG00000031400	14381	2278.13	-0.56229	0.107854	-5.21344	1.85369977589877e-07	2.11518e-06	2322.35	2221.21	2363.23	2065.02	1860.19	1615.73	1252.74	1347.8
4663	Elmo1	ENSMUSG00000041112	140580	172.7	0.719173	0.138021	5.21061	1.88220405992981e-07	2.14639e-06	154.891	137.483	135.399	149.794	244.386	225.07	266.256	216.395
5250	Fermt2	ENSMUSG00000037712	218952	2444.82	0.395188	0.0758517	5.21	1.88836942058255e-07	2.14944e-06	2043.95	2136.14	2030.98	2139.03	2408.76	2554.99	3219.04	2801.05
12720	Ppfibp1	ENSMUSG00000016487	67533	1831.11	0.453596	0.0870605	5.21013	1.88713230271105e-07	2.14944e-06	1682.54	1726.27	1739.36	1790.4	2121.48	2117.42	2898.2	2367.17
14689	Shisa5	ENSMUSG00000025647	66940	1213.86	0.47683	0.0915209	5.21006	1.88778664830461e-07	2.14944e-06	1067.02	1136.81	1013.41	1064.61	1465.02	1239.77	1472.4	1779.49
9113	Isoc1	ENSMUSG00000024601	66307	1567.4	-0.361823	0.0694773	-5.20779	1.91107083341002e-07	2.17261e-06	1637.99	1576.76	1494.6	1535.39	1129.63	1194.51	1349.92	1187.43
16645	Tomm5	ENSMUSG00000078713	68512	197.287	0.612542	0.117618	5.20788	1.91009855430895e-07	2.17261e-06	154.891	177.009	170.811	159.602	291.183	207.467	255.606	259.235
1911	BC051226	ENSMUSG00000092564	NA	75.864	-0.992911	0.190779	-5.20451	1.94506927762022e-07	2.2099e-06	102.248	90.2232	80.1978	82.0302	42.8975	50.2951	35.9446	48.3319
4762	Epb41	ENSMUSG00000028906	269587	647.8	0.423818	0.0815098	5.1996	1.99721140747065e-07	2.26775e-06	601.34	630.703	611.378	619.685	908.648	813.523	885.303	703.01
14182	Rtl8b	ENSMUSG00000067924	553127	899.792	-0.5458	0.104997	-5.19825	2.01175052971931e-07	2.28286e-06	942.505	827.476	938.419	778.395	631.764	543.187	535.176	674.45
17160	Ube3b	ENSMUSG00000029577	117146	886.867	-0.329865	0.0634708	-5.19711	2.02412902585828e-07	2.2955e-06	1018.43	1019.95	963.416	1035.19	794.254	768.257	812.082	837.021
9654	Ldb1	ENSMUSG00000025223	16825	893.261	-0.526818	0.101449	-5.19296	2.06977774125279e-07	2.3444e-06	966.801	976.989	987.371	884.5	776.055	680.241	536.507	654.678
13790	Rnf144a	ENSMUSG00000020642	108089	653.528	-0.408991	0.078757	-5.19307	2.06854562253885e-07	2.3444e-06	708.65	700.304	698.867	691.015	542.069	495.406	587.096	486.615
14127	Rrbp1	ENSMUSG00000027422	81910	4013.66	-0.304566	0.0586516	-5.19279	2.07166890033837e-07	2.3451e-06	3926.93	4122.77	4016.14	4257.55	3160.12	3059.2	3491.95	3505.16
14039	Rps15a-ps6	ENSMUSG00000083022	NA	50.2645	1.16246	0.224021	5.18907	2.11346940156305e-07	2.39096e-06	34.4202	46.4005	30.2044	33.882	66.2962	94.3032	85.2021	80.1871
8762	Ifit2	ENSMUSG00000045932	15958	163.863	0.644595	0.124236	5.18848	2.12018422513343e-07	2.39709e-06	143.755	166.698	163.52	148.903	237.886	236.387	280.901	220.789
1065	Akt2	ENSMUSG00000004056	11652	3641.45	-0.307305	0.0592312	-5.18823	2.12297078552705e-07	2.39878e-06	3986.66	3933.73	4094.26	4180.87	3385	3117.04	3177.77	3406.3
10045	Magee1	ENSMUSG00000031227	107528	142.829	-0.768158	0.148082	-5.18739	2.13262943703632e-07	2.40822e-06	183.237	165.839	201.015	189.026	96.1945	124.48	102.509	109.845
15402	Spcs3	ENSMUSG00000054408	76687	359.202	0.61778	0.119115	5.1864	2.1439453246679e-07	2.41952e-06	335.09	337.693	319.75	344.17	408.176	461.457	650.997	531.651
14146	Rsbn1l	ENSMUSG00000039968	242860	340.726	-0.545231	0.105134	-5.18604	2.14810071760219e-07	2.42273e-06	397.857	390.108	354.12	388.752	226.187	277.88	299.539	247.152
5482	Fuca2	ENSMUSG00000019810	66848	260.882	0.900924	0.173765	5.18473	2.16324010300772e-07	2.43832e-06	186.274	197.632	219.763	185.46	274.284	280.395	464.618	452.563
10465	Miga2	ENSMUSG00000026858	108958	793.811	-0.59661	0.115104	-5.18324	2.18058325994298e-07	2.45637e-06	843.294	718.349	725.947	757.888	569.367	609.828	398.053	437.184
8277	H2bc6	ENSMUSG00000047246	319179	37.3173	-1.56522	0.302189	-5.1796	2.22361190799082e-07	2.50332e-06	46.5684	47.2598	61.4503	32.0988	9.09948	12.5738	21.3005	19.7722
11067	Nav3	ENSMUSG00000020181	260315	218.549	-0.7572	0.146242	-5.1777	2.24636899316872e-07	2.5274e-06	259.164	305.041	248.926	279.973	111.794	184.834	191.705	159.276
5100	Fam8a1	ENSMUSG00000069237	97863	940.617	-0.37376	0.0722141	-5.17572	2.27027974066406e-07	2.55275e-06	1042.73	1037.14	991.537	1058.37	786.455	853.759	812.082	738.16
4891	Evc2	ENSMUSG00000050248	68525	217.651	-0.710834	0.137395	-5.17365	2.29568021331982e-07	2.57975e-06	258.151	237.158	224.971	255.899	129.993	153.4	131.797	179.048
14429	Sec24b	ENSMUSG00000001052	99683	726.538	-0.430508	0.0832277	-5.17266	2.30786191420527e-07	2.59186e-06	984.012	869.58	843.64	1002.2	716.259	710.418	686.942	633.807
16974	Ttc33	ENSMUSG00000022151	67515	209.321	-0.567779	0.10979	-5.17151	2.32206968100883e-07	2.60624e-06	230.818	241.455	210.389	215.775	166.39	158.429	155.76	128.519
3716	Cxcl2	ENSMUSG00000058427	20310	93.0515	1.77069	0.342412	5.17124	2.32549374093039e-07	2.6085e-06	70.865	75.6157	47.9104	65.9808	132.592	96.818	335.483	324.044
5332	Fkrp	ENSMUSG00000048920	243853	264.568	-0.531196	0.102742	-5.17018	2.33866697005768e-07	2.62169e-06	305.732	287.855	261.424	283.539	218.387	221.298	169.073	180.146
9665	Ldlrad3	ENSMUSG00000048058	241576	183.95	0.604339	0.116947	5.16766	2.37046533795863e-07	2.65572e-06	167.039	187.321	142.69	181.893	259.985	253.99	272.913	249.349
15120	Smarca2	ENSMUSG00000024921	67155	1447.04	-0.302425	0.0585241	-5.16753	2.37208057844077e-07	2.65593e-06	1633.95	1616.29	1661.24	1663.79	1354.52	1464.84	1329.95	1187.43
3223	Cln5	ENSMUSG00000022125	211286	303.596	0.527812	0.102206	5.16421	2.41455586280913e-07	2.70185e-06	303.707	253.484	284.338	293.347	380.878	363.382	477.93	413.018
16936	Tspan5	ENSMUSG00000028152	56224	363.115	-0.47987	0.0930109	-5.15929	2.47894256251917e-07	2.77222e-06	358.375	358.315	366.619	364.678	289.883	264.049	259.6	227.38
15984	Tbx3	ENSMUSG00000018604	21386	302.855	0.776279	0.150476	5.15883	2.48497102371828e-07	2.77729e-06	274.349	269.81	308.293	265.707	461.473	377.213	644.341	432.79
1709	Atp6v1e1	ENSMUSG00000019210	11973	1253.48	0.30343	0.0588237	5.15829	2.4921280365703e-07	2.7836e-06	1081.2	1110.18	1133.19	1086.9	1383.12	1308.93	1364.56	1386.25
8457	Hip1	ENSMUSG00000039959	215114	1572.79	-0.481097	0.0933291	-5.15485	2.53838359937759e-07	2.83356e-06	1204.71	1692.76	1453.98	1418.59	1023.04	976.982	1069.02	1066.6
6978	Gm34907	ENSMUSG00000115762	NA	27.1067	-2.03943	0.395774	-5.15301	2.56338350789518e-07	2.85974e-06	32.3954	28.3559	32.2874	24.9657	6.49963	5.02951	11.9815	5.49226
4876	Etl4	ENSMUSG00000036617	208618	616.491	0.674112	0.130903	5.14973	2.60865673320118e-07	2.9085e-06	466.697	626.407	517.641	551.921	917.747	930.459	858.677	748.046
13136	Ptpa	ENSMUSG00000039515	110854	2048.38	-0.346698	0.0673552	-5.14731	2.64249233862407e-07	2.94267e-06	1913.36	1797.59	1800.81	1734.23	1541.71	1329.05	1284.69	1537.83
3487	Cpne2	ENSMUSG00000034361	234577	674.61	-0.443761	0.0862261	-5.14648	2.65422090046979e-07	2.95396e-06	556.797	649.607	592.631	557.27	423.776	424.993	418.023	464.646
10957	Myo1e	ENSMUSG00000032220	71602	263.171	0.805516	0.156565	5.14492	2.67641874804303e-07	2.97687e-06	199.434	208.802	226.012	222.017	310.682	290.454	439.323	454.76
2001	Bicdl1	ENSMUSG00000041609	75665	113.004	-0.824278	0.160251	-5.14368	2.69406158174333e-07	2.9947e-06	100.223	121.157	151.022	118.587	74.0957	64.1262	74.5518	64.8087
11746	Os9	ENSMUSG00000040462	216440	2061.14	-0.310814	0.0604559	-5.14116	2.73046497963123e-07	3.03334e-06	2180.62	2131.85	2218.46	2235.32	1775.7	1589.32	1829.18	1870.67
17934	Zfp267	ENSMUSG00000033883	241944	152.217	-0.811935	0.157964	-5.13999	2.7475393664054e-07	3.05048e-06	146.792	201.928	153.105	205.967	89.6948	119.451	99.8462	95.5654
16141	Tgif1	ENSMUSG00000047407	21815	137.038	0.99649	0.193923	5.13859	2.76809703015508e-07	3.07146e-06	99.211	122.016	119.776	107.888	175.49	181.062	272.913	265.826
4842	Ermp1	ENSMUSG00000046324	226090	1844.19	-0.444192	0.0865119	-5.13447	2.82944858010007e-07	3.13639e-06	2192.77	1921.33	1916.42	1988.34	1637.91	1630.82	1391.19	1236.86
7989	Gphn	ENSMUSG00000047454	268566	531.591	-0.450838	0.0878067	-5.13443	2.83000565513889e-07	3.13639e-06	632.723	588.599	622.835	619.685	473.173	485.347	436.661	408.624
11929	Patl1	ENSMUSG00000046139	225929	290.472	0.454008	0.0885273	5.12846	2.92129118117209e-07	3.23562e-06	286.497	244.032	284.338	276.406	356.179	380.985	386.072	369.08
8969	Immp2l	ENSMUSG00000056899	93757	139.826	0.604553	0.117888	5.12821	2.92511044259384e-07	3.23792e-06	128.569	128.89	132.274	122.154	207.988	184.834	193.036	192.229
15288	Snx19	ENSMUSG00000031993	102607	513.951	-0.423266	0.0826048	-5.12399	2.99142453633831e-07	3.30934e-06	574.007	551.651	520.765	641.084	415.976	432.537	443.317	416.314
2369	Carmn	ENSMUSG00000097324	NA	29.2787	-2.26976	0.442979	-5.12386	2.99339946833034e-07	3.30955e-06	38.4696	48.9783	48.9519	41.9067	7.79955	7.54426	9.31898	12.083
11750	Osbpl11	ENSMUSG00000022807	106326	932.881	-0.449608	0.0877567	-5.12334	3.0016566270004e-07	3.3167e-06	1186.48	1214.15	1087.36	1204.6	902.148	955.606	830.72	751.342
2822	Cdk5rap2	ENSMUSG00000039298	214444	110.482	0.675378	0.131853	5.12222	3.01956852910547e-07	3.3345e-06	102.248	94.5196	102.07	96.2963	136.492	155.915	179.723	158.177
8068	Gpx1	ENSMUSG00000063856	14775	4992.38	-0.50808	0.0991963	-5.12197	3.0236679450745e-07	3.33703e-06	6588.42	5589.55	6155.45	5471.95	3968.67	3697.94	4033.79	5033.11
13442	Rassf4	ENSMUSG00000042129	213391	124.742	0.909977	0.177822	5.11735	3.09865858246006e-07	3.41572e-06	91.1122	114.283	89.5716	123.937	187.189	169.746	240.962	192.229
17798	Zbtb7a	ENSMUSG00000035011	16969	999.557	-0.322652	0.0630799	-5.11498	3.13782447194258e-07	3.45684e-06	1053.86	1037.14	1088.4	1086.01	831.952	809.75	865.334	900.731
10216	Mbnl1	ENSMUSG00000027763	56758	2455.81	-0.381817	0.0746606	-5.11403	3.15350589835212e-07	3.47205e-06	2506.6	2582.1	2627.78	2575.04	1843.29	2285.91	1974.29	1797.07
872	Adgrd1	ENSMUSG00000044017	243277	498.531	-0.819856	0.160338	-5.11328	3.16612705000393e-07	3.48387e-06	447.462	596.333	619.711	674.966	341.88	424.993	296.876	262.53
14551	Serpine1	ENSMUSG00000037411	18787	1689.75	-2.20303	0.430885	-5.1128	3.17422852643518e-07	3.49071e-06	3711.3	3753.29	3522.46	3078.81	254.785	303.028	1191.5	1304.96
9376	Kdr	ENSMUSG00000062960	16542	2799.43	0.665007	0.130082	5.1122	3.1842272293578e-07	3.49962e-06	2061.16	2423.14	2320.53	2322.7	4192.26	3831.23	3561.18	2891.13
1692	Atp6ap1	ENSMUSG00000019087	54411	1363.75	0.394355	0.0771612	5.1108	3.20796633269475e-07	3.52362e-06	1245.2	1192.67	1258.17	1236.69	1483.21	1473.65	1769.27	1754.23
5105	Fan1	ENSMUSG00000033458	330554	165.916	-0.690869	0.135255	-5.1079	3.25759437851409e-07	3.57601e-06	182.224	181.306	163.52	182.785	98.7943	134.539	115.822	92.27
10291	Med12	ENSMUSG00000079487	59024	582.718	-0.395027	0.0774072	-5.10324	3.33893012557467e-07	3.66313e-06	610.452	637.578	670.746	647.325	504.371	521.811	477.93	449.267
16712	Trabd	ENSMUSG00000015363	67976	325.382	0.463729	0.0908833	5.10247	3.35241322767177e-07	3.67574e-06	300.67	290.433	287.462	298.697	458.874	355.838	422.017	388.852
17741	Yrdc	ENSMUSG00000028889	230734	123.449	0.680623	0.133427	5.10107	3.37733175022747e-07	3.70087e-06	110.347	114.283	95.8208	112.346	171.59	148.37	202.355	173.556
8142	Gsta4	ENSMUSG00000032348	14860	205.081	0.507008	0.0994108	5.10013	3.39420067757993e-07	3.71715e-06	266.25	248.329	255.175	279.973	405.577	383.5	358.115	346.013
3274	Cndp2	ENSMUSG00000024644	66054	791.66	0.670664	0.131531	5.09892	3.41595023711159e-07	3.73876e-06	660.057	689.134	684.286	623.251	891.749	783.346	1162.21	1388.44
15619	Stat1	ENSMUSG00000026104	20846	982.841	-0.548255	0.107559	-5.09723	3.4465582235154e-07	3.77003e-06	1430.46	1214.15	1245.67	1148.42	968.444	995.842	720.224	761.228
13013	Psap	ENSMUSG00000004207	19156	18115.7	0.504798	0.0990678	5.09549	3.47847141038922e-07	3.80269e-06	16485.2	15997	16167.7	16730.6	20954.8	18672	24813.8	28325.8
2318	Cand2	ENSMUSG00000030319	67088	56.253	-1.29231	0.25364	-5.09506	3.48632784159738e-07	3.80903e-06	67.828	66.1637	84.364	51.7147	22.0987	22.6328	30.6195	34.052
5614	Gata2	ENSMUSG00000015053	14461	475.906	0.859384	0.168852	5.08955	3.58905214084925e-07	3.91664e-06	368.498	427.057	424.944	395.885	635.663	612.342	1051.71	634.906
5851	Gm10221	ENSMUSG00000067719	NA	1218.9	0.457081	0.0898409	5.08768	3.62479770157294e-07	3.95332e-06	1113.59	949.492	1058.19	1094.03	1684.7	1491.25	1198.15	1410.41
2661	Cd209d	ENSMUSG00000031495	170779	33.9906	-1.71156	0.336453	-5.08707	3.63640555741078e-07	3.96131e-06	42.519	39.5264	34.3705	45.4733	9.09948	7.54426	17.3067	15.3783
12588	Pno1	ENSMUSG00000020116	66249	289.555	0.491511	0.0966295	5.08655	3.64644006650502e-07	3.9699e-06	255.114	230.284	265.59	245.199	371.779	308.057	356.784	361.391
16225	Timm8b	ENSMUSG00000039016	30057	279.608	0.520214	0.102297	5.08532	3.67007533102929e-07	3.99328e-06	234.867	238.018	210.389	221.125	345.78	326.918	271.582	351.505
11695	Oga	ENSMUSG00000025220	76055	774.812	-0.374677	0.0737715	-5.07889	3.79650932335239e-07	4.126e-06	949.591	847.239	908.215	899.657	649.963	672.696	789.45	668.958
16915	Tshz2	ENSMUSG00000047907	228911	1595.26	-0.380173	0.0748811	-5.07702	3.83399060116602e-07	4.16305e-06	1702.79	1756.35	1720.61	1754.73	1436.42	1506.34	1155.55	1231.37
6628	Gm20257	ENSMUSG00000102059	NA	66.5634	-1.18903	0.23423	-5.07633	3.84795398776753e-07	4.17456e-06	69.8527	79.0528	80.1978	69.5473	35.098	47.7803	29.2882	19.7722
13895	Rpl11	ENSMUSG00000059291	67025	3302.05	0.331841	0.0653838	5.07529	3.86908446946666e-07	4.19502e-06	3006.7	2759.11	3052.73	2855.9	4021.97	3487.96	3370.81	3807.24
11363	Nlrx1	ENSMUSG00000032109	270151	344.117	-0.545497	0.10755	-5.07203	3.93586316307176e-07	4.26493e-06	344.202	318.789	349.954	344.17	235.286	230.1	202.355	259.235
3143	Ckb	ENSMUSG00000001270	12709	721.452	0.564367	0.111279	5.07164	3.94396764972001e-07	4.27121e-06	602.353	527.591	643.666	556.379	961.945	822.324	650.997	1003.99
13880	Rpe	ENSMUSG00000026005	66646	610.14	-0.547338	0.10793	-5.07123	3.95258654778334e-07	4.27804e-06	676.255	714.053	597.839	656.242	440.675	487.862	488.581	395.443
13975	Rpl37a	ENSMUSG00000046330	19981	1965.36	0.398399	0.0786058	5.06832	4.01343478729081e-07	4.34136e-06	1880.96	1566.45	1815.39	1718.18	2511.46	2265.79	1972.96	2444.06
8354	Hcn2	ENSMUSG00000020331	15166	36.7916	-1.61169	0.318013	-5.068	4.02021831227779e-07	4.34616e-06	40.4943	43.8227	36.4536	45.4733	16.899	16.3459	7.98769	13.1814
14726	Sik3	ENSMUSG00000034135	70661	630.926	-0.382207	0.0754279	-5.06719	4.03740750462116e-07	4.36219e-06	604.377	643.593	595.755	650	532.969	485.347	420.685	475.63
13964	Rpl36	ENSMUSG00000057863	54217	1234.6	0.50665	0.0999943	5.06679	4.04579409256752e-07	4.3687e-06	1167.25	958.085	1056.11	1028.94	1804.3	1463.59	1191.5	1519.16
898	Adhfe1	ENSMUSG00000025911	76187	2088.11	-0.30327	0.0598677	-5.06567	4.06965028465842e-07	4.3919e-06	2380.05	2194.57	2161.18	2137.24	1845.89	1849.6	1751.97	1743.24
13513	Rbms3	ENSMUSG00000039607	207181	272.954	-0.62932	0.124264	-5.06438	4.09725394295409e-07	4.41911e-06	252.077	277.544	269.756	294.239	139.092	221.298	174.398	172.457
4631	Eif4g2	ENSMUSG00000005610	13690	9217.93	0.391702	0.0773951	5.06107	4.16915353939601e-07	4.49404e-06	8228.44	8115.8	8083.32	8330.52	9147.57	9939.56	12793.6	11096.6
7188	Gm4332	ENSMUSG00000106037	NA	212.118	0.760044	0.150238	5.05894	4.21594559173923e-07	4.54033e-06	173.113	175.291	199.974	127.503	297.683	243.931	356.784	246.053
1320	Apba3	ENSMUSG00000004931	57267	293.567	0.462063	0.0913524	5.05802	4.23622701788399e-07	4.55838e-06	262.201	261.218	269.756	268.381	376.978	319.374	346.133	416.314
5083	Fam53b	ENSMUSG00000030956	77938	632.499	-0.541906	0.107157	-5.05711	4.25656811961041e-07	4.5776e-06	749.145	829.195	810.311	913.032	482.272	501.693	649.666	633.807
3033	Chd7	ENSMUSG00000041235	320790	346.896	-0.602062	0.119057	-5.05693	4.26069499055703e-07	4.57938e-06	376.597	469.161	397.865	394.993	309.382	308.057	239.631	225.183
775	Actg2	ENSMUSG00000059430	11468	65.0625	1.35748	0.268524	5.05533	4.29640400883983e-07	4.61508e-06	74.9145	30.9337	38.5366	53.498	137.792	134.539	161.085	73.5963
15994	Tcaf2	ENSMUSG00000029851	232748	187.978	-0.597535	0.118224	-5.05425	4.32088484884292e-07	4.63869e-06	205.509	210.521	201.015	196.159	140.392	129.51	125.141	141.7
10512	Mlec	ENSMUSG00000048578	109154	2438.85	-0.474053	0.0938181	-5.0529	4.35152773928719e-07	4.66887e-06	2628.08	2618.19	2560.08	2635.67	1660	1526.46	2271.17	2059.6
14495	Sephs2	ENSMUSG00000049091	20768	613.724	-0.423557	0.0838297	-5.05259	4.35869525630893e-07	4.67385e-06	873.665	667.652	795.729	781.962	633.064	562.047	569.789	559.113
12364	Pim3	ENSMUSG00000035828	223775	3773.27	-0.600969	0.118947	-5.05239	4.36313767228586e-07	4.67591e-06	5751.2	5355.82	5578.44	5422.91	4649.83	3985.88	2749.1	3192.1
9369	Kdm5b	ENSMUSG00000042207	75605	422.53	-0.446168	0.088316	-5.05195	4.37317804346563e-07	4.68396e-06	481.882	485.487	432.235	441.358	283.384	328.175	374.09	364.686
4730	Eno1	ENSMUSG00000063524	13806	5929.29	0.633344	0.125436	5.04914	4.43806796977681e-07	4.74796e-06	4173.95	4058.33	4271.32	4048.01	7899.64	7356.91	4740.7	5676.8
15325	Sorcs2	ENSMUSG00000029093	81840	56.2796	1.84209	0.364827	5.04922	4.43628700867188e-07	4.74796e-06	24.2966	27.4966	22.9137	33.882	50.6971	94.3032	75.8831	168.063
9631	Lats1	ENSMUSG00000040021	16798	522.467	-0.382931	0.0758936	-5.04563	4.52024534048602e-07	4.83308e-06	567.933	582.584	555.136	593.827	397.777	485.347	460.624	421.806
8441	Hibch	ENSMUSG00000041426	227095	1088.07	-0.458782	0.0909635	-5.04358	4.56891602961837e-07	4.8823e-06	1340.36	1196.1	1272.75	1274.14	890.449	1034.82	975.83	799.674
9487	Klhl33	ENSMUSG00000090799	546611	39.5101	-1.55721	0.30883	-5.0423	4.59974409031541e-07	4.91241e-06	48.5932	35.23	30.2044	46.3649	10.3994	17.6033	13.3128	13.1814
4487	Eda2r	ENSMUSG00000034457	245527	33.7412	1.58625	0.314854	5.03806	4.7027501340584e-07	5.01952e-06	22.2719	30.9337	13.5399	18.7243	74.0957	72.9278	78.5457	34.052
14655	Sh3d19	ENSMUSG00000028082	27059	432.429	-0.438223	0.0869899	-5.03763	4.71331659821302e-07	5.0279e-06	537.562	516.421	557.219	547.462	330.181	394.816	433.998	431.692
10224	Mbtps1	ENSMUSG00000031835	56453	1051.33	-0.287322	0.0570459	-5.03668	4.73682420963995e-07	5.05007e-06	1104.48	1062.92	1042.57	1096.71	868.35	872.619	885.303	901.83
17379	Vapa	ENSMUSG00000024091	30960	816.649	0.302876	0.0601874	5.03222	4.84828187825268e-07	5.16592e-06	690.428	689.993	656.164	683.882	838.452	858.788	834.714	826.037
1993	Bhlha15	ENSMUSG00000052271	17341	28.3455	6.85854	1.36296	5.0321	4.85126606589063e-07	5.16612e-06	2.02472	0	0	1.78327	24.6986	7.54426	307.526	101.058
14049	Rps19	ENSMUSG00000040952	20085	2243.26	0.318465	0.0633045	5.03068	4.88747291054491e-07	5.20169e-06	2090.52	1980.62	2139.3	1950.89	2753.24	2573.85	2205.94	2637.39
14140	Rrp9	ENSMUSG00000041506	27966	126.313	0.703303	0.139979	5.02434	5.05178796680745e-07	5.37348e-06	129.582	99.6752	90.6132	104.321	187.189	154.657	157.091	190.032
7139	Gm40761	ENSMUSG00000112246	NA	38.5545	-1.53552	0.305661	-5.0236	5.07126017171885e-07	5.39109e-06	68.8403	51.5561	59.3672	43.69	9.09948	10.059	19.9692	36.2489
10837	Mthfsl	ENSMUSG00000079427	100039707	119.242	-0.772705	0.153881	-5.02143	5.12880863600407e-07	5.44914e-06	141.73	107.409	145.814	142.661	94.8945	75.4426	67.8954	75.7933
10532	Mmadhc	ENSMUSG00000026766	109129	595.456	0.339164	0.067563	5.01996	5.16829456492702e-07	5.48794e-06	535.537	561.103	524.931	534.98	742.257	655.093	678.954	655.776
15222	Snhg11	ENSMUSG00000044349	319317	191.464	-1.5557	0.310028	-5.01794	5.2228623444614e-07	5.5427e-06	173.113	212.239	171.853	148.903	48.0972	74.1852	74.5518	43.9381
13173	Ptrh1	ENSMUSG00000053746	329384	34.6002	1.46869	0.292759	5.01673	5.25585064734186e-07	5.57451e-06	22.2719	18.9039	26.0383	13.3745	46.7973	40.236	50.5887	82.384
10421	Mgat4a	ENSMUSG00000026110	269181	294.333	0.920552	0.183574	5.01461	5.31401595308945e-07	5.63298e-06	249.04	279.262	220.804	229.15	393.877	404.875	678.954	376.769
13011	Prxl2b	ENSMUSG00000029059	66469	928.392	-0.397352	0.0792574	-5.01343	5.34670906757827e-07	5.66439e-06	620.575	612.659	598.88	561.729	474.473	448.883	390.066	499.796
17694	Xpot	ENSMUSG00000034667	73192	563.327	0.394682	0.0787481	5.01196	5.38785442936924e-07	5.70471e-06	598.303	536.184	497.852	551.921	724.058	680.241	741.524	726.077
12768	Ppp1r15a	ENSMUSG00000040435	17872	1119.56	0.461256	0.0920367	5.01165	5.39648589854672e-07	5.71059e-06	984.012	1158.29	1126.94	1019.14	1550.81	1393.17	1508.34	1453.25
14406	Sdhc	ENSMUSG00000058076	66052	1516.31	0.337322	0.0673529	5.00827	5.49203161829904e-07	5.80371e-06	1456.78	1276.87	1346.7	1311.59	1821.2	1743.98	1616.18	1629.01
17937	Zfp275	ENSMUSG00000031365	27081	159.112	-0.681447	0.136066	-5.00821	5.4938955508114e-07	5.80371e-06	221.706	182.165	190.6	198.834	115.693	165.974	106.503	106.55
14553	Serpinf1	ENSMUSG00000000753	20317	1065.07	0.547879	0.109402	5.00794	5.50155404064924e-07	5.80849e-06	761.293	752.72	816.56	995.062	1237.53	1253.6	969.174	1399.43
4706	Eml1	ENSMUSG00000058070	68519	266.685	0.518409	0.103551	5.00631	5.54834697985482e-07	5.85455e-06	250.052	235.44	235.386	245.199	336.681	313.087	407.372	328.437
8958	Il7r	ENSMUSG00000003882	16197	22.7481	2.82223	0.563768	5.00602	5.55658082580626e-07	5.8599e-06	10.1236	9.45196	3.12459	16.0494	22.0987	38.9787	102.509	112.042
8053	Gprasp1	ENSMUSG00000043384	67298	239.676	-0.614497	0.122763	-5.00554	5.57049550934008e-07	5.87123e-06	308.769	286.137	285.379	251.44	152.091	220.041	173.067	192.229
3162	Clcn7	ENSMUSG00000036636	26373	480.358	0.432576	0.0864573	5.00335	5.63420390350919e-07	5.93499e-06	449.487	432.212	399.948	414.609	532.969	510.495	595.083	648.087
8964	Ilk	ENSMUSG00000030890	16202	1661.13	-0.30369	0.0607007	-5.00307	5.64238544434544e-07	5.94023e-06	1693.67	1647.22	1613.33	1489.03	1363.62	1242.29	1230.1	1379.66
5334	Flacc1	ENSMUSG00000047528	108812	183.952	-0.767582	0.153528	-4.99963	5.74390554001999e-07	6.04367e-06	133.631	175.291	149.98	159.602	76.6956	95.5606	95.8523	95.5654
4438	E230016M11Rik	ENSMUSG00000087231	320172	35.7644	1.57832	0.315751	4.99862	5.77418898310052e-07	6.07208e-06	34.4202	24.9188	20.8306	10.6996	62.3964	49.0377	75.8831	82.384
10135	Map7d1	ENSMUSG00000028849	245877	2143.06	-0.320821	0.0641834	-4.9985	5.77784999715065e-07	6.07248e-06	2321.34	2191.14	2242.42	2253.16	1917.39	1604.41	1791.91	1895.93
13860	Rock2	ENSMUSG00000020580	19878	2439.68	-0.787054	0.157508	-4.99692	5.82539955018117e-07	6.11898e-06	3050.23	3200.78	2906.91	3285.67	1159.53	1948.93	2154.02	1948.66
17019	Tuba1c	ENSMUSG00000043091	22146	254.206	0.702927	0.140722	4.99515	5.87901345242734e-07	6.1718e-06	254.102	196.773	213.514	189.026	311.982	257.762	408.704	407.526
13803	Rnf170	ENSMUSG00000013878	77733	213.497	-0.616936	0.123602	-4.99129	5.99760551880994e-07	6.29273e-06	238.916	250.907	243.718	225.583	148.191	183.577	135.791	157.079
12427	Pla2g15	ENSMUSG00000031903	192654	650.72	-0.572131	0.114732	-4.98668	6.14263937745656e-07	6.44124e-06	525.414	425.338	491.602	463.649	308.082	260.277	303.532	405.329
4371	Dusp12	ENSMUSG00000026659	80915	50.0723	1.04886	0.210401	4.98504	6.19498511733722e-07	6.49246e-06	33.4078	43.8227	32.2874	36.5569	89.6948	60.3541	74.5518	79.0886
17050	Tusc2	ENSMUSG00000010054	80385	269.101	-0.552544	0.110873	-4.98359	6.24152440290545e-07	6.53753e-06	311.806	301.603	314.542	304.047	206.688	226.328	167.742	236.167
15493	Srd5a2	ENSMUSG00000038541	94224	11.9768	4.89036	0.981701	4.98152	6.30878698475406e-07	6.60424e-06	0	0	5.20765	0.891633	6.49963	21.3754	49.2575	96.6639
982	Ahcyl2	ENSMUSG00000029772	74340	1886.43	-0.576197	0.115717	-4.97939	6.37864106682081e-07	6.67156e-06	2197.83	1901.56	1987.24	2100.69	1127.04	1086.37	1668.1	1608.14
14417	Sec14l1	ENSMUSG00000020823	74136	770.761	0.470431	0.0944768	4.97934	6.38029974155032e-07	6.67156e-06	619.563	717.49	625.96	705.281	943.746	891.48	1063.69	805.166
11868	Pam16	ENSMUSG00000014301	66449	184.707	0.60345	0.121394	4.97099	6.66112037688689e-07	6.96127e-06	160.965	138.342	141.648	129.287	228.787	213.754	178.392	241.66
3847	D830050J10Rik	ENSMUSG00000107994	NA	178.613	-0.638014	0.128407	-4.9687	6.74038074826779e-07	7.03615e-06	187.286	157.246	211.431	174.76	133.892	114.421	95.8523	123.027
18307	Zmym3	ENSMUSG00000031310	56364	244.05	-0.500565	0.100742	-4.96876	6.73817089841713e-07	7.03615e-06	294.596	296.448	279.13	247.874	209.288	187.349	195.699	197.722
14436	Sec61b	ENSMUSG00000053317	66212	290.498	0.509963	0.102684	4.96636	6.82206396536356e-07	7.1174e-06	252.077	244.892	259.341	240.741	378.278	280.395	380.747	378.966
14189	Rtn4ip1	ENSMUSG00000019864	170728	125.906	0.59956	0.120787	4.96377	6.91393324053843e-07	7.20919e-06	117.433	122.016	117.693	117.696	187.189	191.121	159.754	181.245
15033	Slc6a13	ENSMUSG00000030108	14412	575.691	-0.992185	0.199915	-4.96302	6.94038020213526e-07	7.23269e-06	921.245	742.408	811.352	766.804	296.383	231.357	491.243	608.543
9086	Irf6	ENSMUSG00000026638	54139	22.7439	2.65817	0.535749	4.96159	6.99188747456721e-07	7.28227e-06	6.07415	10.3112	11.4568	10.6996	18.199	26.4049	134.46	64.8087
8288	H3f3b	ENSMUSG00000016559	15081	2001.95	0.27825	0.0560863	4.9611	7.0094428583857e-07	7.29644e-06	1971.06	2098.33	2101.81	1887.59	2489.36	2358.84	2520.12	2405.61
4698	Emd	ENSMUSG00000001964	13726	244.694	0.657282	0.132492	4.96093	7.01574144162028e-07	7.2989e-06	186.274	216.536	217.68	239.849	328.881	259.02	411.366	359.194
4057	Dgkz	ENSMUSG00000040479	104418	490.361	0.381031	0.0768409	4.9587	7.09663825194002e-07	7.37891e-06	400.894	455.413	447.858	427.092	570.667	514.267	577.777	592.066
15518	Srpk2	ENSMUSG00000062604	20817	724.493	-0.385446	0.0777341	-4.95851	7.10349243040163e-07	7.38189e-06	818.997	850.676	799.895	859.534	561.568	662.637	690.936	634.906
11006	Naa80	ENSMUSG00000079334	56441	225.13	-0.583014	0.117613	-4.95704	7.15758492272045e-07	7.43393e-06	277.386	278.403	267.673	248.766	162.491	187.349	141.116	220.789
6281	Gm14494	ENSMUSG00000083097	NA	385.58	0.415605	0.0838594	4.95597	7.197080618376e-07	7.47076e-06	335.09	314.492	348.913	352.195	396.477	436.31	497.9	469.039
4433	E130311K13Rik	ENSMUSG00000048581	329659	104.936	-0.680434	0.137444	-4.95061	7.39805963062043e-07	7.67507e-06	141.73	125.453	119.776	125.72	72.7958	74.1852	87.8646	84.5809
15947	Tbc1d23	ENSMUSG00000022749	67581	245.405	-0.482608	0.0975258	-4.94852	7.47813486269776e-07	7.7538e-06	278.398	274.966	306.21	277.298	200.188	222.556	214.336	177.949
15796	Syde1	ENSMUSG00000032714	71709	526.012	-0.404307	0.0817098	-4.94809	7.49462338078106e-07	7.76654e-06	528.451	540.48	589.506	579.561	422.476	374.698	420.685	470.138
40	1600012H06Rik	ENSMUSG00000050088	67912	245.371	-0.505495	0.102179	-4.94714	7.53122184515642e-07	7.8001e-06	266.25	282.7	243.718	278.189	181.99	188.606	171.735	210.903
10516	Mlh3	ENSMUSG00000021245	217716	147.507	-0.585648	0.118403	-4.94621	7.56733513209238e-07	7.83312e-06	173.113	170.135	179.143	181.893	111.794	129.51	121.147	107.648
10042	Mageb18	ENSMUSG00000067649	215641	20.748	-3.16749	0.640418	-4.94597	7.57667841502607e-07	7.83841e-06	14.173	18.0446	14.5814	19.6159	2.59985	0	2.66256	2.19691
3579	Cryz	ENSMUSG00000028199	12972	149.009	0.675847	0.136713	4.94355	7.67121765854099e-07	7.93178e-06	133.631	128.89	142.69	112.346	224.887	226.328	199.692	175.752
330	4930562F07Rik	ENSMUSG00000026729	75255	38.0264	-1.30235	0.263598	-4.94067	7.78562886295014e-07	8.04558e-06	41.5067	49.8376	37.4951	49.9314	14.2992	25.1475	9.31898	23.0675
11845	Pag1	ENSMUSG00000027508	94212	126.872	-0.929546	0.18816	-4.9402	7.80443198620559e-07	8.06051e-06	114.396	181.306	164.562	156.036	75.3957	89.2737	105.171	56.0211
14876	Slc25a33	ENSMUSG00000028982	70556	105.834	0.785572	0.159027	4.93987	7.817301759781e-07	8.0693e-06	113.384	91.9418	115.61	106.996	214.488	189.864	149.104	182.343
17276	Uqcrc1	ENSMUSG00000025651	22273	2039.02	0.481329	0.0974761	4.93792	7.89613645031405e-07	8.14614e-06	1874.89	1642.06	1765.39	1716.39	2915.73	2624.14	1947.67	2281.49
3569	Cry1	ENSMUSG00000020038	12952	213.267	0.742297	0.15036	4.93681	7.94115276445231e-07	8.18801e-06	101.236	100.534	93.7377	83.8135	198.889	188.606	126.472	121.928
11191	Ndufs8	ENSMUSG00000059734	225887	478.685	0.521891	0.105749	4.93519	8.00725699897994e-07	8.25158e-06	434.301	416.745	411.405	379.836	724.058	585.937	472.605	574.491
5341	Flnb	ENSMUSG00000025278	286940	997.942	0.529819	0.107405	4.93292	8.10095022968912e-07	8.34348e-06	921.245	943.477	925.921	856.859	1242.73	1227.2	1460.42	1335.72
16224	Timm8a1	ENSMUSG00000048007	30058	105.989	0.806598	0.16364	4.9291	8.26084346704602e-07	8.50343e-06	94.1493	87.6454	72.9071	72.2222	120.893	139.569	157.091	153.783
12166	Perp	ENSMUSG00000019851	64058	57.0855	1.99565	0.405034	4.92712	8.34484622976226e-07	8.58513e-06	29.3584	30.0744	35.412	32.9904	49.3972	61.6114	278.238	120.83
647	Abcg4	ENSMUSG00000032131	192663	34.773	-1.49794	0.304153	-4.92496	8.43777836881306e-07	8.67591e-06	37.4572	37.8078	45.8273	57.0645	18.199	17.6033	10.6503	16.4768
2824	Cdk6	ENSMUSG00000040274	12571	61.0271	1.14543	0.232595	4.92456	8.45492195491192e-07	8.68871e-06	36.4449	48.1191	43.7443	55.2812	84.4951	109.392	99.8462	113.141
16622	Tnrc6a	ENSMUSG00000052707	233833	783.309	-0.450785	0.0915402	-4.92445	8.46000682948624e-07	8.68911e-06	761.293	848.958	756.151	851.509	505.671	648.806	629.697	572.294
9052	Ipo7	ENSMUSG00000066232	233726	882.79	0.519164	0.105441	4.92372	8.4915972017952e-07	8.71672e-06	826.084	757.016	814.477	866.667	934.646	1224.68	1391.19	1128.11
14477	Sema4d	ENSMUSG00000021451	20354	26.1032	1.55704	0.316309	4.92253	8.54323823300078e-07	8.76487e-06	22.2719	18.9039	11.4568	18.7243	38.9978	47.7803	49.2575	73.5963
10113	Map3k15	ENSMUSG00000031303	270672	395.122	0.684612	0.13912	4.92102	8.60927789251794e-07	8.82773e-06	320.917	358.315	301.002	337.037	545.969	678.983	536.507	360.293
13562	Recql	ENSMUSG00000030243	19691	195.87	-0.539843	0.109724	-4.92003	8.65297023869589e-07	8.86762e-06	214.62	247.469	209.348	228.258	179.39	142.084	146.441	152.685
3057	Chmp3	ENSMUSG00000053119	66700	1031.68	0.27747	0.0564096	4.91885	8.70553654751278e-07	8.91655e-06	962.752	938.322	924.879	1009.33	1190.73	1087.63	1227.44	1146.78
5279	Fgfr2	ENSMUSG00000030849	14183	163.074	-0.865376	0.175946	-4.91841	8.72492346519329e-07	8.93146e-06	185.261	179.587	197.891	171.193	94.8945	119.451	109.165	80.1871
3682	Cuedc1	ENSMUSG00000018378	70393	479.6	-0.440547	0.0896344	-4.91493	8.88129354436218e-07	9.08651e-06	489.981	539.621	598.88	519.822	401.677	396.074	360.778	421.806
3683	Cuedc1	ENSMUSG00000018378	103841	479.6	-0.440547	0.0896344	-4.91493	8.88129354436218e-07	9.08651e-06	489.981	539.621	598.88	519.822	401.677	396.074	360.778	421.806
1649	Atg7	ENSMUSG00000030314	74244	670.64	0.35824	0.0728938	4.91454	8.89890405283743e-07	9.09815e-06	618.55	612.659	630.126	651.783	761.756	716.705	866.665	874.369
12023	Pck1	ENSMUSG00000027513	18534	24894.5	-0.480916	0.0978572	-4.91447	8.90249896793763e-07	9.09815e-06	29689.4	30076.1	32113.5	29892.9	19457.3	19245.4	23228.2	25318.2
2387	Casp9	ENSMUSG00000028914	12371	247.215	-0.613349	0.124811	-4.91422	8.91385711424876e-07	9.10473e-06	308.769	286.996	335.373	225.583	181.99	173.518	201.024	197.722
9222	Junb	ENSMUSG00000052837	16477	5898.2	-0.490109	0.0997464	-4.91355	8.9443587210112e-07	9.13084e-06	7067.27	7339.02	6916.8	6210.22	5496.08	4717.68	4150.94	5236.33
3834	D630003M21Rik	ENSMUSG00000037813	228846	24.841	1.81667	0.369772	4.91295	8.97177128233423e-07	9.15378e-06	12.1483	6.01488	20.8306	9.80796	40.2977	40.236	22.6318	64.8087
14425	Sec23a	ENSMUSG00000020986	20334	550.564	-0.390422	0.0794789	-4.91227	9.00275349827897e-07	9.18033e-06	578.056	570.555	558.26	533.196	419.876	421.221	472.605	397.64
3488	Cpne3	ENSMUSG00000028228	70568	598.703	-0.437387	0.0891104	-4.90837	9.18382037821774e-07	9.35981e-06	678.28	654.763	668.663	666.941	479.672	580.908	505.887	407.526
678	Ablim2	ENSMUSG00000029095	231148	213.552	0.669281	0.136361	4.90815	9.19400148665993e-07	9.36503e-06	193.36	177.869	169.769	177.435	257.385	209.982	318.177	354.8
16846	Trmt2b	ENSMUSG00000067369	215201	142.882	0.629415	0.128292	4.90612	9.28933871297667e-07	9.45694e-06	145.779	134.905	104.153	139.986	204.088	213.754	207.68	188.934
184	2610016A17Rik	ENSMUSG00000101089	100503074	149.599	-0.867752	0.176916	-4.90488	9.34844283556912e-07	9.51187e-06	126.545	142.639	140.607	155.144	58.4966	61.6114	81.2082	106.55
6819	Gm30173	ENSMUSG00000103965	102631981	20.9593	-1.93232	0.394348	-4.90002	9.58259064283932e-07	9.74476e-06	24.2966	25.7781	27.0798	36.5569	7.79955	11.3164	6.65641	4.39381
859	Adcy7	ENSMUSG00000031659	11513	133.984	1.22025	0.249053	4.89955	9.60572749925631e-07	9.76292e-06	88.0751	85.0676	92.6962	115.912	144.292	164.716	226.318	352.603
17020	Tuba4a	ENSMUSG00000026202	22145	194.847	0.586347	0.119681	4.89927	9.61958255835581e-07	9.77164e-06	153.878	161.543	136.44	131.962	230.087	197.408	220.993	228.478
9932	Lsm14a	ENSMUSG00000066568	67070	1032.12	0.375697	0.0766883	4.89901	9.63203320986935e-07	9.77892e-06	964.777	1015.66	882.176	1012	1158.23	1179.42	1460.42	1234.66
4665	Elmo3	ENSMUSG00000014791	234683	135.822	-0.771366	0.157463	-4.89871	9.64673708295344e-07	9.78848e-06	121.483	143.498	137.482	143.553	59.7966	82.9868	71.8893	103.255
12343	Pik3ap1	ENSMUSG00000025017	83490	85.4988	1.0818	0.220844	4.89847	9.65882113977768e-07	9.79537e-06	62.7662	69.6008	79.1563	82.0302	98.7943	115.679	190.373	215.297
2917	Cep250	ENSMUSG00000038241	16328	346.239	-0.450963	0.0921114	-4.89584	9.78851650186379e-07	9.92146e-06	369.51	406.434	389.532	386.077	309.382	320.631	246.287	260.333
8118	Grpel1	ENSMUSG00000029198	17713	726.085	0.393009	0.08032	4.89304	9.92908229176245e-07	1.00584e-05	622.6	564.54	607.212	607.202	878.749	783.346	753.506	738.16
7324	Gm51903	ENSMUSG00000120677	NA	18.5975	1.85816	0.379879	4.89145	1.00096484298757e-06	1.01345e-05	8.09886	5.15561	5.20765	8.91633	19.4989	23.8902	31.9508	24.166
16688	Tpm1	ENSMUSG00000032366	22003	1354.35	0.486713	0.0995554	4.88886	1.01419915660806e-06	1.02573e-05	1178.38	1204.7	1231.09	1333.88	1910.89	1842.06	1542.96	1638.89
9923	Lrsam1	ENSMUSG00000026792	227738	178.541	-0.587014	0.120074	-4.88875	1.01478579269285e-06	1.02576e-05	231.83	207.084	195.808	208.642	136.492	142.084	138.453	143.897
13303	Rab5b	ENSMUSG00000000711	19344	1468.01	-0.248384	0.0508083	-4.88864	1.01536420378091e-06	1.02578e-05	1501.33	1571.6	1490.43	1470.3	1289.53	1244.8	1309.98	1239.05
530	A430046D13Rik	ENSMUSG00000119994	NA	96.2903	-0.822701	0.168308	-4.88807	1.01829311495463e-06	1.02818e-05	79.9762	94.5196	101.028	113.237	55.8968	70.4131	54.5826	40.6428
2680	Cd300lb	ENSMUSG00000063193	217304	50.9374	1.94384	0.397917	4.88504	1.0340990260249e-06	1.04357e-05	35.4325	25.7781	20.8306	37.4486	50.6971	45.2656	175.729	187.835
15624	Stat5b	ENSMUSG00000020919	20851	710.994	-0.368983	0.0755484	-4.88406	1.03923963154393e-06	1.04819e-05	775.466	797.402	729.071	735.597	578.467	562.047	612.39	599.755
12894	Prkca	ENSMUSG00000050965	18750	249.262	-0.547884	0.112181	-4.88394	1.03988250443217e-06	1.04826e-05	240.941	236.299	224.971	277.298	136.492	176.033	190.373	168.063
16971	Ttc28	ENSMUSG00000033209	209683	951.694	-0.376719	0.0771462	-4.88319	1.04384844495047e-06	1.05169e-05	960.727	1039.72	990.496	915.707	777.355	818.552	689.604	723.88
5824	Gm10053	ENSMUSG00000058927	NA	371.25	0.849509	0.173996	4.88236	1.04825651597542e-06	1.05556e-05	258.151	282.7	283.296	296.022	592.766	621.144	399.385	406.428
14608	Sfxn2	ENSMUSG00000025036	94279	170.798	-0.845538	0.173194	-4.88201	1.05007651306014e-06	1.05681e-05	165.014	158.106	197.891	181.893	127.393	98.0754	83.8708	82.384
1875	Bax	ENSMUSG00000003873	12028	266.258	0.50986	0.104513	4.87844	1.06930231697649e-06	1.07558e-05	238.916	256.921	235.386	201.509	350.98	284.167	320.839	370.179
4067	Dhps	ENSMUSG00000060038	330817	129.408	0.675065	0.138387	4.8781	1.07111490820994e-06	1.07682e-05	94.1493	74.7564	110.402	97.188	146.892	147.113	137.122	165.866
15126	Smarcb1	ENSMUSG00000000902	20587	370.272	0.408371	0.0837403	4.87664	1.07908807862507e-06	1.08424e-05	343.189	371.204	382.242	339.712	469.273	476.546	430.004	526.159
2043	Bmper	ENSMUSG00000031963	73230	369.836	-1.13198	0.232268	-4.87358	1.09594475460579e-06	1.10058e-05	471.759	414.168	381.2	353.087	227.487	241.416	85.2021	184.54
1560	Arx	ENSMUSG00000035277	11878	159.128	-0.877334	0.180076	-4.87202	1.10461450716179e-06	1.10869e-05	228.793	198.491	196.849	176.543	92.2947	93.0459	99.8462	148.291
1745	Atxn7l3b	ENSMUSG00000074748	382423	750.31	-0.322154	0.0661702	-4.86857	1.1240868266995e-06	1.12736e-05	753.194	765.609	717.615	824.76	612.265	603.541	662.979	575.589
17337	Usp47	ENSMUSG00000059263	74996	1167.04	-0.310078	0.0636905	-4.86851	1.12443368995629e-06	1.12736e-05	1184.46	1255.39	1243.59	1322.29	932.046	985.783	1122.27	1000.69
4320	Dram1	ENSMUSG00000020057	71712	1722.48	-0.748113	0.153785	-4.86468	1.14641808030687e-06	1.14878e-05	1963.97	1830.24	1989.32	2025.79	844.951	885.193	1419.15	1498.29
13677	Rhobtb1	ENSMUSG00000019944	69288	293.961	-0.614338	0.126326	-4.86312	1.15549189260109e-06	1.15724e-05	494.03	404.716	382.242	363.786	306.782	301.77	227.649	238.364
13020	Psen2	ENSMUSG00000010609	19165	522.314	-0.362055	0.0744542	-4.86278	1.15746794058457e-06	1.15859e-05	494.03	488.924	490.561	502.881	358.779	401.103	371.428	404.231
11155	Ndufab1	ENSMUSG00000030869	70316	937.634	0.444377	0.0914738	4.85797	1.18594566691725e-06	1.18582e-05	825.071	744.986	773.857	740.947	1164.73	1188.22	867.996	975.426
5699	Gfm1	ENSMUSG00000027774	28030	490.928	0.427896	0.088088	4.85759	1.18820134507882e-06	1.18743e-05	448.474	440.805	478.063	415.501	635.663	634.975	545.826	579.983
3686	Cul2	ENSMUSG00000024231	71745	358.592	0.488014	0.100477	4.85697	1.19196458275277e-06	1.19055e-05	348.251	293.87	329.124	329.012	406.877	456.428	517.869	441.578
13997	Rpl9-ps6	ENSMUSG00000062456	NA	141.014	0.744214	0.153263	4.85579	1.19905198757881e-06	1.19698e-05	128.569	125.453	84.364	121.262	162.491	184.834	231.643	193.328
5885	Gm10443	ENSMUSG00000072940	NA	67.5847	1.15828	0.238545	4.8556	1.20025771499886e-06	1.19754e-05	47.5808	47.2598	51.035	59.7394	141.692	75.4426	122.478	119.731
8028	Gpr180	ENSMUSG00000022131	58245	341.721	-0.506671	0.104435	-4.85154	1.225065816886e-06	1.22163e-05	369.51	343.708	378.076	350.412	301.583	230.1	213.005	268.023
10234	Mcee	ENSMUSG00000033429	73724	246.93	-0.482123	0.0994508	-4.84786	1.24803050135368e-06	1.24386e-05	252.077	262.077	229.137	268.381	198.889	188.606	165.079	173.556
1827	B4galt2	ENSMUSG00000028541	53418	97.1016	-0.884489	0.182471	-4.84728	1.25167353995345e-06	1.24682e-05	121.483	104.831	95.8208	120.37	64.9963	54.0672	37.2759	81.2855
2852	Cdsn	ENSMUSG00000039518	386463	1411.39	1.23861	0.255552	4.84682	1.25456820143943e-06	1.24903e-05	882.776	1001.05	1032.16	913.032	1576.81	1300.13	2803.68	3353.58
12293	Phyh	ENSMUSG00000026664	16922	1712.72	0.474999	0.0980395	4.84498	1.26624268958269e-06	1.25998e-05	1747.33	1614.57	1597.71	1491.7	2012.28	2089.76	2802.35	2063.99
1190	Angptl8	ENSMUSG00000047822	624219	66.5284	1.25766	0.259699	4.84276	1.28049989422001e-06	1.27211e-05	44.5437	21.4817	35.412	39.2318	114.393	90.5311	59.9077	70.301
4634	Eif5	ENSMUSG00000021282	217869	2371.46	0.339514	0.0701066	4.84282	1.28007370406615e-06	1.27211e-05	2108.74	2139.58	2159.09	2201.44	2484.16	2817.78	3020.68	2573.68
17230	Uhrf2	ENSMUSG00000024817	109113	288.482	0.425629	0.0878892	4.84279	1.28026795078795e-06	1.27211e-05	277.386	261.218	246.843	273.731	365.279	343.264	380.747	336.127
17714	Ybx1	ENSMUSG00000028639	22608	5262.48	0.270818	0.0559477	4.84056	1.29476558215598e-06	1.2856e-05	4811.74	4813.63	4608.77	4936.08	6454.13	5406.72	5436.96	5832.79
881	Adgrg1	ENSMUSG00000031785	14766	1049.71	0.618995	0.127896	4.83983	1.29947048776792e-06	1.28958e-05	780.528	985.582	906.132	996.845	1683.4	1502.56	1202.15	1250.04
8366	Hdac5	ENSMUSG00000008855	15184	1044	-0.354055	0.0731571	-4.83966	1.30062660624726e-06	1.29003e-05	1132.83	1092.99	1089.44	1054.8	945.046	851.244	785.457	837.021
9156	Itih5	ENSMUSG00000025780	209378	7977.07	-0.721948	0.1492	-4.83879	1.3063315469218e-06	1.295e-05	7744.54	7874.34	8052.07	7300.69	3491.6	3803.56	5586.06	5894.3
13154	Ptpra	ENSMUSG00000027303	19262	1365.93	-0.298645	0.0617215	-4.83859	1.30762276651591e-06	1.29558e-05	1379.84	1401.47	1304	1480.11	1043.84	1086.37	1139.58	1252.24
3440	Cotl1	ENSMUSG00000031827	72042	355.477	1.04258	0.215518	4.83758	1.31427178331958e-06	1.30147e-05	277.386	279.262	289.545	291.564	425.076	353.323	673.629	889.747
3244	Clu	ENSMUSG00000022037	12759	1144.1	-0.724963	0.149959	-4.83439	1.33551466622684e-06	1.3218e-05	1347.45	1294.92	1284.21	1654.87	938.546	951.834	857.346	631.61
8401	Helz	ENSMUSG00000020721	78455	456.068	-0.43879	0.0909014	-4.8271	1.38534027798022e-06	1.36965e-05	463.66	505.25	460.356	475.24	341.88	404.875	299.539	358.096
13178	Pttg1ip	ENSMUSG00000009291	108705	2139.6	-0.244246	0.050598	-4.82718	1.38478114894376e-06	1.36965e-05	2300.08	2134.42	2073.69	2186.28	1873.19	1750.27	1906.4	1812.45
17073	Txndc15	ENSMUSG00000021497	69672	560.944	-0.386128	0.0800124	-4.82585	1.39409340335212e-06	1.37757e-05	449.487	432.212	481.187	460.974	322.381	329.433	327.495	409.723
13231	Qrsl1	ENSMUSG00000019863	76563	56.1549	0.975238	0.2021	4.82552	1.39640128228332e-06	1.37911e-05	46.5684	35.23	42.7028	46.3649	94.8945	85.5016	75.8831	79.0886
16473	Tmem37	ENSMUSG00000050777	170706	42.1898	1.23722	0.256426	4.82487	1.40095775915954e-06	1.38288e-05	32.3954	30.0744	31.2459	49.9314	80.5954	64.1262	85.2021	108.747
1956	Bcl9	ENSMUSG00000038256	77578	238.432	-0.530445	0.109943	-4.82473	1.40192692186562e-06	1.3831e-05	257.139	269.81	262.466	277.298	185.889	196.151	175.729	181.245
4806	Erap1	ENSMUSG00000021583	80898	840.75	-0.324565	0.067279	-4.82417	1.40588194367946e-06	1.38626e-05	1014.38	986.441	1046.74	1012.89	769.556	839.927	856.015	777.705
10729	Mrps2	ENSMUSG00000035772	118451	241.53	0.534228	0.110768	4.82294	1.41458093840584e-06	1.39409e-05	219.682	191.617	226.012	192.593	330.181	303.028	260.931	304.271
13109	Ptges2	ENSMUSG00000026820	96979	276.128	0.460251	0.095452	4.8218	1.42266749834552e-06	1.40132e-05	234.867	242.314	221.846	213.1	349.68	305.542	292.882	307.567
11899	Parg	ENSMUSG00000021911	26430	257.394	-0.510193	0.10585	-4.81998	1.43572811385342e-06	1.41343e-05	278.398	299.026	321.833	277.298	197.589	250.218	179.723	197.722
374	4933421O10Rik	ENSMUSG00000085037	100504166	65.5695	-0.985893	0.204578	-4.81915	1.44168239394084e-06	1.41778e-05	77.9515	61.8674	57.2842	74.8971	35.098	28.9197	33.2821	39.5443
16705	Tpst2	ENSMUSG00000029344	22022	515.507	-0.441267	0.0915645	-4.8192	1.44138504667494e-06	1.41778e-05	547.685	590.318	611.378	545.679	479.672	411.162	340.808	455.858
3177	Cldn5	ENSMUSG00000041378	12741	2486.24	0.628931	0.130585	4.81627	1.46270061907445e-06	1.43749e-05	1956.89	2475.55	2303.87	2025.79	3953.07	3389.89	3084.58	3124
9630	Lat2	ENSMUSG00000040751	56743	37.227	2.14507	0.445389	4.81619	1.46327976134306e-06	1.43749e-05	18.2224	24.0595	9.37377	29.4239	45.4974	31.4344	117.153	165.866
2342	Capzb	ENSMUSG00000028745	12345	1637.16	0.300708	0.0624514	4.81507	1.4714954093864e-06	1.4448e-05	1378.83	1379.99	1419.61	1387.38	1741.9	1546.57	1650.79	1910.21
5943	Gm11266	ENSMUSG00000087413	102635783	14.4899	-2.15009	0.446621	-4.81413	1.47840555178041e-06	1.45081e-05	23.2842	24.9188	23.9552	16.0494	5.1997	7.54426	2.66256	4.39381
1964	Bcr	ENSMUSG00000009681	110279	514.156	-0.4322	0.0897821	-4.81388	1.4802901999302e-06	1.45189e-05	597.291	692.571	555.136	622.36	479.672	501.693	403.379	445.972
1164	Amy1	ENSMUSG00000074264	11722	1590.69	-0.362086	0.0752397	-4.81244	1.49101255633981e-06	1.46163e-05	2147.21	2134.42	2209.09	2188.96	1433.82	1567.95	1858.47	1889.34
256	4732471J01Rik	ENSMUSG00000053714	654804	357.633	-0.656188	0.136405	-4.81058	1.50491662402671e-06	1.47448e-05	425.19	431.353	402.031	413.718	326.281	326.918	199.692	209.805
4967	Fabp4	ENSMUSG00000062515	11770	78958	-0.292234	0.0607668	-4.80911	1.51606976281044e-06	1.48463e-05	88417.3	88742.7	83739.1	86080	77713.4	75178.5	64860.1	65607.3
6338	Gm15459	ENSMUSG00000100801	NA	251.319	0.53543	0.111376	4.80741	1.52897699286276e-06	1.49647e-05	212.595	209.662	203.098	270.165	341.88	306.8	347.465	305.37
16176	Thoc3	ENSMUSG00000025872	73666	333.767	-0.444425	0.0924504	-4.80717	1.53083215819567e-06	1.4975e-05	369.51	312.774	377.034	357.545	289.883	243.931	247.619	258.136
16049	Tdrd7	ENSMUSG00000035517	100121	712.025	-0.460557	0.0958407	-4.80544	1.54413166310178e-06	1.50971e-05	727.885	767.327	666.58	655.35	495.271	505.465	511.212	534.947
11912	Parp4	ENSMUSG00000054509	328417	456.138	-0.391469	0.0814968	-4.80349	1.55924367742182e-06	1.52368e-05	496.055	506.969	478.063	517.147	348.38	441.339	395.391	341.619
4203	Dnajc11	ENSMUSG00000039768	230935	381.315	0.435644	0.0906973	4.80328	1.56088107142783e-06	1.52447e-05	350.276	343.708	358.286	303.155	449.774	433.795	461.955	484.418
9605	Lamtor1	ENSMUSG00000030842	66508	816.046	0.366576	0.0763384	4.80198	1.57102689170103e-06	1.53277e-05	698.527	645.311	704.075	642.867	941.146	851.244	756.168	915.011
15571	St14	ENSMUSG00000031995	19143	19.005	2.52618	0.526097	4.80173	1.57299206092833e-06	1.53387e-05	15.1854	6.01488	5.20765	8.91633	15.5991	31.4344	99.8462	56.0211
14400	Sdha	ENSMUSG00000021577	66945	5611.34	0.281738	0.0586918	4.80029	1.58433216242879e-06	1.54412e-05	5513.3	5244.12	5450.33	5267.77	7044.29	7012.39	5941.51	6108.5
11035	Nampt	ENSMUSG00000020572	59027	1072.6	0.371161	0.0773304	4.79969	1.58915127222049e-06	1.548e-05	1242.16	1142.83	1137.35	1114.54	1489.71	1625.79	1584.23	1300.57
8262	H2ac18	ENSMUSG00000064220	15267	925.58	-0.831831	0.173361	-4.79826	1.6004980916255e-06	1.55823e-05	1256.34	1095.57	1347.74	841.701	577.167	504.208	565.795	900.731
5419	Foxo4	ENSMUSG00000042903	54601	478.4	-0.387168	0.0807139	-4.79679	1.61224964778074e-06	1.56885e-05	504.154	548.214	508.267	502.881	406.877	402.36	382.078	387.754
12352	Pik3r1	ENSMUSG00000041417	18708	2962.08	-1.42278	0.296735	-4.7948	1.62838441547062e-06	1.58372e-05	2170.49	3486.05	2628.82	4351.17	1218.03	1588.07	978.493	929.291
3663	Ctsc	ENSMUSG00000030560	13032	1260.64	-0.466814	0.0974066	-4.79243	1.64775211642195e-06	1.60171e-05	1607.62	1575.04	1451.89	1638.82	1012.64	1117.81	1309.98	1100.65
10887	Mustn1	ENSMUSG00000042485	66175	293.161	0.745957	0.1557	4.791	1.65951893760935e-06	1.6123e-05	241.953	232.862	246.843	243.416	332.781	321.888	433.998	527.257
1468	Arhgef37	ENSMUSG00000045094	328967	170.65	0.970766	0.202665	4.79	1.66781975485279e-06	1.61952e-05	76.9392	81.6306	88.5301	60.631	132.592	116.936	163.748	187.835
11331	Nkain1	ENSMUSG00000078532	67149	63.5675	0.929417	0.194215	4.78551	1.70554441722436e-06	1.65441e-05	75.9268	54.1339	76.0317	68.6557	124.793	116.936	150.435	129.617
7884	Gna13	ENSMUSG00000020611	14674	590.863	0.394138	0.0823762	4.78461	1.71321366911817e-06	1.66098e-05	508.203	590.318	521.807	583.128	675.961	680.241	789.45	753.539
4864	Esyt1	ENSMUSG00000025366	23943	4253.78	-0.512438	0.107167	-4.7817	1.73822756046008e-06	1.68435e-05	5033.44	4771.52	5091	4417.15	2956.03	2685.76	3802.14	4091.74
4608	Eif3h	ENSMUSG00000022312	68135	1270.1	0.272614	0.0570416	4.77921	1.75987908484539e-06	1.70444e-05	1210.78	1199.54	1108.19	1127.02	1402.62	1344.14	1348.59	1512.57
3476	Cpeb2	ENSMUSG00000039782	231207	362.173	-0.88066	0.184345	-4.77725	1.77710689173389e-06	1.71933e-05	399.881	408.153	418.695	337.037	140.392	241.416	238.3	228.478
13582	Renbp	ENSMUSG00000031387	19703	76.1181	0.92354	0.193316	4.77735	1.77621064843204e-06	1.71933e-05	56.692	60.1488	67.6995	77.572	123.493	93.0459	123.809	155.98
10059	Mal	ENSMUSG00000027375	17153	16.3125	3.37994	0.707811	4.7752	1.79524629156919e-06	1.73597e-05	8.09886	0	5.20765	7.13306	14.2992	23.8902	134.46	38.4459
15592	Stab1	ENSMUSG00000042286	192187	600.831	0.513354	0.10755	4.77319	1.81334277337596e-06	1.75255e-05	487.956	538.762	525.973	535.871	781.255	684.013	737.53	778.803
16643	Tomm40	ENSMUSG00000002984	53333	501.555	0.43489	0.0911321	4.77208	1.82335823848824e-06	1.76131e-05	446.45	408.153	454.107	406.585	662.962	543.187	504.556	604.149
12110	Pdk3	ENSMUSG00000035232	236900	175.726	-0.590915	0.123875	-4.77025	1.83994199841043e-06	1.7764e-05	192.348	219.114	204.14	210.425	136.492	118.193	163.748	131.814
12382	Pirb	ENSMUSG00000058818	18733	103.335	1.37229	0.287876	4.76694	1.87047280812071e-06	1.80494e-05	76.9392	71.3193	72.9071	89.1633	118.293	109.392	272.913	302.075
5190	Fbxo38	ENSMUSG00000042211	107035	475.046	-0.357074	0.0749108	-4.76665	1.87315200967199e-06	1.80658e-05	522.376	544.777	463.481	533.196	426.375	417.449	380.747	389.951
8774	Ifngr1	ENSMUSG00000020009	15979	1980.12	-0.538473	0.112985	-4.7659	1.88013790843441e-06	1.81237e-05	1698.74	1944.53	1729.98	1653.98	1367.52	1399.46	1094.31	979.82
10353	Mettl1	ENSMUSG00000006732	17299	96.9313	0.842964	0.177003	4.76244	1.91267353723476e-06	1.84278e-05	79.9762	85.0676	89.5716	64.1976	133.892	118.193	173.067	146.094
16824	Triobp	ENSMUSG00000033088	110253	729.758	-0.348495	0.0732075	-4.76038	1.93229769554933e-06	1.86072e-05	813.935	735.534	771.774	790.878	664.262	593.482	571.12	614.035
7660	Gm7694	ENSMUSG00000102752	665574	81.0397	-0.983188	0.206569	-4.75962	1.93955219715978e-06	1.86673e-05	53.6549	87.6454	79.1563	67.7641	33.7981	36.4639	37.2759	38.4459
4349	Dtnb	ENSMUSG00000071454	13528	52.4257	1.23562	0.259695	4.75799	1.9553259314099e-06	1.88093e-05	33.4078	39.5264	37.4951	52.6063	94.8945	51.5524	134.46	104.353
14398	Sdf2l1	ENSMUSG00000022769	64136	97.0455	1.14919	0.241768	4.75329	2.00130030722062e-06	1.92416e-05	65.8032	76.4749	83.3224	86.4884	132.592	98.0754	209.011	251.546
4342	Dst	ENSMUSG00000026131	13518	4703.44	-0.526797	0.110843	-4.75265	2.00764292401599e-06	1.92915e-05	4915	5382.46	5110.79	4640.95	2589.45	3828.71	3675.67	3820.42
12140	Pea15a	ENSMUSG00000013698	18611	1623.98	0.41819	0.0879925	4.75256	2.00857156500803e-06	1.92915e-05	1330.24	1508.02	1395.65	1417.7	1861.49	1639.62	1971.63	2079.37
4277	Dok6	ENSMUSG00000073514	623279	35.4267	-1.42485	0.299901	-4.75108	2.02332004774484e-06	1.9423e-05	30.3707	40.3856	64.5749	38.3402	18.199	11.3164	17.3067	17.5752
5579	Galnt18	ENSMUSG00000038296	233733	242.309	0.696032	0.146535	4.74992	2.03495756608837e-06	1.95246e-05	152.866	222.551	213.514	214.883	348.38	320.631	315.514	319.65
16757	Trem2	ENSMUSG00000023992	83433	87.0823	1.77697	0.374125	4.74967	2.03751062387915e-06	1.9539e-05	39.4819	63.5859	34.3705	90.9465	106.594	113.164	238.3	326.241
12390	Pitpnc1	ENSMUSG00000040430	71795	313.889	0.566919	0.119364	4.74951	2.03906589425015e-06	1.95438e-05	274.349	299.026	299.961	259.465	457.574	451.398	371.428	397.64
14279	Sap130	ENSMUSG00000024260	269003	457.931	-0.420408	0.0885391	-4.74827	2.05159948923116e-06	1.96537e-05	495.043	502.672	478.063	464.541	410.776	377.213	312.851	349.308
14838	Slc22a23	ENSMUSG00000038267	73102	325.996	-0.924246	0.19485	-4.74338	2.10186002090826e-06	2.01248e-05	469.734	317.93	394.74	349.52	194.989	220.041	183.717	207.608
10447	Micu1	ENSMUSG00000020111	216001	385.671	0.479373	0.10116	4.73876	2.15032927655757e-06	2.05782e-05	323.954	327.382	354.12	325.446	417.276	446.369	461.955	526.159
1461	Arhgef19	ENSMUSG00000028919	213649	13.7837	2.17392	0.458893	4.73732	2.1656808255672e-06	2.07144e-05	7.0865	10.3112	4.16612	6.24143	20.7988	21.3754	42.601	41.7412
11714	Olfml2b	ENSMUSG00000038463	320078	269.147	-0.564964	0.119287	-4.73618	2.17786962723816e-06	2.08203e-05	295.608	268.951	301.002	323.663	228.787	187.349	187.711	199.918
11650	Nxnl1	ENSMUSG00000034829	234404	22.2262	-1.78666	0.377293	-4.73545	2.18564506492247e-06	2.08838e-05	33.4078	23.2003	31.2459	28.5322	16.899	11.3164	1.33128	4.39381
8216	Gvin2	ENSMUSG00000078606	100042856	479.184	-1.11047	0.234558	-4.7343	2.19815703223001e-06	2.09925e-05	824.059	754.438	719.698	800.686	227.487	511.752	408.704	287.795
4483	Ecsit	ENSMUSG00000066839	26940	271.927	0.522737	0.110447	4.7329	2.21329639526916e-06	2.11262e-05	248.028	209.662	235.386	256.79	384.778	342.006	308.858	328.437
4571	Ehf	ENSMUSG00000012350	13661	29.0199	6.80083	1.43712	4.73225	2.22049459700554e-06	2.1184e-05	0	0	3.12459	0.891633	2.59985	25.1475	300.87	108.747
17539	Wbp1l	ENSMUSG00000047731	226178	955.089	-0.311037	0.0657395	-4.73136	2.23019628262877e-06	2.12656e-05	981.987	932.307	1016.53	1013.79	839.752	725.506	829.389	785.394
12578	Pmvk	ENSMUSG00000027952	68603	368.775	-0.709097	0.149888	-4.73085	2.2358154237453e-06	2.13082e-05	312.818	354.878	303.085	278.189	269.084	186.092	146.441	163.669
11764	Osgin2	ENSMUSG00000041153	209212	190.809	-0.71471	0.151234	-4.72585	2.29153183567919e-06	2.18279e-05	216.645	288.714	226.012	183.676	153.391	121.966	171.735	113.141
10373	Mex3a	ENSMUSG00000074480	72640	54.2505	1.01325	0.21442	4.72556	2.29487162836497e-06	2.18485e-05	35.4325	36.0893	49.9935	52.6063	88.3949	90.5311	107.834	65.9072
18026	Zfp467	ENSMUSG00000068551	68910	304.906	-0.444377	0.0940975	-4.72252	2.3294015517322e-06	2.21658e-05	369.51	320.507	366.619	345.062	222.287	276.623	254.275	273.515
932	Aen	ENSMUSG00000030609	68048	208.532	0.627398	0.132917	4.72024	2.35570434053185e-06	2.24046e-05	205.509	162.402	171.853	184.568	222.287	277.88	292.882	322.945
16816	Trim67	ENSMUSG00000036913	330863	195.929	-1.55521	0.329491	-4.72003	2.35809615078086e-06	2.24158e-05	78.9639	54.9932	126.025	30.3155	14.2992	21.3754	27.9569	34.052
2841	Cdkn2c	ENSMUSG00000028551	12580	1470.91	-0.802728	0.170119	-4.71862	2.37449876407703e-06	2.25602e-05	1616.73	1486.54	1523.76	1518.45	1175.13	1116.55	576.445	655.776
3670	Ctso	ENSMUSG00000028015	229445	635.459	-0.475285	0.100731	-4.71838	2.37733641947907e-06	2.25755e-05	828.108	780.216	739.487	826.544	562.868	658.865	585.764	478.925
23	1110038B12Rik	ENSMUSG00000092203	68763	71.1555	0.84912	0.180041	4.71625	2.40235416535907e-06	2.28014e-05	48.5932	52.4154	46.8689	70.439	105.294	96.818	101.177	92.27
14352	Scly	ENSMUSG00000026307	50880	147.593	0.714257	0.151478	4.71524	2.41424440311379e-06	2.29025e-05	155.903	136.624	152.063	134.637	244.386	189.864	226.318	286.696
13781	Rnf126	ENSMUSG00000035890	70294	298.619	0.494838	0.104968	4.71418	2.42688747463641e-06	2.30107e-05	244.991	260.359	249.967	246.982	404.277	321.888	307.526	377.868
15950	Tbc1d2b	ENSMUSG00000037410	67016	524.626	-0.341946	0.0725654	-4.71224	2.4500698632144e-06	2.32186e-05	594.254	610.94	610.337	613.443	491.372	496.664	430.004	496.501
17918	Zfp207	ENSMUSG00000017421	22680	804.014	-0.388444	0.082489	-4.70903	2.48892887461301e-06	2.35748e-05	837.22	747.564	836.349	781.962	631.764	578.393	645.672	590.968
16027	Tcirg1	ENSMUSG00000001750	27060	224.883	0.58937	0.125175	4.70835	2.49725613440788e-06	2.36415e-05	214.62	181.306	191.642	208.642	267.785	248.961	343.471	336.127
15020	Slc50a1	ENSMUSG00000027953	19729	284.399	0.470729	0.100003	4.70716	2.51187028442538e-06	2.37677e-05	216.645	249.188	265.59	228.258	326.281	350.808	327.495	325.142
4938	Ezh1	ENSMUSG00000006920	14055	831.483	-0.291938	0.062049	-4.70495	2.53922417321226e-06	2.40143e-05	925.295	909.966	897.799	891.633	705.859	696.587	821.401	738.16
12770	Ppp1r16a	ENSMUSG00000033819	73062	282.797	-0.551788	0.117284	-4.70472	2.54209991997335e-06	2.40292e-05	295.608	333.396	292.67	267.49	252.185	184.834	167.742	206.509
4713	Emp2	ENSMUSG00000022505	13731	406.207	-0.502322	0.106773	-4.70458	2.54389753453687e-06	2.40339e-05	423.165	435.649	436.401	464.541	270.384	320.631	342.14	309.764
12120	Pdpk1	ENSMUSG00000024122	18607	898.385	-0.340758	0.0724354	-4.7043	2.5474277070613e-06	2.4055e-05	973.888	947.774	926.962	1030.73	756.556	785.86	854.683	672.253
17215	Ugdh	ENSMUSG00000029201	22235	545.555	-0.400526	0.0851839	-4.70189	2.57758107507299e-06	2.43273e-05	607.415	568.836	609.295	661.591	432.875	431.28	465.949	520.667
3178	Cldn7	ENSMUSG00000018569	53624	7.18133	5.14615	1.09471	4.70093	2.58983770490245e-06	2.44181e-05	0	0.859269	2.08306	0	2.59985	13.8311	51.92	32.9536
2670	Cd24a	ENSMUSG00000047139	12484	166.688	1.99485	0.424542	4.69882	2.61665977628334e-06	2.46208e-05	113.384	79.912	119.776	97.188	161.191	206.21	793.444	473.433
3331	Cobll1	ENSMUSG00000034903	319876	983.323	-0.37548	0.0799086	-4.69887	2.61600899354165e-06	2.46208e-05	1098.41	1145.41	945.71	1096.71	761.756	832.383	926.573	787.591
11841	Pafah1b1	ENSMUSG00000020745	18472	1699.08	-0.309583	0.0658846	-4.69887	2.61602098723215e-06	2.46208e-05	1827.31	1890.39	1785.18	1807.34	1376.62	1515.14	1580.23	1429.09
16091	Tesk1	ENSMUSG00000028458	21754	481.825	0.43657	0.0929079	4.69896	2.61495053265235e-06	2.46208e-05	383.684	330.819	343.705	377.161	504.371	443.854	435.329	554.719
15665	Stmn1	ENSMUSG00000028832	16765	117.709	0.840921	0.179039	4.69685	2.64209124338263e-06	2.48475e-05	86.0504	91.9418	103.112	90.9465	139.092	129.51	185.048	210.903
4268	Dock7	ENSMUSG00000028556	67299	626.953	-0.363555	0.0774179	-4.696	2.6530423076958e-06	2.49378e-05	591.217	622.111	539.513	584.911	393.877	458.942	493.906	471.236
11755	Osbpl6	ENSMUSG00000042359	99031	39.1473	1.55584	0.3314	4.69475	2.66929058881211e-06	2.50778e-05	17.2101	20.6225	33.329	36.5569	66.2962	66.641	87.8646	95.5654
18120	Zfp697	ENSMUSG00000050064	242109	165.888	-0.527585	0.112388	-4.69432	2.67496577143738e-06	2.51183e-05	218.669	221.691	209.348	196.159	140.392	160.944	145.11	140.602
6165	Gm13456	ENSMUSG00000082536	NA	176.999	0.572123	0.121881	4.69412	2.67750572911674e-06	2.51295e-05	137.681	124.594	153.105	164.952	245.686	203.695	178.392	232.872
702	Acadvl	ENSMUSG00000018574	11370	2169.37	0.525813	0.112042	4.693	2.69226221787902e-06	2.52298e-05	2007.5	1819.07	1781.02	1734.23	3171.82	3002.61	2079.46	2316.64
1426	Arhgap23	ENSMUSG00000049807	58996	967.818	-0.45862	0.0977206	-4.69318	2.68993893284442e-06	2.52298e-05	1140.93	1068.93	1077.98	974.555	895.648	758.198	725.549	722.782
14393	Sdcbp	ENSMUSG00000028249	53378	1560.37	0.301224	0.0641859	4.693	2.69228983141042e-06	2.52298e-05	1529.67	1568.17	1422.73	1685.19	1843.29	1815.65	2014.23	1977.22
11824	Pabpc1l	ENSMUSG00000054582	381404	29.0448	-1.68969	0.360134	-4.69183	2.70775308066482e-06	2.53619e-05	29.3584	47.2598	41.6612	26.749	19.4989	15.0885	6.65641	4.39381
11023	Naga	ENSMUSG00000022453	17939	503.783	0.331788	0.0707417	4.69013	2.73028122470804e-06	2.556e-05	511.241	453.694	457.232	444.033	607.065	601.026	537.838	598.657
1558	Arv1	ENSMUSG00000031982	68865	102.264	0.750136	0.159949	4.68984	2.7341417342074e-06	2.55832e-05	77.9515	72.1786	66.658	73.1139	113.093	133.282	114.49	126.322
904	Adk	ENSMUSG00000039197	11534	670.561	-0.399224	0.0851342	-4.68935	2.74069393627645e-06	2.56315e-05	649.934	643.593	654.081	681.207	527.77	550.731	460.624	455.858
2079	Bpnt2	ENSMUSG00000066324	242291	654.297	-0.341495	0.0728271	-4.68912	2.74381433789245e-06	2.56477e-05	696.502	700.304	690.535	715.089	514.77	631.203	564.464	504.19
17046	Tulp2	ENSMUSG00000023467	56734	15.1925	3.33762	0.712211	4.68628	2.78212418818259e-06	2.59927e-05	3.03707	1.71854	4.16612	6.24143	11.6993	11.3164	91.8585	38.4459
3000	Cflar	ENSMUSG00000026031	12633	990.37	-0.322945	0.0689269	-4.68532	2.79524600219766e-06	2.60975e-05	964.777	1055.18	922.796	1002.2	812.453	821.067	828.058	699.715
14409	Sdk2	ENSMUSG00000041592	237979	55.9883	1.30879	0.279342	4.68525	2.79616543689535e-06	2.60975e-05	28.346	45.5413	35.412	49.9314	136.492	124.48	74.5518	61.5134
1072	Alb	ENSMUSG00000029368	11657	45.99	-1.52681	0.325918	-4.68465	2.80435594475272e-06	2.61608e-05	64.7909	60.1488	58.3257	79.3553	15.5991	10.059	45.2636	20.8706
9210	Jph1	ENSMUSG00000042686	57339	46.8589	-1.19014	0.254061	-4.68447	2.80690058202549e-06	2.61713e-05	45.5561	66.1637	59.3672	57.0645	23.3987	22.6328	25.2944	28.5598
13156	Ptprc	ENSMUSG00000026395	19264	162.018	0.901097	0.192372	4.68414	2.81131979552831e-06	2.61993e-05	156.915	132.327	131.233	147.119	174.19	215.011	358.115	311.961
12908	Prkdc	ENSMUSG00000022672	19090	211.205	-0.62043	0.132663	-4.67675	2.91457223272585e-06	2.71343e-05	257.139	275.825	256.217	248.766	123.493	188.606	213.005	151.587
13297	Rab42	ENSMUSG00000089687	242681	20.1193	-1.79657	0.384144	-4.6768	2.91382492319874e-06	2.71343e-05	27.3337	25.7781	20.8306	24.9657	6.49963	5.02951	9.31898	7.68917
1493	Arl15	ENSMUSG00000042348	218639	193.898	0.556606	0.119035	4.676	2.92522487294839e-06	2.72197e-05	154.891	171.854	169.769	168.519	263.885	271.593	232.974	212.001
873	Adgre1	ENSMUSG00000004730	13733	250.842	1.25698	0.268941	4.67381	2.95664099709364e-06	2.74844e-05	201.459	195.913	166.645	197.051	245.686	260.277	652.328	660.17
11795	Oxr1	ENSMUSG00000022307	170719	808.898	-0.389943	0.0834303	-4.67388	2.95557159778076e-06	2.74844e-05	898.973	945.196	887.384	900.549	674.661	712.932	730.874	655.776
11106	Ncl	ENSMUSG00000026234	17975	2688.01	0.376822	0.080659	4.67179	2.98588381965057e-06	2.77423e-05	2441.81	2426.58	2477.8	2557.2	2745.44	3300.61	3586.47	3227.25
14750	Siva1	ENSMUSG00000064326	30954	108.042	0.654015	0.140084	4.66873	3.03074244718334e-06	2.8145e-05	87.0627	92.8011	85.4055	108.779	150.791	145.856	146.441	147.193
10202	Mavs	ENSMUSG00000037523	228607	442.023	-0.339436	0.0727361	-4.66668	3.06103677669106e-06	2.84121e-05	536.549	513.843	497.852	518.93	396.477	433.795	411.366	393.246
14739	Sirpa	ENSMUSG00000037902	19261	640.513	0.785649	0.168387	4.66574	3.07512539523933e-06	2.85285e-05	575.019	599.77	550.97	652.675	805.954	658.865	1311.31	1323.64
5074	Fam241b	ENSMUSG00000020083	69894	12.2579	2.10114	0.450382	4.66524	3.0825022117836e-06	2.85826e-05	4.04943	8.59269	1.04153	8.91633	22.0987	17.6033	27.9569	31.8551
3172	Cldn3	ENSMUSG00000070473	12739	28.0865	2.83693	0.608432	4.66269	3.12100366805084e-06	2.89252e-05	11.1359	12.889	4.16612	8.91633	27.2984	8.80164	142.447	87.8762
10754	Mrto4	ENSMUSG00000028741	69902	146.48	0.692145	0.148467	4.66193	3.13252127949818e-06	2.90174e-05	135.656	100.534	101.028	142.661	171.59	169.746	207.68	225.183
7289	Gm4912	ENSMUSG00000083701	NA	27.1399	-2.28416	0.490078	-4.6608	3.14976204185725e-06	2.91625e-05	12.1483	25.7781	18.7475	15.1578	3.89978	5.02951	1.33128	4.39381
15684	Strap	ENSMUSG00000030224	20901	888.325	0.335802	0.0720516	4.66058	3.15314992350494e-06	2.91792e-05	867.59	793.965	796.771	824.76	974.944	1031.05	1152.89	986.411
1822	B4galnt1	ENSMUSG00000006731	14421	38.8078	1.57264	0.337508	4.65957	3.1687064065086e-06	2.92939e-05	34.4202	24.0595	19.7891	31.2071	57.1967	36.4639	126.472	105.451
14688	Shisa4	ENSMUSG00000041889	77552	49.5173	3.85121	0.826602	4.65909	3.17617298272899e-06	2.93483e-05	10.1236	12.0298	9.37377	13.3745	18.199	15.0885	430.004	185.639
4881	Ets2	ENSMUSG00000022895	23872	885.623	0.458083	0.0983287	4.65869	3.18229216957592e-06	2.93902e-05	774.454	846.38	774.899	806.036	1119.24	1068.77	1182.18	1031.45
596	Aamp	ENSMUSG00000006299	227290	1451.41	-0.310391	0.0666569	-4.65655	3.21558934463946e-06	2.96634e-05	1529.67	1467.63	1405.02	1341.02	1237.53	1127.87	1090.32	1174.25
910	Adora2a	ENSMUSG00000020178	11540	259.787	0.703225	0.151015	4.65667	3.21370734781425e-06	2.96634e-05	199.434	255.203	221.846	222.017	454.974	393.559	304.864	311.961
9326	Kcnq4	ENSMUSG00000028631	60613	183.432	-0.695304	0.149488	-4.65124	3.29938022393195e-06	3.04108e-05	206.521	237.158	214.555	221.125	123.493	116.936	143.779	158.177
3741	Cyba	ENSMUSG00000006519	13057	268.483	0.789208	0.169761	4.64895	3.3362969373802e-06	3.07358e-05	202.472	225.988	210.389	254.115	360.079	266.564	356.784	558.014
1817	B430010I23Rik	ENSMUSG00000084960	NA	53.1315	-1.04374	0.224536	-4.6484	3.34519812905772e-06	3.07681e-05	61.7538	70.4601	71.8656	80.2469	40.2977	46.5229	26.6256	25.2644
13138	Ptpmt1	ENSMUSG00000063235	66461	349.349	0.430478	0.0926093	4.64832	3.34645034514953e-06	3.07681e-05	305.732	280.122	313.501	268.381	378.278	362.124	406.041	422.904
14115	Rptor	ENSMUSG00000025583	74370	494.703	-0.358658	0.077155	-4.64854	3.3428847796162e-06	3.07681e-05	517.315	508.687	517.641	565.295	423.776	372.183	416.691	431.692
16663	Tor1aip1	ENSMUSG00000026466	208263	1269.21	-0.248092	0.0533722	-4.64834	3.34611459581227e-06	3.07681e-05	1367.7	1363.66	1403.98	1422.15	1190.73	1225.94	1180.85	1086.37
2088	Brd2	ENSMUSG00000024335	14312	2862.81	-0.277589	0.0597901	-4.64272	3.43844513732529e-06	3.15982e-05	2921.66	3344.28	3083.97	3057.41	2719.44	2609.06	2538.76	2374.86
4297	Dph6	ENSMUSG00000057147	66632	101.124	0.760441	0.163856	4.64092	3.46861984392881e-06	3.18597e-05	83.0133	86.7862	89.5716	84.7051	114.393	142.084	186.38	140.602
9301	Kcnj14	ENSMUSG00000058743	211480	44.3519	-1.68252	0.36264	-4.63965	3.49003556200075e-06	3.20405e-05	16.1977	36.0893	29.1629	25.8573	9.09948	8.80164	11.9815	4.39381
1427	Arhgap24	ENSMUSG00000057315	231532	454.194	-0.648729	0.13987	-4.6381	3.51626690312034e-06	3.22653e-05	524.401	421.042	500.976	413.718	310.682	377.213	240.962	257.038
9098	Irx3	ENSMUSG00000031734	16373	123.408	1.05218	0.227046	4.63423	3.5826709222939e-06	3.2842e-05	80.9886	112.564	81.2394	96.2963	265.185	222.556	135.791	148.291
13527	Rc3h1	ENSMUSG00000040423	381305	424.441	-0.598638	0.129175	-4.63432	3.58121205610229e-06	3.2842e-05	426.203	519.858	497.852	514.472	252.185	430.023	280.901	329.536
9650	Lcp1	ENSMUSG00000021998	18826	472.483	1.51288	0.326564	4.63272	3.60892920181151e-06	3.30664e-05	360.399	316.211	337.456	351.303	508.271	472.774	1440.45	1474.12
8149	Gstm5	ENSMUSG00000004032	14866	260.559	0.736495	0.158989	4.63237	3.6150009757333e-06	3.31056e-05	207.533	195.054	217.68	237.174	292.483	324.403	298.207	509.682
2235	C9orf72	ENSMUSG00000028300	73205	860.305	-0.58511	0.126367	-4.63025	3.65221780815931e-06	3.34299e-05	1105.49	968.396	1082.15	1052.13	583.666	628.688	808.088	783.197
13130	Ptn	ENSMUSG00000029838	19242	23.2484	1.62855	0.351764	4.62966	3.66269979772198e-06	3.35093e-05	13.1606	13.7483	11.4568	19.6159	33.7981	35.2065	38.6072	71.3994
14236	S100a11	ENSMUSG00000027907	20195	2744.2	-0.459294	0.099234	-4.62839	3.68514176800242e-06	3.36979e-05	2626.06	2764.27	2654.86	2562.55	1626.21	1705	2014.23	2366.07
12435	Pla2g6	ENSMUSG00000042632	53357	382.225	-0.44335	0.0958089	-4.62744	3.70207105297147e-06	3.3836e-05	376.597	406.434	421.82	396.777	302.883	309.315	275.575	289.992
4156	Dmpk	ENSMUSG00000030409	13400	1495.52	0.365448	0.0789841	4.62685	3.71267727194619e-06	3.39162e-05	1184.46	1311.24	1380.03	1316.05	1848.49	1566.69	1467.07	1803.66
3534	Crebrf	ENSMUSG00000048249	77128	667.232	-0.560813	0.121335	-4.62202	3.80023285532573e-06	3.46989e-05	709.663	781.076	742.611	803.361	471.873	677.726	516.538	395.443
14407	Sdhd	ENSMUSG00000000171	66925	1091.64	0.38774	0.0839265	4.62	3.83744917267227e-06	3.50215e-05	1018.43	950.352	929.045	995.954	1429.92	1390.66	1122.27	1153.38
15272	Sntg2	ENSMUSG00000020672	268534	17.2392	-2.10313	0.455326	-4.61896	3.85661068134717e-06	3.5179e-05	22.2719	41.2449	34.3705	27.6406	5.1997	5.02951	3.99385	14.2799
4500	Ednrb	ENSMUSG00000022122	13618	580.669	0.648799	0.140504	4.61764	3.88121839523558e-06	3.5386e-05	433.289	606.644	475.979	545.679	873.55	916.627	785.457	661.269
13976	Rpl37rt	ENSMUSG00000072692	NA	48.1722	1.14578	0.248334	4.61386	3.95260039692656e-06	3.60191e-05	30.3707	33.5115	46.8689	28.5322	81.8953	52.8098	103.84	69.2025
17410	Vezt	ENSMUSG00000036099	215008	230.508	-0.54165	0.117421	-4.61287	3.97147815752407e-06	3.61733e-05	227.78	225.128	236.427	240.741	154.691	179.805	166.41	139.504
4583	Eif1ad	ENSMUSG00000024841	69860	194.009	0.498252	0.108024	4.61241	3.98034282998868e-06	3.62184e-05	168.051	143.498	171.853	179.218	228.787	265.306	210.343	229.577
8753	Ifi27l2a	ENSMUSG00000079017	76933	2785.89	-1.35109	0.292942	-4.61213	3.98566699405357e-06	3.6249e-05	8376.25	5792.33	7511.52	4933.4	2963.83	2967.41	2158.01	2343
13675	Rhoa	ENSMUSG00000007815	11848	4218.65	-0.17675	0.0383257	-4.61179	3.99211662642332e-06	3.62898e-05	4393.63	4292.05	4266.11	4339.58	3774.98	3606.16	3960.57	3953.33
2154	Btnl9	ENSMUSG00000040283	237754	610.427	0.893018	0.193834	4.60712	4.08283748294668e-06	3.70963e-05	360.399	555.947	434.318	597.394	1055.54	1052.42	814.745	698.616
1288	Ap1m1	ENSMUSG00000003033	11767	274.703	0.496022	0.107673	4.60674	4.09039158577693e-06	3.71467e-05	239.929	252.625	228.095	268.381	362.679	308.057	363.44	362.489
1376	Aprt	ENSMUSG00000006589	11821	139.146	0.709628	0.154051	4.60646	4.09577755894024e-06	3.71774e-05	120.471	109.986	108.319	109.671	163.791	137.054	199.692	230.675
3280	Cnih1	ENSMUSG00000015759	12793	771.421	-0.390043	0.0846854	-4.60578	4.10917638106481e-06	3.72807e-05	907.072	839.506	833.224	835.46	629.164	553.246	782.794	642.595
16355	Tmem132b	ENSMUSG00000070498	208151	10.0172	3.85425	0.836889	4.60545	4.11566055027376e-06	3.73212e-05	2.02472	0.859269	4.16612	2.6749	3.89978	37.7213	18.638	77.9902
17850	Zdhhc2	ENSMUSG00000039470	70546	168.907	0.61903	0.134424	4.60506	4.12338517862669e-06	3.7373e-05	121.483	140.92	135.399	131.962	202.788	189.864	232.974	190.032
10383	Mfap4	ENSMUSG00000042436	76293	146.821	1.31962	0.286606	4.60431	4.13831490911838e-06	3.74899e-05	78.9639	69.6008	53.1181	147.119	231.387	252.733	138.453	249.349
4617	Eif4a-ps4	ENSMUSG00000101188	NA	101.728	0.751693	0.163322	4.60253	4.17381861633411e-06	3.77931e-05	77.9515	81.6306	89.5716	76.6804	114.393	126.995	154.429	151.587
13586	Reps2	ENSMUSG00000040855	194590	89.874	0.894761	0.194506	4.60016	4.22161300609866e-06	3.81925e-05	78.9639	61.8674	78.1148	67.7641	85.7951	116.936	175.729	152.685
17090	Tyrobp	ENSMUSG00000030579	22177	144.042	1.19079	0.25886	4.60014	4.22206199811155e-06	3.81925e-05	98.1987	111.705	106.236	148.903	179.39	143.341	322.17	416.314
18037	Zfp512b	ENSMUSG00000000823	269401	394.129	-0.400558	0.087125	-4.5975	4.27580619365809e-06	3.86598e-05	423.165	406.434	417.654	411.043	311.982	318.116	310.189	315.256
6898	Gm32389	ENSMUSG00000109603	102634919	22.2601	-2.27339	0.494524	-4.59712	4.28375440239781e-06	3.8675e-05	16.1977	27.4966	14.5814	18.7243	0	6.28688	3.99385	5.49226
15921	Tasor	ENSMUSG00000040651	218850	379.832	-0.579003	0.125947	-4.59719	4.28218148309159e-06	3.8675e-05	468.722	466.583	457.232	470.782	243.086	397.331	336.814	271.318
17164	Ubfd1	ENSMUSG00000030870	28018	310.801	-0.436999	0.0950584	-4.59716	4.28288528884039e-06	3.8675e-05	309.781	340.271	294.753	310.288	240.486	213.754	220.993	251.546
12678	Pon1	ENSMUSG00000002588	18979	26.1165	-3.0631	0.666807	-4.59368	4.35493642426828e-06	3.92985e-05	100.223	46.4005	38.5366	29.4239	7.79955	5.02951	13.3128	0
2018	Blnk	ENSMUSG00000061132	17060	37.3687	2.02328	0.44066	4.59148	4.40104211308107e-06	3.96952e-05	19.2348	13.7483	24.9967	26.749	35.098	30.177	146.441	131.814
3435	Coro1c	ENSMUSG00000004530	23790	702.014	0.399804	0.087084	4.59102	4.41095056002687e-06	3.97652e-05	615.513	637.578	600.963	617.01	765.656	690.3	871.99	930.39
16349	Tmem127	ENSMUSG00000034850	69470	666.609	-0.332132	0.0723464	-4.59085	4.41444149637364e-06	3.97773e-05	677.267	747.564	668.663	705.281	601.865	516.782	576.445	532.75
9646	Lcn2	ENSMUSG00000026822	16819	70.3495	1.5781	0.343762	4.59068	4.41806883923317e-06	3.97906e-05	31.3831	36.9486	51.035	61.5227	87.095	106.877	86.5334	258.136
13904	Rpl15	ENSMUSG00000012405	66480	1200.96	0.390209	0.085022	4.5895	4.44310069326895e-06	3.99966e-05	1062.98	966.678	1161.31	1159.12	1565.11	1297.61	1323.29	1511.47
8514	Hmox1	ENSMUSG00000005413	15368	332.275	1.03932	0.226525	4.58812	4.47248943818325e-06	4.02415e-05	283.46	256.921	265.59	276.406	487.472	453.913	552.482	729.373
3406	Cope	ENSMUSG00000055681	59042	767.474	0.435652	0.0949709	4.58722	4.49197045167971e-06	4.03972e-05	626.649	636.718	651.998	651.783	973.644	709.16	832.052	955.654
13132	Ptp4a1	ENSMUSG00000026064	19243	2663.8	-0.508195	0.110798	-4.5867	4.50309848658575e-06	4.04776e-05	3142.36	3169.84	2846.5	2838.96	1757.5	2126.22	2572.04	1981.61
13133	Ptp4a1	ENSMUSG00000117310	19243	2663.8	-0.508195	0.110798	-4.5867	4.50309848658575e-06	4.04776e-05	3142.36	3169.84	2846.5	2838.96	1757.5	2126.22	2572.04	1981.61
14887	Slc25a44	ENSMUSG00000050144	229517	651.667	-0.449037	0.0979082	-4.58631	4.51150367469017e-06	4.05335e-05	809.886	656.482	692.618	621.468	575.867	487.862	500.562	472.335
2689	Cd320	ENSMUSG00000002308	54219	396.732	-0.495636	0.108084	-4.58566	4.52544238007565e-06	4.0639e-05	414.054	335.115	355.162	344.17	300.283	255.247	224.987	246.053
11803	P2rx6	ENSMUSG00000022758	18440	46.6681	-1.15388	0.251683	-4.58466	4.54719784792349e-06	4.08145e-05	56.692	60.1488	48.9519	46.3649	22.0987	30.177	19.9692	23.0675
11182	Ndufs1	ENSMUSG00000025968	227197	1436.11	0.416001	0.0907935	4.58184	4.60904575461776e-06	4.13496e-05	1348.46	1306.09	1284.21	1376.68	1864.09	2073.41	1656.12	1501.59
17319	Usp30	ENSMUSG00000029592	100756	282.51	-0.450584	0.0983724	-4.58039	4.64114664014113e-06	4.16174e-05	291.559	291.292	312.459	309.397	217.087	232.615	224.987	207.608
17320	Usp30	ENSMUSG00000029592	102637926	282.51	-0.450584	0.0983724	-4.58039	4.64114664014113e-06	4.16174e-05	291.559	291.292	312.459	309.397	217.087	232.615	224.987	207.608
17262	Upf2	ENSMUSG00000043241	326622	426.218	-0.489355	0.106843	-4.58016	4.64631410934285e-06	4.16436e-05	445.437	477.754	468.689	478.807	270.384	360.867	379.416	322.945
3159	Clcn4	ENSMUSG00000000605	12727	641.149	-0.430392	0.093974	-4.57991	4.65185163844354e-06	4.1673e-05	712.7	738.112	718.656	767.696	464.073	550.731	616.384	549.226
428	6330537M06Rik	ENSMUSG00000110575	NA	28.2065	1.46211	0.319284	4.57934	4.66434581418551e-06	4.17647e-05	17.2101	18.0446	15.623	18.7243	51.997	32.6918	55.9139	51.6273
13383	Ranbp3l	ENSMUSG00000048424	223332	14.2026	-2.04821	0.447409	-4.57793	4.6959034560801e-06	4.2027e-05	16.1977	32.6522	30.2044	33.882	3.89978	6.28688	11.9815	5.49226
10899	Mxi1	ENSMUSG00000025025	17859	308.191	0.437898	0.0956658	4.57737	4.70856760458466e-06	4.21199e-05	270.299	293.87	285.379	273.731	352.28	352.065	433.998	384.459
2943	Cerk	ENSMUSG00000035891	223753	208.112	0.630919	0.137856	4.57666	4.72465386786988e-06	4.22434e-05	137.681	174.432	168.728	176.543	207.988	225.07	267.588	316.354
[truncated: 16,365 more rows]

## Sheet: Sheet3
RNA-sequencing analysis in Control and Bmal1-KO adipocytes
	mgi_symbol	ensembl_gene_id	entrezgene_id	baseMean	log2FoldChange	lfcSE	stat	pvalue	padj	Control_1	Control_2	Control_3	Control_4	Bmal1KO_1	Bmal1KO_2	Bmal1KO_3	Bmal1KO_4
4357	Dtx4	ENSMUSG00000039982	207521	956.978	3.20822	0.100098	32.0508	2.1388937027141e-225	2.93948e-221	187.286	188.18	214.555	167.627	1809.87	1785.4	1634.25	1758.41
3371	Col5a3	ENSMUSG00000004098	53867	15759.1	2.27287	0.0821649	27.6623	1.98646109605182e-168	1.365e-164	4836.03	5473.54	5314.93	5339.1	24887.2	23564.3	27065.4	25803.3
11468	Nr1d1	ENSMUSG00000020889	217166	2210.88	-2.34358	0.0899115	-26.0654	8.99835072794537e-150	4.12214e-146	4762.13	4510.3	4755.63	3839.37	949.951	865.893	880.75	822.897
2954	Ces1d	ENSMUSG00000056973	104158	5462.69	-2.25847	0.0918307	-24.5938	1.47171332749158e-133	5.05644e-130	11274.6	10078.4	10752.8	10859.2	2606.69	2353.99	1937.82	2080.3
2834	Cdkn1a	ENSMUSG00000023067	12575	1242.3	1.73762	0.0743051	23.385	6.07335986325034e-121	1.66932e-117	429.24	559.384	494.727	557.27	1633.18	1661.12	1729.06	1797.43
11763	Osgin1	ENSMUSG00000074063	71839	332.366	2.40434	0.113174	21.2447	3.69394995268498e-100	7.25228e-97	107.31	102.253	103.112	117.696	557.013	552.352	617.939	552.44
13600	Retsat	ENSMUSG00000056666	67442	802.946	-1.32758	0.0624696	-21.2515	3.19038941168106e-100	7.25228e-97	1342.39	1192.67	1262.33	1333.88	518.308	536.919	471.563	516.971
3239	Clstn2	ENSMUSG00000032452	64085	355.561	1.74728	0.100829	17.3291	2.83616432535159e-67	4.87218e-64	195.385	188.18	170.811	190.809	663.872	608.4	555.563	676.584
9437	Klb	ENSMUSG00000029195	83379	978.638	1.5412	0.0901938	17.0877	1.83303257322749e-65	2.79904e-62	590.204	494.939	500.976	460.974	1605.41	1466.17	1456.27	1424.11
605	Aatk	ENSMUSG00000025375	11302	506.171	2.11205	0.125028	16.8926	5.10174821669996e-64	7.01133e-61	216.645	226.847	216.638	160.494	1050.92	817.968	803.404	872.554
2956	Ces1f	ENSMUSG00000031725	234564	727.042	-2.38546	0.142015	-16.7973	2.55512162214894e-63	3.19228e-60	1815.16	1420.37	1547.71	1834.09	299.542	381.773	321.029	263.362
3870	Dapk1	ENSMUSG00000021559	69635	1193.86	1.05742	0.0656667	16.1028	2.43731410020658e-58	2.79133e-55	880.751	879.891	872.803	825.652	1875.5	1607.51	1795.6	1920.68
3372	Col6a1	ENSMUSG00000001119	12833	8133.62	1.52553	0.103142	14.7906	1.6856489392838e-49	1.78199e-46	3819.62	4160.58	3920.32	4603.5	11980.8	11333	12264.8	11940
13780	Rnf125	ENSMUSG00000033107	67664	1410.34	1.3475	0.0921738	14.6191	2.12118462898731e-48	2.08225e-45	793.688	1001.05	779.065	843.485	2136.34	2164.73	2104.15	2299.32
14818	Slc19a1	ENSMUSG00000001436	20509	332.35	1.43122	0.0987483	14.4936	1.32897478218065e-47	1.21761e-44	162.99	168.417	183.309	162.277	474.555	441.882	503.167	403.468
11434	Npas2	ENSMUSG00000026077	18143	99.6061	3.95623	0.274666	14.4037	4.9011829844437e-47	4.20981e-44	8.09886	12.889	12.4984	12.4829	222.132	179.514	133.069	182.669
13011	Prxl2b	ENSMUSG00000029059	66469	928.392	1.03369	0.0722136	14.3144	1.77962595480747e-46	1.43867e-43	620.575	612.659	598.88	561.729	1149.36	1251.73	1254.17	1244.1
1997	Bhlhe41	ENSMUSG00000030256	79362	349.113	-1.94916	0.137707	-14.1544	1.75409989857621e-45	1.33926e-42	631.711	580.866	603.046	567.97	169.965	177.078	132.237	137.445
1185	Angptl2	ENSMUSG00000004105	26360	1794.56	-0.791793	0.0576729	-13.729	6.80331472940759e-43	4.92094e-40	2682.75	2668.89	2652.78	2808.64	1483.4	1517.34	1586.85	1659.98
11503	Nrg4	ENSMUSG00000032311	83961	488.433	-2.0236	0.15007	-13.4844	1.93190220517969e-41	1.32751e-38	763.318	713.193	711.365	915.707	138.833	178.702	241.187	204.837
762	Acsm3	ENSMUSG00000030935	20216	197.436	-3.07439	0.234733	-13.0974	3.40630309167893e-39	2.22918e-36	406.968	302.463	264.549	407.476	37.8634	55.2352	28.2772	42.5636
14581	Sez6l	ENSMUSG00000058153	56747	175.487	3.35606	0.25817	12.9994	1.232850666146e-38	7.70139e-36	30.3707	48.1191	20.8306	26.749	302.066	279.425	321.029	398.147
1996	Bhlhe40	ENSMUSG00000030103	20893	875.387	-1.56857	0.120712	-12.9943	1.31776746020943e-38	7.80258e-36	1259.37	1666.12	1433.15	1596.91	534.295	488.182	479.88	506.33
4547	Efr3a	ENSMUSG00000015002	76740	1171.08	0.928892	0.0714986	12.9918	1.36259922130932e-38	7.80258e-36	845.319	901.373	871.761	796.228	1555.77	1566.89	1607.64	1771.71
18285	Zim1	ENSMUSG00000002266	22776	91.3383	4.05383	0.31237	12.9776	1.63864904062802e-38	9.00798e-36	8.09886	19.7632	12.4984	6.24143	223.815	129.153	168	259.815
16626	Tns2	ENSMUSG00000037003	209039	2632.18	-0.839216	0.0649115	-12.9286	3.10334144052067e-38	1.64035e-35	3978.57	3774.77	3917.2	4027.5	2344.17	2012.84	2182.33	2235.48
3769	Cyp2f2	ENSMUSG00000052974	13107	171.392	-4.45896	0.349738	-12.7494	3.14053182832624e-37	1.59853e-34	266.25	148.654	189.559	341.495	6.73127	12.1842	9.98017	14.1879
4972	Fads1	ENSMUSG00000010663	76267	787.405	-1.07636	0.0880436	-12.2253	2.27862746993579e-34	1.1184e-31	1244.19	1122.21	1123.81	1351.72	557.854	580.782	579.682	578.156
8142	Gsta4	ENSMUSG00000032348	14860	205.081	-1.363	0.111548	-12.2189	2.46486082342827e-34	1.16809e-31	266.25	248.329	255.175	279.973	103.493	113.72	96.475	93.9946
4796	Eppk1	ENSMUSG00000118671	NA	79.0921	-2.9452	0.243654	-12.0876	1.22798486326788e-33	5.6254e-31	131.606	135.765	145.814	189.918	20.1938	17.8702	19.9603	20.3951
3569	Cry1	ENSMUSG00000020038	12952	213.267	1.65045	0.141417	11.6709	1.79602846759299e-31	7.9622e-29	101.236	100.534	93.7377	83.8135	290.286	289.173	277.781	333.415
8066	Gpt	ENSMUSG00000022546	76282	3009.21	1.33491	0.116119	11.496	1.38226041978599e-30	5.93638e-28	1691.65	1756.35	1709.15	1509.53	4026.98	4265.3	4422.05	4102.07
16764	Trf	ENSMUSG00000032554	22041	29646.4	-1.00285	0.0876834	-11.4372	2.72690496507703e-30	1.13563e-27	56100.8	44177.6	51357.9	45181.7	24587.7	27095.3	22251.6	24278.1
2848	Cdr2	ENSMUSG00000030878	12585	1077.41	1.01032	0.0886536	11.3962	4.36728167680649e-30	1.76528e-27	781.54	620.392	723.864	661.591	1536.41	1343.52	1420.51	1307.94
1036	Akap12	ENSMUSG00000038587	83397	3188.13	1.00187	0.0880394	11.3798	5.26996475464617e-30	2.06929e-27	2104.69	2228.94	2310.11	2088.2	5146.9	4113.4	3990.41	4235.08
8141	Gsta3	ENSMUSG00000025934	14859	1086.89	-1.75504	0.155284	-11.3021	1.28056735695517e-29	4.88857e-27	1704.81	1593.94	1530.01	1464.95	377.793	463.001	499.009	524.951
17100	Uap1	ENSMUSG00000026670	107652	894.314	-0.923857	0.0819037	-11.2798	1.65117907703377e-29	6.13301e-27	1368.71	1463.34	1392.53	1479.22	714.356	732.679	746.849	814.029
8069	Gpx3	ENSMUSG00000018339	14778	8456.31	-1.18449	0.10647	-11.1251	9.47243631431195e-29	3.42578e-26	10985.1	10305.2	11747.4	9821.33	5305.09	4822.52	4117.65	4611.06
3030	Chd4	ENSMUSG00000063870	107932	3105.63	0.472622	0.0425359	11.1111	1.1076703085183e-28	3.90326e-26	2764.75	2659.44	2668.4	2659.74	3862.91	3608.97	3770.84	3675.55
3564	Crtac1	ENSMUSG00000042401	72832	51.9362	-2.66106	0.241196	-11.0328	2.65485616815267e-28	8.89895e-26	106.298	143.498	108.319	109.671	15.9868	20.3071	19.1287	18.6216
1343	Apmap	ENSMUSG00000033096	71881	2545.05	0.671425	0.0615932	10.901	1.1404514501228e-27	3.73172e-25	2244.4	2112.94	2068.48	1974.97	3436.32	3413.21	3186.17	3341.24
12151	Peg3	ENSMUSG00000002265	18616	1879.53	2.02299	0.185802	10.8879	1.31671500233539e-27	4.20828e-25	732.947	981.285	938.419	641.084	3718.19	2747.95	2978.25	3942.45
694	Acad11	ENSMUSG00000090150	102632	1182.66	-0.768894	0.0708355	-10.8546	1.8956251713152e-27	5.92081e-25	1660.27	1610.27	1638.33	1711.93	934.806	963.367	983.047	1004.68
17404	Vegfa	ENSMUSG00000023951	22339	2240.1	-0.712158	0.065735	-10.8338	2.38140630518385e-27	7.27281e-25	3072.51	3062.43	3163.13	3381.07	1856.15	1892.62	1946.13	2045.71
10195	Mat2a	ENSMUSG00000053907	232087	2116.5	-0.824549	0.076252	-10.8135	2.97200123824588e-27	8.87918e-25	3073.52	2631.94	2988.15	2667.76	1677.77	1655.43	1482.06	1597.91
10833	Mthfr	ENSMUSG00000029009	17769	472.904	1.61762	0.150177	10.7714	4.69754187352121e-27	1.37358e-24	265.238	240.595	246.843	221.125	875.907	672.57	641.226	797.181
11270	Nfil3	ENSMUSG00000056749	18030	253.157	1.83403	0.170625	10.7489	5.99791492844669e-27	1.71728e-24	109.335	109.986	106.236	164.06	486.335	486.557	331.841	444.258
5369	Fmr1	ENSMUSG00000000838	14265	5082.92	1.3954	0.129881	10.7437	6.34328860482138e-27	1.7791e-24	2689.83	3344.28	2625.7	3023.53	6481.38	7157.02	8904.81	8196.16
17987	Zfp385a	ENSMUSG00000000552	29813	621.39	0.831128	0.0775137	10.7223	7.99619846072354e-27	2.19784e-24	496.055	474.317	467.647	472.565	905.356	857.77	784.275	851.272
1164	Amy1	ENSMUSG00000074264	11722	1590.69	-0.795131	0.0750184	-10.5991	3.00713866419439e-26	8.10335e-24	2147.21	2134.42	2209.09	2188.96	1236.03	1248.48	1200.12	1317.7
4477	Eci3	ENSMUSG00000021416	69123	101.888	-1.95619	0.184749	-10.5884	3.3744867281888e-26	8.91838e-24	147.804	150.372	149.98	184.568	34.4978	52.7984	34.9306	40.7901
11566	Ntrk2	ENSMUSG00000055254	18212	3576.99	0.777496	0.0735999	10.5638	4.38466391194454e-26	1.13695e-23	3087.69	3078.76	3167.29	3040.47	5564.24	5051.58	4961.81	5633.47
4119	Disp2	ENSMUSG00000040035	214240	36.8588	-3.02461	0.293316	-10.3118	6.23278243532573e-25	1.58624e-22	69.8527	89.364	99.9869	76.6804	10.9383	12.1842	7.48513	10.6409
6654	Gm2065	ENSMUSG00000102882	NA	301.381	1.34758	0.13098	10.2884	7.95023796931408e-25	1.98655e-22	194.373	225.988	189.559	149.794	446.788	508.489	473.226	505.443
7964	Gpam	ENSMUSG00000024978	14732	2956.08	-1.22795	0.119749	-10.2544	1.13113918493775e-24	2.77594e-22	4084.86	4043.72	3872.41	5703.77	1789.68	1869.87	2010.17	1889.65
763	Acsm5	ENSMUSG00000030972	272428	105.126	-1.65582	0.161836	-10.2315	1.43250975918415e-24	3.45386e-22	197.41	151.231	212.472	170.302	60.5815	63.358	50.7325	56.7515
4356	Dtx3l	ENSMUSG00000049502	209200	391.875	-1.03886	0.103755	-10.0126	1.3418198014519e-23	3.17942e-21	505.166	628.126	569.717	620.576	264.202	289.173	305.227	273.117
9800	Lox	ENSMUSG00000024529	16948	919.114	0.927621	0.094797	9.78535	1.30148970665752e-22	3.03159e-20	544.648	693.43	597.839	691.015	1236.03	1081.96	1221.74	1273.36
8753	Ifi27l2a	ENSMUSG00000079017	76933	2785.89	-2.86774	0.293339	-9.7762	1.42461888956688e-22	3.26309e-20	8376.25	5792.33	7511.52	4933.4	641.154	1461.3	771.8	771.465
15076	Slco2b1	ENSMUSG00000030737	101488	1210.62	-0.925285	0.0950097	-9.73884	2.05890909229356e-22	4.63862e-20	1705.82	1734	1877.88	1764.54	976.876	812.282	899.879	1041.04
8159	Gstt2	ENSMUSG00000033318	14872	391.194	-1.13775	0.117122	-9.71424	2.62199716260909e-22	5.81195e-20	322.942	308.478	331.207	378.944	150.612	142.149	143.881	173.801
1111	Alkal2	ENSMUSG00000054204	100294583	190.993	2.0818	0.21636	9.62193	6.46086224239699e-22	1.40939e-19	84.0257	75.6157	101.028	40.1235	333.198	378.524	283.603	272.23
10093	Map1a	ENSMUSG00000027254	17754	286.667	1.35423	0.141896	9.54385	1.37627418548923e-21	2.95533e-19	161.977	201.069	162.479	145.336	469.506	441.069	413.345	392.827
3114	Cib2	ENSMUSG00000037493	56506	1319.46	0.934643	0.0981163	9.52586	1.63675660393791e-21	3.46061e-19	1007.3	943.477	886.342	808.711	1833.43	1736.66	1688.31	1708.75
11081	Ncan	ENSMUSG00000002341	13004	76.1796	3.44393	0.364083	9.45919	3.10324799355146e-21	6.46181e-19	7.0865	14.6076	10.4153	8.02469	94.2378	141.337	122.257	81.5803
15029	Slc5a7	ENSMUSG00000023945	63993	56.103	4.28357	0.457356	9.36594	7.5377920303242e-21	1.54615e-18	3.03707	6.01488	6.24918	2.6749	40.3876	65.7949	137.227	106.409
10850	Mtmr6	ENSMUSG00000021987	219135	921.352	0.498109	0.0534104	9.32606	1.09880880472592e-20	2.22072e-18	751.169	796.542	749.902	794.445	1090.47	1090.08	1087.01	1103.99
17073	Txndc15	ENSMUSG00000021497	69672	560.944	0.666284	0.0717824	9.282	1.66331906204964e-20	3.3129e-18	449.487	432.212	481.187	460.974	745.489	718.058	711.087	717.374
10747	Mrps6	ENSMUSG00000039680	121022	746.562	0.777468	0.0843971	9.21202	3.20033648768843e-20	6.28317e-18	608.427	576.57	592.631	592.936	1084.58	917.879	1036.27	1024.19
15066	Slc9a6	ENSMUSG00000060681	236794	590.319	-0.659652	0.0716265	-9.2096	3.27338898099618e-20	6.33608e-18	794.701	839.506	733.237	864.884	480.445	537.731	513.979	516.084
2531	Ccdc80	ENSMUSG00000022665	67896	10821.3	-1.09283	0.11898	-9.18499	4.11557420610031e-20	7.8556e-18	20917.3	20084.6	19893.2	19462.6	9132.66	9714.9	8865.72	9961.66
13841	Rnf8	ENSMUSG00000090083	58230	218.342	0.998303	0.109326	9.13143	6.75999968148283e-20	1.27264e-17	136.668	157.246	144.773	138.203	297.859	301.357	262.811	291.738
8095	Grid1	ENSMUSG00000041078	14803	40.3006	2.45607	0.270736	9.07182	1.17049379618887e-19	2.1738e-17	6.07415	12.0298	15.623	16.941	64.7885	67.4194	80.673	66.5056
9274	Kcnb1	ENSMUSG00000050556	16500	683.101	0.960636	0.106296	9.03735	1.60510907280318e-19	2.9412e-17	447.462	509.547	521.807	498.423	986.132	880.514	1025.46	956.795
16670	Tox2	ENSMUSG00000074607	269389	34.7845	2.53822	0.281935	9.00289	2.19857332408592e-19	3.97566e-17	20.2472	8.59269	14.5814	8.91633	90.8722	77.1668	61.5444	69.1659
12990	Prrt4	ENSMUSG00000079654	101359	80.9827	2.01017	0.223324	9.00114	2.23390621138813e-19	3.98709e-17	29.3584	18.0446	40.6197	29.4239	97.6035	108.034	158.851	103.749
742	Acox1	ENSMUSG00000020777	11430	5772.62	-0.408182	0.0454216	-8.98652	2.55190403411148e-19	4.43934e-17	7111.81	6647.31	6786.61	6735.39	5103.99	5413.05	4773.02	5266.36
15028	Slc5a6	ENSMUSG00000006641	330064	482.916	-1.99245	0.223837	-8.90138	5.51584551314409e-19	9.47553e-17	975.913	710.615	909.256	1052.13	240.643	250.183	227.049	198.63
11469	Nr1d2	ENSMUSG00000021775	353187	709.399	-1.3219	0.148951	-8.8747	7.01196944698871e-19	1.1897e-16	1060.95	1178.92	1047.78	1210.84	418.18	409.39	486.533	485.935
1468	Arhgef37	ENSMUSG00000045094	328967	170.65	1.73416	0.196176	8.83981	9.58824656772513e-19	1.60697e-16	76.9392	81.6306	88.5301	60.631	338.247	221.753	209.584	252.721
3019	Chchd10	ENSMUSG00000049422	103172	1550.87	-1.31216	0.149372	-8.78446	1.57116188608222e-18	2.6015e-16	347.239	269.81	277.047	434.225	122.004	124.279	147.208	141.879
222	2810459M11Rik	ENSMUSG00000026227	72792	31.6496	-2.36674	0.269954	-8.76721	1.8314506828665e-18	2.99638e-16	93.1369	76.4749	60.4088	82.9218	18.511	10.5597	15.8019	15.9614
4440	E2f2	ENSMUSG00000018983	242705	43.7744	2.59628	0.298297	8.70366	3.21335000255146e-18	5.19542e-16	7.0865	12.0298	12.4984	10.6996	64.7885	75.5423	49.9009	66.5056
10077	Man2a2	ENSMUSG00000038886	140481	2421.49	-0.492999	0.0567679	-8.68447	3.80501900074217e-18	6.08051e-16	3227.4	3042.67	3454.76	3383.75	2448.5	2316.63	2297.93	2248.78
8388	Hebp1	ENSMUSG00000042770	15199	1271.95	0.547941	0.0631057	8.68291	3.85773979614652e-18	6.0939e-16	1204.71	1179.78	1156.1	1057.48	1674.4	1626.19	1685.82	1734.47
5362	Fmo1	ENSMUSG00000040181	14261	1727.49	-1.23904	0.143038	-8.66228	4.62440150481352e-18	7.22195e-16	1722.02	1517.47	1722.69	1513.1	524.198	677.444	701.107	840.631
4668	Elmod3	ENSMUSG00000056698	232089	244.204	-0.921636	0.106467	-8.65658	4.86147143515826e-18	7.50688e-16	424.178	378.078	353.079	361.111	204.462	225.815	174.653	195.083
15026	Slc5a3	ENSMUSG00000089774	53881	688.209	1.24138	0.143604	8.64447	5.40534027617762e-18	8.25395e-16	372.548	484.628	428.069	472.565	1055.97	943.872	1196.79	962.115
8452	Hilpda	ENSMUSG00000043421	69573	136.069	1.7312	0.200967	8.61433	7.03539427469581e-18	1.05095e-15	88.0751	74.7564	64.5749	80.2469	270.934	225.815	234.534	290.851
9302	Kcnj15	ENSMUSG00000062609	16516	334.436	-1.64391	0.190807	-8.61557	6.95955614251757e-18	1.05095e-15	676.255	687.415	676.995	794.445	161.551	153.521	271.96	321.001
12427	Pla2g15	ENSMUSG00000031903	192654	650.72	0.922189	0.107827	8.55249	1.20459129579917e-17	1.78008e-15	525.414	425.338	491.602	463.649	1008.01	877.265	809.226	914.231
4110	Dipk2a	ENSMUSG00000045414	68861	408.163	-0.936946	0.10958	-8.55035	1.22714678816579e-17	1.79411e-15	571.982	529.31	549.928	724.006	291.969	281.05	350.969	317.454
8075	Gramd1b	ENSMUSG00000040111	235283	406.433	1.20028	0.140409	8.54841	1.24795906163221e-17	1.80534e-15	196.397	272.388	204.14	166.735	427.436	537.731	408.355	558.647
5037	Fam184a	ENSMUSG00000019856	75906	49.632	2.02084	0.237292	8.51624	1.64817147653734e-17	2.35946e-15	14.173	23.2003	19.7891	23.1824	72.3612	75.5423	98.97	81.5803
1282	Aox1	ENSMUSG00000063558	11761	879.003	-0.684462	0.0804058	-8.5126	1.70078972834562e-17	2.40969e-15	1304.93	1323.27	1225.88	1193	753.903	785.477	789.265	812.256
14451	Selenoi	ENSMUSG00000075703	28042	452.974	0.685727	0.0807114	8.49604	1.96165148841423e-17	2.75092e-15	375.585	391.827	388.491	362.895	652.092	615.71	559.721	615.399
9182	Jade1	ENSMUSG00000025764	269424	936.469	-0.552136	0.0650878	-8.48294	2.19575864340915e-17	3.04811e-15	1219.89	1248.52	1215.47	1339.23	844.775	806.597	857.463	919.551
8160	Gstt3	ENSMUSG00000001665	103140	176.525	-1.06966	0.126568	-8.45128	2.88114813151485e-17	3.95956e-15	308.769	290.433	259.341	316.53	153.136	124.279	126.415	156.953
15052	Slc7a6	ENSMUSG00000031904	330836	287.613	0.770984	0.0913994	8.43532	3.30286935151052e-17	4.49419e-15	231.83	245.751	213.514	210.425	399.669	388.271	360.95	391.053
10589	Morc4	ENSMUSG00000031434	75746	810.178	0.868492	0.103212	8.41464	3.94086919139446e-17	5.30974e-15	525.414	543.058	508.267	483.265	956.682	882.139	1033.78	888.515
14297	Sash1	ENSMUSG00000015305	70097	1670.04	0.70381	0.0838785	8.39082	4.82772946632603e-17	6.4415e-15	1429.45	1369.67	1367.53	1240.26	2499.83	2245.96	2065.9	1992.51
15017	Slc4a4	ENSMUSG00000060961	54403	290.021	-1.02073	0.122061	-8.36247	6.14161876177609e-17	8.11579e-15	413.042	396.123	388.491	461.866	223.815	222.565	171.326	200.404
4948	F3	ENSMUSG00000028128	14066	591.925	-1.74533	0.209011	-8.35043	6.80174634401018e-17	8.90251e-15	905.048	968.396	949.876	1873.32	279.348	324.101	390.058	407.901
5177	Fbxo21	ENSMUSG00000032898	231670	1378.96	-0.999835	0.120676	-8.28528	1.17836184634084e-16	1.52776e-14	2177.58	2289.95	2303.87	2022.22	1225.93	1020.23	932.314	1219.27
15576	St3gal4	ENSMUSG00000032038	20443	308.347	-0.855491	0.103435	-8.27082	1.33037928156345e-16	1.70873e-14	429.24	441.664	461.398	504.664	289.445	285.111	221.227	219.025
12552	Plxna1	ENSMUSG00000030084	18844	949.289	0.635588	0.0770656	8.24735	1.61940030811532e-16	2.06069e-14	722.823	807.713	786.356	741.838	1192.28	1159.13	1211.76	1190.01
17982	Zfp36l2	ENSMUSG00000045817	12193	2824.15	-0.687051	0.083384	-8.2396	1.7279288436114e-16	2.17862e-14	3772.04	4210.42	3917.2	4628.47	2562.93	2378.36	2632.27	2694.81
6132	Gm13201	ENSMUSG00000078494	NA	155.907	1.52957	0.185681	8.23761	1.75682382306867e-16	2.19491e-14	88.0751	97.0974	80.1978	75.7888	276.824	202.258	216.237	290.851
5092	Fam83a	ENSMUSG00000051225	239463	60.3286	-2.05249	0.249241	-8.23496	1.79610780696933e-16	2.22378e-14	134.644	140.061	124.984	127.503	15.9868	34.1159	42.4157	34.5829
5800	Glrx	ENSMUSG00000021591	93692	136.411	1.49199	0.181412	8.22433	1.96291314202641e-16	2.4086e-14	67.828	60.1488	66.658	70.439	196.89	177.89	177.98	192.423
16055	Tead4	ENSMUSG00000030353	21679	87.7184	1.59459	0.194321	8.20599	2.28700427627394e-16	2.78144e-14	56.692	53.2747	39.5782	39.2318	175.013	115.344	132.237	148.086
10535	Mme	ENSMUSG00000027820	17380	488.092	-1.29275	0.158335	-8.16462	3.22446097171075e-16	3.88717e-14	740.033	708.038	779.065	768.587	255.788	351.718	330.177	284.644
13006	Prtn3	ENSMUSG00000057729	19152	58.4641	-1.75468	0.215942	-8.12569	4.44837888218977e-16	5.31601e-14	168.051	133.187	147.897	94.5131	42.9119	46.3001	31.6039	39.9034
2836	Cdkn1c	ENSMUSG00000037664	12577	541.79	1.03506	0.128378	8.06258	7.46978039288236e-16	8.84976e-14	365.461	372.063	342.664	355.761	830.471	618.147	707.76	787.427
7966	Gpat3	ENSMUSG00000029314	231510	1146.54	-0.699498	0.0869554	-8.04433	8.67158915738361e-16	1.01858e-13	1634.96	1532.08	1497.72	1842.11	917.977	1110.39	938.136	1041.04
1157	Amot	ENSMUSG00000041688	27494	157.741	1.0326	0.128778	8.01849	1.07048997706307e-15	1.24676e-13	95.1616	110.846	108.319	91.8382	205.304	225.002	171.326	229.666
12561	Plxnd1	ENSMUSG00000030123	67784	1989.65	0.552461	0.0689189	8.0161	1.0915918409666e-15	1.26065e-13	1500.31	1647.22	1594.58	1563.03	2280.22	2229.72	2551.6	2186.71
9753	Litaf	ENSMUSG00000022500	56722	947.268	0.687373	0.0861981	7.97435	1.53186326306452e-15	1.75437e-13	742.058	700.304	773.857	728.464	1281.47	1125.01	1143.56	1190.01
8503	Hmgcs1	ENSMUSG00000093930	208715	3188.65	1.11166	0.13961	7.9626	1.68464262207346e-15	1.91339e-13	1888.05	2094.04	2113.27	1876	3751	3993.99	4840.38	4640.32
3373	Col6a2	ENSMUSG00000020241	12834	6367.65	1.2482	0.157636	7.91822	2.40932726099562e-15	2.71405e-13	3507.82	3710.32	3627.65	3737.72	8801.14	8295.03	8866.55	8680.32
14458	Selenop	ENSMUSG00000064373	20363	7680.47	-0.594641	0.0751159	-7.91632	2.44634364385006e-15	2.73334e-13	9957.55	9971.82	9520.63	9717.01	6235.68	7078.23	5969.81	6653.22
16816	Trim67	ENSMUSG00000036913	330863	195.929	2.28374	0.2889	7.90495	2.68051899385778e-15	2.97084e-13	78.9639	54.9932	126.025	30.3155	424.912	329.787	283.603	367.998
11919	Parva	ENSMUSG00000030770	57342	2006.77	0.43892	0.0555708	7.8984	2.82510709997249e-15	3.10604e-13	1850.59	1898.13	1808.1	1908.99	2580.6	2463.65	2452.63	2627.42
5272	Fgf2	ENSMUSG00000037225	14173	533.717	-0.889501	0.113892	-7.81001	5.71835219087628e-15	6.23709e-13	835.195	1000.19	905.09	930.865	440.898	504.427	511.484	525.838
1554	Art3	ENSMUSG00000034842	109979	2311.95	-0.388719	0.0497956	-7.80629	5.88979221846358e-15	6.3735e-13	3349.89	3205.93	3124.59	3169.75	2668.95	2404.36	2282.13	2459.82
8810	Igfbp4	ENSMUSG00000017493	16010	4958.86	-0.624194	0.080398	-7.7638	8.24194380651876e-15	8.84914e-13	5563.92	6450.53	6256.47	6080.04	3988.28	4298.6	3747.55	3764.22
12858	Prdx5	ENSMUSG00000024953	54683	2518.2	0.661613	0.085445	7.74315	9.69866555830334e-15	1.03325e-12	2026.74	1944.53	1963.29	1822.5	3408.55	2787.75	2990.72	3082.31
4072	Dhrs3	ENSMUSG00000066026	20148	1639.05	0.737277	0.0952481	7.74059	9.89578794836747e-15	1.04614e-12	1360.61	1208.99	1342.53	1132.37	2148.12	1998.21	2138.25	2121.09
16852	Trmt9b	ENSMUSG00000039620	319582	95.4926	1.29441	0.168621	7.67643	1.63579042222353e-14	1.71608e-12	52.6426	52.4154	46.8689	56.1729	134.625	126.716	118.93	131.238
8470	Hjv	ENSMUSG00000038403	69585	25.8478	4.27745	0.557441	7.67337	1.67533032363876e-14	1.74425e-12	0	2.57781	3.12459	4.45816	65.6299	39.8018	49.9009	45.2238
10463	Mif4gd	ENSMUSG00000020743	69674	535.837	0.584826	0.0767148	7.62337	2.47138662688141e-14	2.5537e-12	457.586	451.116	415.571	455.624	674.81	630.331	680.315	686.338
15377	Sparc	ENSMUSG00000018593	20692	42011.5	0.51878	0.0681174	7.61596	2.61738582149491e-14	2.68438e-12	33511.1	33282.1	33401.9	34825.4	50279.2	45240.9	48046.2	49884.6
4460	Ebf2	ENSMUSG00000022053	13592	322.627	-0.841326	0.111217	-7.56473	3.8868270363326e-14	3.95679e-12	463.66	522.436	491.602	483.265	314.687	290.797	232.871	256.268
15675	Ston1	ENSMUSG00000033855	77057	402.926	1.09886	0.145314	7.56194	3.9709733742313e-14	4.01273e-12	242.966	288.714	259.341	246.982	541.868	532.045	553.068	597.664
3795	Cyria	ENSMUSG00000020589	76820	283.974	0.712873	0.0945401	7.54043	4.68409083384494e-14	4.69879e-12	219.682	240.595	221.846	209.534	328.991	380.96	365.108	387.506
1011	Aifm2	ENSMUSG00000020085	71361	2873.93	0.478106	0.0639155	7.48028	7.41652270717617e-14	7.38589e-12	2523.81	2405.09	2553.83	2173.8	3528.03	3367.72	3148.74	3401.54
17698	Xrcc3	ENSMUSG00000021287	74335	96.1847	1.32301	0.176943	7.477	7.60357371325396e-14	7.51769e-12	64.7909	49.8376	48.9519	35.6653	129.577	126.716	113.109	126.804
16913	Tshr	ENSMUSG00000020963	22095	1829.21	0.3556	0.0475693	7.47542	7.69586121706142e-14	7.55459e-12	1831.35	1966.87	1934.12	2038.27	2502.35	2465.28	2480.07	2499.73
8158	Gstt1	ENSMUSG00000001663	14871	489.521	-0.920771	0.12344	-7.45927	8.70009873752744e-14	8.47982e-12	839.244	769.046	751.985	825.652	472.031	418.325	361.781	430.957
12113	Pdlim2	ENSMUSG00000022090	213019	177.802	1.03028	0.138208	7.45454	9.01851090427437e-14	8.72827e-12	123.508	112.564	104.153	102.538	201.938	216.879	271.128	213.705
16198	Tiam1	ENSMUSG00000002489	21844	138.391	-1.11584	0.149783	-7.44967	9.35704736454618e-14	8.99258e-12	186.274	170.995	216.638	207.75	98.4449	94.2248	80.673	86.9007
3886	Dbp	ENSMUSG00000059824	13170	964.897	-2.01067	0.27202	-7.39162	1.45046937783059e-13	1.38429e-11	1962.96	1543.25	1884.13	1827.85	497.273	510.113	419.167	364.451
5256	Ffar2	ENSMUSG00000051314	233079	641.537	0.642897	0.087306	7.36372	1.78860015863291e-13	1.69522e-11	537.562	600.629	658.247	595.611	1043.35	913.818	849.146	928.419
13391	Rap1gap2	ENSMUSG00000038807	380711	401.473	0.651382	0.0890068	7.31834	2.51060326867456e-13	2.36323e-11	376.597	408.153	384.325	392.318	652.934	554.789	614.612	632.247
4082	Dhx32	ENSMUSG00000030986	101437	933.166	0.650638	0.089571	7.26394	3.75986481569032e-13	3.51509e-11	750.157	735.534	686.369	730.247	1030.73	1015.35	1322.37	1189.12
3290	Cnnm3	ENSMUSG00000001138	94218	356.535	0.731554	0.10074	7.2618	3.81960355777194e-13	3.54681e-11	319.905	305.041	277.047	266.598	546.075	437.008	475.721	481.501
16686	Tpi1	ENSMUSG00000023456	21991	3975.93	0.600923	0.0830721	7.23375	4.69844543042681e-13	4.33361e-11	3062.38	3109.69	3006.9	2795.27	4011.84	4665.75	4763.04	4720.13
13136	Ptpa	ENSMUSG00000039515	110854	2048.38	0.468245	0.0652437	7.17686	7.13288157190663e-13	6.53515e-11	1913.36	1797.59	1800.81	1734.23	2660.54	2402.73	2469.26	2489.97
8596	Hpgd	ENSMUSG00000031613	15446	482.952	-1.02353	0.142645	-7.17538	7.21060007158275e-13	6.5626e-11	733.959	728.66	707.199	584.019	318.053	371.213	276.118	389.28
9677	Leo1	ENSMUSG00000042487	235497	221.526	0.99942	0.13943	7.16789	7.61645643834465e-13	6.88638e-11	128.569	158.106	148.939	129.287	268.41	270.49	297.742	293.512
8504	Hmgcs2	ENSMUSG00000027875	15360	349.031	-1.33069	0.185828	-7.16091	8.01432313592719e-13	7.19875e-11	585.143	565.399	610.337	462.757	280.189	289.173	131.406	182.669
3408	Copg2	ENSMUSG00000025607	54160	2025.2	0.796738	0.111323	7.15697	8.24795689907398e-13	7.3605e-11	1583.33	1710.8	1463.35	1542.52	2992.05	2492.89	2336.19	3125.77
5711	Gga2	ENSMUSG00000030872	74105	745.103	0.493309	0.0689854	7.15092	8.62008726521517e-13	7.64296e-11	682.329	573.132	670.746	640.192	912.088	939.811	917.344	837.084
12741	Ppm1b	ENSMUSG00000061130	19043	1116.58	-0.424271	0.0593688	-7.14636	8.91092503025279e-13	7.85018e-11	1437.55	1337.02	1410.23	1403.43	1072.8	993.421	1076.2	1020.64
11309	Nid1	ENSMUSG00000005397	18073	10855.4	0.574957	0.0805229	7.14029	9.31322508338051e-13	8.15233e-11	9541.47	10007.9	9966.41	9262.28	15132.7	13822.6	13785.9	15024.1
15856	Tacc2	ENSMUSG00000030852	57752	578.549	-0.496489	0.0696136	-7.13208	9.88659148936222e-13	8.54537e-11	740.033	779.357	779.065	753.43	562.061	508.489	530.612	563.081
17024	Tubb2a	ENSMUSG00000058672	22151	643.509	0.612755	0.0861716	7.11087	1.15309856249517e-12	9.9044e-11	456.573	501.813	535.347	517.147	803.546	775.73	752.671	743.09
9177	Ivd	ENSMUSG00000027332	56357	1986.67	-0.541052	0.0761182	-7.10805	1.17695824179651e-12	1.00465e-10	3072.51	2713.57	2991.28	2554.53	2023.59	1951.1	1808.07	2003.15
8011	Gpr146	ENSMUSG00000044197	80290	893.209	-0.558212	0.0785481	-7.10662	1.18922429049871e-12	1.00886e-10	1244.19	1146.26	1172.76	1066.39	899.466	802.535	736.869	703.186
8674	Hspg2	ENSMUSG00000028763	15530	10314.9	0.747095	0.105203	7.10143	1.23473927688597e-12	1.0347e-10	7551.17	7902.7	8011.45	7388.07	14343.5	11142.9	13177.2	13121.1
16625	Tns1	ENSMUSG00000055322	21961	14073.1	-0.43175	0.0607954	-7.10169	1.23236301319515e-12	1.0347e-10	17951.1	18687.4	18398.6	16754.7	14080.1	12016.1	13297.7	13830.5
16765	Trhde	ENSMUSG00000050663	237553	153.872	0.988873	0.139447	7.09138	1.32777596063108e-12	1.10592e-10	99.211	125.453	103.112	135.528	208.669	212.818	275.286	226.119
13669	Rhbdl3	ENSMUSG00000017692	246104	268.018	0.989024	0.139506	7.08946	1.3463475040158e-12	1.11463e-10	203.484	184.743	205.182	184.568	360.965	362.278	426.652	392.827
1080	Aldh1a7	ENSMUSG00000024747	26358	851.156	-0.774307	0.110243	-7.02363	2.16178526901667e-12	1.77901e-10	1355.55	1123.92	1037.36	1045.89	520.832	769.232	686.968	689.885
12163	Per3	ENSMUSG00000028957	18628	347.416	-1.5274	0.218339	-6.99553	2.64264784056302e-12	2.16178e-10	625.637	654.763	604.088	751.646	209.511	196.572	244.514	264.249
1596	Asns	ENSMUSG00000029752	27053	648.968	-0.9694	0.138634	-6.99249	2.70042189411874e-12	2.19597e-10	677.267	598.051	653.04	726.681	335.722	270.49	313.544	437.164
14239	S100a16	ENSMUSG00000074457	67860	703.538	0.537403	0.0774337	6.94016	3.91645077546463e-12	3.1661e-10	583.118	561.962	608.254	526.955	796.815	847.211	854.136	807.822
1572	Asb12	ENSMUSG00000031204	70392	26.7251	2.80402	0.404225	6.93679	4.0110112236852e-12	3.22359e-10	8.09886	9.45196	6.24918	2.6749	50.4846	56.8598	37.4256	39.9034
6607	Gm19522	ENSMUSG00000116903	100503040	40.5872	-1.71741	0.247914	-6.92744	4.28518638493538e-12	3.42391e-10	53.6549	59.2896	48.9519	56.1729	16.8282	15.4334	21.6237	12.4144
3572	Cryab	ENSMUSG00000032060	12955	1084.48	1.05668	0.153383	6.88919	5.61112988854304e-12	4.45744e-10	665.119	726.082	729.071	499.314	1455.64	1276.1	1339.01	1377.11
3221	Clmp	ENSMUSG00000032024	71566	631.088	0.784927	0.114042	6.8828	5.86862309979908e-12	4.6352e-10	483.907	471.739	538.471	593.827	1001.28	870.767	900.71	824.67
8636	Hsd3b7	ENSMUSG00000042289	101502	804.403	-0.53796	0.0781758	-6.88142	5.92605412120519e-12	4.65381e-10	1094.36	953.789	1114.44	931.756	742.123	705.061	654.533	715.601
2688	Cd302	ENSMUSG00000060703	66205	770.965	-0.509705	0.0742291	-6.86665	6.57273653701324e-12	5.13234e-10	1061.96	1019.95	1037.36	1094.03	733.709	731.867	671.998	822.897
692	Acacb	ENSMUSG00000042010	100705	1594.31	-0.769706	0.112255	-6.85674	7.04484273467276e-12	5.4699e-10	1902.22	1204.7	1545.63	1632.58	877.59	878.89	948.948	979.85
11604	Nudt6	ENSMUSG00000050174	229228	270.834	-0.786134	0.115436	-6.81011	9.75230019597801e-12	7.52954e-10	405.955	447.679	440.567	437.792	204.462	269.678	246.178	284.644
926	Adrb3	ENSMUSG00000031489	11556	4782.59	-0.942656	0.138584	-6.80206	1.03134724347025e-11	7.91833e-10	6654.23	7256.53	7315.71	8647.05	3321.88	3831.54	4596.7	3792.6
11730	Optn	ENSMUSG00000026672	71648	627.409	0.641848	0.0945533	6.78821	1.13532456945951e-11	8.6682e-10	423.165	506.969	470.772	426.2	677.334	674.194	814.216	686.338
15040	Slc6a6	ENSMUSG00000030096	21366	1080.65	-0.586616	0.086545	-6.77816	1.21713906139396e-11	9.24151e-10	1202.68	1019.09	1069.65	1214.4	753.061	727.805	693.622	826.443
5534	Gab2	ENSMUSG00000004508	14389	784.582	0.491701	0.0725854	6.7741	1.25180279584515e-11	9.45249e-10	640.822	739.831	691.576	629.493	926.392	957.681	979.72	936.399
16014	Tcf20	ENSMUSG00000041852	21411	718.246	0.434213	0.0642231	6.76102	1.37025231017985e-11	1.02904e-09	631.711	683.978	624.918	647.325	859.079	869.142	916.512	854.819
15688	Strip2	ENSMUSG00000039629	320609	125.224	-1.11921	0.165828	-6.74925	1.48614876896955e-11	1.11001e-09	197.41	140.061	186.434	182.785	96.7621	85.2897	70.6929	71.8261
14530	Serpina3b	ENSMUSG00000066364	271047	47.962	-3.3748	0.500104	-6.7482	1.4968650785415e-11	1.11197e-09	252.077	89.364	95.8208	124.829	6.73127	31.679	5.82177	9.75416
1084	Aldh2	ENSMUSG00000029455	11669	8854.31	-0.586579	0.0872692	-6.72149	1.7988033907044e-11	1.32908e-09	13140.4	11367.3	12166.1	11199.8	7956.37	8423.37	7293.84	8205.02
9636	Lbp	ENSMUSG00000016024	16803	1703.65	0.606637	0.0905469	6.6997	2.08848199672269e-11	1.53487e-09	1490.19	1456.46	1464.39	1247.39	2119.51	2233.78	2132.43	2128.18
3575	Crybg3	ENSMUSG00000022723	224273	620.243	0.595127	0.0889146	6.69324	2.18279346254017e-11	1.59565e-09	464.672	525.013	511.391	507.339	839.726	695.314	729.384	771.465
5609	Gas6	ENSMUSG00000031451	14456	2457.19	-0.909941	0.136434	-6.66947	2.56732726502456e-11	1.86681e-09	4396.67	3774.77	4250.49	3724.35	2345.01	2591.18	1853.82	1801.86
12414	Pkm	ENSMUSG00000032294	18746	5203.17	0.535852	0.0803993	6.66488	2.64878861300269e-11	1.91591e-09	3339.77	3278.11	3350.6	3403.36	4355.13	4993.1	5433.37	4603.96
11035	Nampt	ENSMUSG00000020572	59027	1072.6	-0.519026	0.0780372	-6.651	2.91109716721171e-11	2.09462e-09	1242.16	1142.83	1137.35	1114.54	723.612	869.955	819.206	822.01
14823	Slc1a3	ENSMUSG00000005360	20512	1882.05	-0.981306	0.147561	-6.65015	2.92795521915401e-11	2.09578e-09	3646.51	2506.49	3187.08	3278.53	1554.08	1579.89	1345.66	1911.82
5008	Fam13a	ENSMUSG00000037709	58909	1485.46	-1.66353	0.250341	-6.64506	3.0310118556273e-11	2.1583e-09	2252.5	2828.71	2524.67	3348.08	748.854	856.146	846.651	1006.45
3347	Col15a1	ENSMUSG00000028339	12819	7799.4	0.607505	0.0916926	6.62545	3.46200894278475e-11	2.45249e-09	6268.52	6489.2	6371.04	7144.65	9533.17	10108	10979.9	9410.99
2077	Bpifb6	ENSMUSG00000068009	228796	16.9191	3.01381	0.456631	6.60009	4.10907192557493e-11	2.89595e-09	3.03707	4.29635	4.16612	4.45816	27.7665	23.5562	33.2672	45.2238
12606	Podn	ENSMUSG00000028600	242608	1197.11	-0.806936	0.122296	-6.59824	4.16065139319822e-11	2.91734e-09	1748.34	1646.36	1781.02	1914.34	1049.24	1021.85	913.186	1068.52
3768	Cyp2e1	ENSMUSG00000025479	13106	20905.3	-1.97017	0.298966	-6.58993	4.40045140586015e-11	3.06982e-09	40389	31391.7	32333.3	36181.6	6249.99	11837.4	5563.95	12155.5
10346	Mest	ENSMUSG00000051855	17294	5437.28	1.16784	0.177321	6.586	4.51831256704891e-11	3.13612e-09	3443.03	3941.47	3377.68	3610.22	9500.35	6799.62	6715.82	9277.09
11710	Olfm1	ENSMUSG00000026833	56177	716.073	0.795114	0.121085	6.56655	5.14936393292843e-11	3.55617e-09	511.241	577.429	562.426	613.443	926.392	1039.72	1052.08	912.457
4832	Eri2	ENSMUSG00000030929	71151	113.713	-1.05394	0.160585	-6.5631	5.26992180020373e-11	3.62123e-09	178.175	156.387	157.271	172.977	74.8854	79.6037	81.5047	84.2405
11331	Nkain1	ENSMUSG00000078532	67149	63.5675	-1.47461	0.224831	-6.55876	5.42570634481205e-11	3.70973e-09	75.9268	54.1339	76.0317	68.6557	19.3524	27.6176	24.9504	26.6023
12196	Pfkfb3	ENSMUSG00000026773	170768	7870.38	-0.830646	0.127213	-6.52958	6.59531213323763e-11	4.4871e-09	12522.9	12838.3	12817.1	11017.9	7024.08	6920.65	6225.13	7492.08
13292	Rab3gap2	ENSMUSG00000039318	98732	742.788	-0.419971	0.064542	-6.50694	7.66959718782878e-11	5.19228e-09	833.17	873.877	899.882	913.032	642.837	683.13	621.266	684.565
15523	Srpx2	ENSMUSG00000031253	68792	140.567	-1.24216	0.190952	-6.50507	7.76548385114488e-11	5.23142e-09	219.682	240.595	239.552	195.268	95.9206	81.2282	90.6532	110.843
13812	Rnf19b	ENSMUSG00000028793	75234	756.122	-0.47952	0.073909	-6.48798	8.69974823834111e-11	5.83223e-09	925.295	952.929	926.962	946.022	720.246	648.201	662.85	659.736
11390	Noct	ENSMUSG00000023087	12457	240.165	0.623792	0.0962532	6.48074	9.12734784583004e-11	6.08918e-09	217.657	183.884	169.769	205.076	301.224	298.108	279.445	318.34
11915	Parp9	ENSMUSG00000022906	80285	577.852	-0.559701	0.0865829	-6.46433	1.01749173410091e-10	6.75526e-09	638.798	748.423	736.362	781.962	430.802	561.287	496.514	483.274
3552	Crlf1	ENSMUSG00000007888	12931	29.2366	1.85875	0.288059	6.45268	1.0988912490477e-10	7.26061e-09	13.1606	12.0298	8.33224	11.5912	39.5462	41.4264	39.9207	43.4504
918	Adra1a	ENSMUSG00000045875	11549	138.733	0.979466	0.151878	6.44904	1.12562878772276e-10	7.40168e-09	88.0751	128.89	89.5716	115.912	170.806	233.125	210.415	222.572
12010	Pcdhgc3	ENSMUSG00000102918	93706	1561.41	-0.496063	0.0769348	-6.44783	1.13462828528457e-10	7.42533e-09	2218.08	1867.19	2035.15	2122.09	1474.99	1474.29	1444.63	1448.94
4751	Entpd6	ENSMUSG00000033068	12497	454.993	0.623315	0.0967481	6.44266	1.17396549737774e-10	7.64635e-09	370.523	329.1	390.574	380.727	570.475	593.779	590.493	508.103
10198	Matn2	ENSMUSG00000022324	17181	993.827	0.521455	0.0811634	6.42476	1.32077498792156e-10	8.56199e-09	839.244	736.394	766.566	847.943	1039.98	1165.63	1252.51	1119.96
609	Abca2	ENSMUSG00000026944	11305	777.177	-0.417765	0.0650933	-6.41795	1.38125047335729e-10	8.91198e-09	885.813	888.484	856.138	920.165	696.687	688.003	657.86	615.399
13414	Rasa3	ENSMUSG00000031453	19414	1307.11	-0.379338	0.0592863	-6.3984	1.57011378402526e-10	1.00832e-08	1600.54	1574.18	1569.59	1786.83	1283.99	1269.6	1229.22	1239.67
3828	D430019H16Rik	ENSMUSG00000094910	268595	468.869	0.804163	0.125724	6.39625	1.59237225418793e-10	1.01786e-08	397.857	464.865	399.948	442.25	742.964	611.649	776.79	848.612
12364	Pim3	ENSMUSG00000035828	223775	3773.27	-0.757543	0.118763	-6.37861	1.78705168728324e-10	1.13701e-08	5751.2	5355.82	5578.44	5422.91	3484.28	3023.32	3397.42	3171.88
591	Aacs	ENSMUSG00000029482	78894	1517.8	-1.00958	0.158335	-6.3762	1.81532192065397e-10	1.14968e-08	2664.53	1673	2252.83	2089.99	979.4	1055.97	1194.29	1080.94
10130	Map4k4	ENSMUSG00000026074	26921	2567.64	0.338192	0.0531354	6.36472	1.95647255674425e-10	1.23339e-08	2160.37	2497.9	2247.62	2256.72	2997.1	2767.45	2862.65	2962.6
2200	C2	ENSMUSG00000024371	12263	1705.34	-1.06708	0.168252	-6.34217	2.2654802070901e-10	1.42167e-08	2933.81	2722.16	2732.98	2719.48	1256.22	1507.6	1109.46	1428.54
4763	Epb41l1	ENSMUSG00000027624	13821	1412.5	-0.396184	0.0624967	-6.33929	2.30827297449593e-10	1.44194e-08	1835.4	1795.01	1854.97	1872.43	1394.22	1432.87	1377.26	1385.98
8473	Hk2	ENSMUSG00000000628	15277	1416.71	-0.639133	0.100853	-6.33727	2.33877592118951e-10	1.45438e-08	2074.32	1879.22	1922.67	1733.33	1309.23	1296.4	1077.03	1202.42
2379	Casp12	ENSMUSG00000025887	12364	214.946	-0.721868	0.114069	-6.32836	2.47781972538072e-10	1.5339e-08	312.818	291.292	322.874	287.106	170.806	195.76	173.821	195.083
14861	Slc25a19	ENSMUSG00000020744	67283	818.932	0.641701	0.10145	6.32529	2.52764736132039e-10	1.55773e-08	627.662	683.978	628.043	594.719	960.048	965.804	1057.07	971.869
14495	Sephs2	ENSMUSG00000049091	20768	613.724	-0.518401	0.0819667	-6.32453	2.54004009693127e-10	1.55838e-08	873.665	667.652	795.729	781.962	567.11	512.55	521.464	574.609
1681	Atp2a3	ENSMUSG00000020788	53313	797.247	0.815038	0.129247	6.30607	2.86217472436878e-10	1.73656e-08	549.71	611.8	586.382	545.679	1031.57	848.023	1143.56	1012.66
12680	Pon3	ENSMUSG00000029759	269823	1606.47	-0.535311	0.0848744	-6.30709	2.84324126054813e-10	1.73656e-08	2185.68	2204.88	2147.64	2351.24	1432.08	1563.64	1527.8	1611.21
15902	Tanc2	ENSMUSG00000053580	77097	390.623	0.806015	0.127823	6.30573	2.86835655381666e-10	1.73656e-08	260.176	310.196	295.795	296.914	503.163	476.81	539.761	515.197
1384	Aqp7	ENSMUSG00000028427	11832	1285.61	0.537352	0.0852911	6.30021	2.97249242459732e-10	1.79171e-08	1014.38	1062.92	1023.82	1069.96	1765.28	1415	1436.31	1438.3
10629	Mprip	ENSMUSG00000005417	26936	4206.39	0.286088	0.0454775	6.29076	3.15907254458428e-10	1.89586e-08	3728.51	4034.27	3835.96	3760.91	4925.61	4400.13	4709.81	4697.07
3487	Cpne2	ENSMUSG00000034361	234577	674.61	0.505052	0.0804062	6.28126	3.35844850876035e-10	2.00675e-08	556.797	649.607	592.631	557.27	912.088	854.521	812.552	766.145
17872	Zfand5	ENSMUSG00000024750	22682	923.437	-0.449654	0.0716906	-6.27215	3.56095845709894e-10	2.11854e-08	1005.27	1123.92	1007.16	1041.43	731.185	807.409	775.127	746.637
10473	Mindy4	ENSMUSG00000038022	330323	73.9277	-1.07829	0.171941	-6.27127	3.58119656238155e-10	2.1214e-08	139.705	118.579	113.527	127.503	61.4229	48.7369	54.0593	72.7128
12274	Phka2	ENSMUSG00000031295	110094	693.661	-0.558508	0.0890853	-6.26936	3.62544992262007e-10	2.13839e-08	997.172	1009.64	1004.04	1076.2	679.017	705.061	646.216	745.75
15809	Syne3	ENSMUSG00000054150	212073	320.45	-0.823079	0.131406	-6.26364	3.76085313788478e-10	2.20878e-08	400.894	542.199	470.772	543.896	339.929	242.06	269.465	256.268
14120	Rrad	ENSMUSG00000031880	56437	187.957	0.828087	0.132357	6.25648	3.93770661467768e-10	2.3028e-08	132.619	183.024	152.063	146.228	299.542	228.251	247.009	318.34
16127	Tfrc	ENSMUSG00000022797	22042	312.116	-0.861894	0.137855	-6.25219	4.04741257423449e-10	2.35693e-08	367.486	323.085	341.622	460.082	172.489	237.999	214.574	195.97
12687	Por	ENSMUSG00000005514	18984	4724.42	-0.739741	0.118703	-6.23185	4.60944040423275e-10	2.67289e-08	7165.47	6404.13	6930.34	7165.16	4212.09	3823.41	4187.51	4344.15
2745	Cdc25b	ENSMUSG00000027330	12531	67.2002	-1.10242	0.17694	-6.23047	4.65025289276519e-10	2.68523e-08	103.26	78.1935	84.364	83.8135	45.4361	44.6755	34.0989	38.1299
18274	Zfyve21	ENSMUSG00000021286	68520	271.773	0.75852	0.122025	6.2161	5.09655910228662e-10	2.93063e-08	255.114	204.506	212.472	183.676	378.634	367.964	354.296	344.056
4520	Eepd1	ENSMUSG00000036611	67484	3347.38	-0.600847	0.0967225	-6.21207	5.22912651788912e-10	2.99433e-08	5034.45	5030.16	5001.43	5049.32	3050.95	3228.01	3497.22	3487.56
3364	Col4a2	ENSMUSG00000031503	12827	13607.1	0.63346	0.102185	6.19918	5.67580568700072e-10	3.23662e-08	10136.7	10614.6	10716.3	8994.79	15918.6	14679.6	15907.6	16262
3303	Cnp	ENSMUSG00000006782	12799	206.57	0.732618	0.118256	6.19518	5.82202468775724e-10	3.30426e-08	191.336	152.95	140.607	153.361	304.59	253.432	243.683	258.042
13362	Rai2	ENSMUSG00000043518	24004	202.127	-0.67532	0.109017	-6.19462	5.84249784719032e-10	3.30426e-08	316.868	247.469	286.421	312.963	169.965	182.764	182.97	192.423
9799	Lonrf3	ENSMUSG00000016239	74365	63.4123	1.97631	0.31926	6.19029	6.00524619333508e-10	3.38238e-08	20.2472	22.341	19.7891	26.749	87.5066	78.7914	77.3463	108.183
15438	Spns1	ENSMUSG00000030741	73658	351.415	0.653772	0.106091	6.16237	7.16651106635088e-10	4.01997e-08	257.139	266.373	263.507	243.416	420.705	379.336	434.137	386.619
15905	Tank	ENSMUSG00000064289	21353	452.499	0.538819	0.0874497	6.16148	7.20678944526603e-10	4.02613e-08	378.622	372.923	387.449	393.21	495.59	588.905	579.682	561.308
3437	Coro2b	ENSMUSG00000041729	235431	324.772	0.670219	0.109267	6.13376	8.58282171911042e-10	4.77545e-08	229.805	252.625	232.261	231.824	403.876	320.039	403.365	380.412
14128	Rreb1	ENSMUSG00000039087	68750	692.767	-0.480077	0.078295	-6.13164	8.69750888857396e-10	4.81975e-08	878.726	899.655	886.342	1008.44	723.612	649.826	627.919	633.134
8130	Gsg1l	ENSMUSG00000046182	269994	16.5535	6.7455	1.10201	6.12106	9.29533424425952e-10	5.13035e-08	0	0.859269	0	0	51.326	30.8667	21.6237	19.5083
9329	Kcns3	ENSMUSG00000043673	238076	364.368	-0.569786	0.0932262	-6.11186	9.84770811756899e-10	5.41348e-08	512.253	601.488	530.139	590.261	373.586	339.534	390.058	404.354
17664	Xbp1	ENSMUSG00000020484	22433	1712.67	-0.558971	0.091617	-6.10117	1.05292772118332e-09	5.76509e-08	2157.33	2106.93	2044.52	2565.23	1527.16	1450.74	1496.19	1550.91
11908	Parp14	ENSMUSG00000034422	547253	521.2	-0.475362	0.0779845	-6.09559	1.09032884953352e-09	5.94619e-08	575.019	657.341	599.922	617.01	399.669	476.81	465.741	420.316
13121	Pth1r	ENSMUSG00000032492	19228	264.75	1.05933	0.174068	6.08571	1.15972629415585e-09	6.29965e-08	162.99	177.009	145.814	168.519	343.295	311.104	400.039	310.36
15062	Slc9a2	ENSMUSG00000026062	226999	28.0966	4.23433	0.696405	6.08028	1.19974787045049e-09	6.49139e-08	2.02472	0.859269	3.12459	2.6749	31.9735	46.3001	46.5741	36.3564
8220	Gypc	ENSMUSG00000090523	71683	389.986	0.819265	0.135647	6.03967	1.54434278791612e-09	8.26569e-08	263.213	293.011	299.961	282.648	442.581	549.103	555.563	461.993
11018	Nadk	ENSMUSG00000029063	192185	2236.92	-0.290547	0.0481115	-6.03904	1.55034817993239e-09	8.26569e-08	2642.25	2335.49	2528.84	2437.72	2045.47	1992.53	2076.71	2011.13
11495	Nrbp2	ENSMUSG00000075590	223649	675.499	-0.63444	0.105058	-6.03894	1.55128345018334e-09	8.26569e-08	867.59	862.706	869.678	912.14	578.89	555.601	573.86	554.214
15630	Stc2	ENSMUSG00000020303	20856	254.231	-0.616544	0.102095	-6.03889	1.55173488215118e-09	8.26569e-08	335.09	383.234	347.871	345.062	237.277	216.879	225.386	242.081
11194	Ndufv3	ENSMUSG00000024038	78330	1175.27	0.552085	0.0918131	6.01314	1.81964776239308e-09	9.65537e-08	974.9	982.145	914.464	894.308	1389.17	1318.33	1334.85	1479.97
10226	Mc2r	ENSMUSG00000045569	17200	227.72	0.74692	0.124238	6.01201	1.83231664787796e-09	9.6852e-08	196.397	208.802	185.392	181.001	371.061	335.473	312.712	275.777
3248	Clybl	ENSMUSG00000025545	69634	715.254	0.446547	0.0745066	5.99338	2.05518387520192e-09	1.08216e-07	624.625	647.889	634.292	605.419	844.775	848.023	804.235	927.532
14399	Sdf4	ENSMUSG00000029076	20318	2235.76	-0.356047	0.0596085	-5.97309	2.32800561403832e-09	1.22114e-07	2786.01	2655.14	2852.75	2506.38	2172.52	2129.8	2023.48	2109.56
2651	Cd1d1	ENSMUSG00000028076	12479	3451.85	0.554275	0.0928107	5.9721	2.34214676002581e-09	1.22388e-07	3184.88	3628.69	3228.74	3077.02	4980.3	4482.17	4894.44	4909.89
17740	Ypel5	ENSMUSG00000039770	383295	1148.28	-0.427912	0.0717751	-5.96184	2.49411003270033e-09	1.29835e-07	1553.97	1484.82	1514.39	1407	1119.92	1101.46	1036.27	1172.27
14237	S100a13	ENSMUSG00000042312	20196	484.811	0.490894	0.0825282	5.94819	2.71118813186234e-09	1.40603e-07	398.869	404.716	422.861	409.259	618.436	562.912	538.929	578.156
14186	Rtn2	ENSMUSG00000030401	20167	251.536	0.784424	0.131925	5.946	2.74778863269665e-09	1.41966e-07	206.521	225.988	230.178	197.051	435.85	335.473	350.969	358.244
4747	Entpd2	ENSMUSG00000015085	12496	606.163	0.561913	0.0945343	5.94402	2.78117688097791e-09	1.43152e-07	495.043	431.353	462.44	506.447	759.793	641.703	631.246	765.258
15734	Sulf2	ENSMUSG00000006800	72043	3056.12	-0.360398	0.0607658	-5.93094	3.0120300426026e-09	1.54456e-07	4145.6	3954.36	3959.9	4078.33	3266.35	3328.73	2833.54	3141.73
17427	Vldlr	ENSMUSG00000024924	22359	1070.37	0.35621	0.0600677	5.93013	3.02690712934699e-09	1.54642e-07	906.06	941.759	991.537	888.066	1128.33	1273.66	1196.79	1169.61
8121	Grtp1	ENSMUSG00000038515	66790	113.976	1.06965	0.180545	5.92454	3.13167313914005e-09	1.59402e-07	55.6797	79.912	87.4886	68.6557	143.04	183.576	148.039	137.445
11310	Nid2	ENSMUSG00000021806	18074	2014.58	0.58985	0.0996119	5.92148	3.19055404633396e-09	1.618e-07	1678.49	1795.01	1766.44	2024.9	2490.57	2716.27	2736.23	2993.64
13237	R3hcc1	ENSMUSG00000034194	71843	307.246	0.616044	0.104427	5.89926	3.65129370322127e-09	1.84484e-07	244.991	252.625	243.718	241.632	403.035	372.025	390.89	340.509
3220	Clmn	ENSMUSG00000021097	94040	749.783	-0.674097	0.114295	-5.89789	3.68168373729536e-09	1.85338e-07	869.615	827.476	925.921	962.072	671.445	558.85	510.652	505.443
9095	Irs3	ENSMUSG00000047182	16369	565.244	0.714399	0.121202	5.89429	3.76288233293338e-09	1.88048e-07	495.043	426.197	467.647	410.151	898.625	752.986	578.018	720.034
12051	Pcyox1	ENSMUSG00000029998	66881	1785.6	0.403273	0.0684832	5.88865	3.89374600126663e-09	1.93883e-07	1636.98	1547.54	1543.55	1646.85	2072.39	2055.89	2191.48	2111.33
5662	Gcsh	ENSMUSG00000034424	68133	722.817	0.453959	0.0771539	5.88381	4.00935015468682e-09	1.98389e-07	687.391	603.207	646.79	571.537	847.299	869.142	883.245	832.651
12753	Ppp1ca	ENSMUSG00000040385	19045	2708.29	0.306702	0.0521331	5.88306	4.02754228242031e-09	1.98389e-07	2446.87	2381.03	2454.89	2344.99	3078.72	2942.09	2920.86	2964.38
14277	Samm50	ENSMUSG00000022437	68653	878.865	-0.405366	0.0689034	-5.8831	4.02655320781548e-09	1.98389e-07	899.986	866.143	861.346	884.5	742.123	639.266	584.672	686.338
1567	Asap2	ENSMUSG00000052632	211914	436.133	0.502987	0.0856517	5.87248	4.29335649778809e-09	2.10727e-07	353.313	404.716	377.034	346.845	556.171	471.124	557.226	516.971
4121	Dkc1	ENSMUSG00000031403	245474	263.07	-0.678474	0.115659	-5.86617	4.45979188965603e-09	2.18117e-07	321.93	360.893	306.21	304.047	176.696	208.757	211.247	211.931
3832	D5Ertd579e	ENSMUSG00000029190	320661	1424.81	-0.364825	0.062491	-5.83804	5.28170383904638e-09	2.57399e-07	1912.34	1849.15	1702.9	1828.74	1342.89	1427.18	1489.54	1404.6
10794	Mst1r	ENSMUSG00000032584	19882	317.858	-0.636596	0.109095	-5.83527	5.37050083226277e-09	2.60801e-07	505.166	405.575	491.602	540.329	339.088	302.981	286.93	320.114
4806	Erap1	ENSMUSG00000021583	80898	840.75	-0.381908	0.0655012	-5.83054	5.52473049116772e-09	2.66986e-07	1014.38	986.441	1046.74	1012.89	688.273	802.535	803.404	821.123
9845	Lrp12	ENSMUSG00000022305	239393	183.817	-0.628036	0.107722	-5.83018	5.53671154384674e-09	2.66986e-07	219.682	240.595	253.092	241.632	144.722	168.955	146.376	157.84
8752	Ifi27	ENSMUSG00000064215	52668	3168.98	0.397118	0.068205	5.82241	5.80034324312619e-09	2.78721e-07	2640.23	2865.66	2589.24	2723.05	3425.38	3732.44	3606.17	3484.9
16603	Tnk2	ENSMUSG00000022791	51789	888.834	0.654237	0.112607	5.80991	6.2504851283709e-09	2.99305e-07	818.997	776.779	789.48	816.736	1381.59	1148.57	1251.68	1257.4
3766	Cyp2d22	ENSMUSG00000061740	56448	494.04	0.573814	0.0989363	5.79984	6.63798681804346e-09	3.16756e-07	355.337	346.285	354.12	358.436	553.647	487.369	522.296	541.799
9481	Klhl25	ENSMUSG00000055652	207952	121.858	0.897607	0.155027	5.78999	7.03886715735266e-09	3.33569e-07	92.1245	62.7266	98.9454	86.4884	163.233	155.146	155.524	156.953
13681	Rhod	ENSMUSG00000041845	11854	89.5651	0.986858	0.170442	5.79	7.03847543715137e-09	3.33569e-07	60.7415	71.3193	54.1596	58.8478	125.37	124.279	125.584	111.729
12311	Picalm	ENSMUSG00000039361	233489	2433.34	-0.391581	0.0677444	-5.78027	7.45792996718481e-09	3.52214e-07	2616.94	2472.98	2561.12	2742.66	1761.07	1973.85	2080.87	2107.79
17188	Ubxn1	ENSMUSG00000071655	225896	1019.94	0.403292	0.0698175	5.77637	7.63284356141745e-09	3.5924e-07	824.059	896.218	903.007	773.937	1165.35	1133.95	1110.29	1081.83
17379	Vapa	ENSMUSG00000024091	30960	816.649	0.33438	0.057987	5.76647	8.09492920736322e-09	3.79688e-07	690.428	689.993	656.164	683.882	828.788	857.77	889.067	855.706
1093	Aldh9a1	ENSMUSG00000026687	56752	775.786	-0.390481	0.0677679	-5.76204	8.31029087459865e-09	3.88464e-07	872.652	797.402	815.518	794.445	610.863	631.143	579.682	680.131
18027	Zfp469	ENSMUSG00000043903	195209	24.4307	1.91221	0.331992	5.7598	8.42158165313026e-09	3.92332e-07	9.11122	11.1705	8.33224	8.91633	32.815	39.8018	40.7524	28.3757
17010	Ttpa	ENSMUSG00000073988	50500	64.4	1.49466	0.259531	5.75911	8.45601644580082e-09	3.92605e-07	67.828	32.6522	42.7028	26.749	137.991	142.962	87.3265	107.296
5311	Fis1	ENSMUSG00000019054	66437	666.231	0.428823	0.0744829	5.75734	8.5452010579098e-09	3.9541e-07	576.031	579.147	548.887	493.073	758.951	719.682	752.671	725.355
16063	Tef	ENSMUSG00000022389	21685	1381.61	-1.02199	0.177556	-5.75587	8.61984655932184e-09	3.97525e-07	2318.3	2113.8	2130.97	2320.92	1213.31	1065.71	1038.77	1057
705	Acap2	ENSMUSG00000049076	78618	733.183	-0.37461	0.0654102	-5.72708	1.02171939084603e-08	4.69615e-07	918.208	849.817	842.598	858.642	661.348	654.7	682.81	676.584
13922	Rpl21	ENSMUSG00000041453	19933	2932.91	0.230777	0.0403135	5.72455	1.03705240725513e-08	4.75074e-07	2523.81	2486.72	2593.41	2555.42	3021.5	2939.65	2913.38	3045.96
1854	Bag4	ENSMUSG00000037316	67384	552.476	-0.601466	0.105087	-5.7235	1.04352554838413e-08	4.76451e-07	763.318	720.927	748.86	747.188	500.638	581.594	419.999	461.106
1851	Bag1	ENSMUSG00000028416	12017	2204.59	0.360743	0.0630816	5.71868	1.07357455290435e-08	4.88548e-07	1855.65	1868.91	1886.21	1831.41	2411.48	2372.68	2380.27	2391.54
14994	Slc41a1	ENSMUSG00000013275	98396	323.874	-0.47325	0.0828191	-5.71427	1.10176243490957e-08	4.9972e-07	388.745	365.189	389.532	394.993	302.066	246.934	268.633	290.851
16091	Tesk1	ENSMUSG00000028458	21754	481.825	0.515796	0.0902931	5.71246	1.11353581863537e-08	5.03399e-07	383.684	330.819	343.705	377.161	519.149	513.363	508.157	510.763
3088	Chst1	ENSMUSG00000027221	76969	1747.9	-0.771455	0.135122	-5.70931	1.13437638110806e-08	5.11139e-07	3048.21	2762.55	2916.29	3016.39	2007.6	1587.2	1452.11	1832.9
9163	Itpk1	ENSMUSG00000057963	217837	411.554	0.778708	0.136571	5.70185	1.18516261660131e-08	5.30776e-07	255.114	283.559	271.839	293.347	440.898	430.51	574.692	448.691
10268	Mdfic	ENSMUSG00000041390	16543	668.943	0.508984	0.0892677	5.70177	1.18568194862498e-08	5.30776e-07	548.698	614.377	528.056	592.936	804.387	748.112	842.493	859.253
1672	Atp1a2	ENSMUSG00000007097	98660	11617.7	0.277431	0.0486966	5.69713	1.21842726494827e-08	5.43664e-07	11926.6	10954.8	11598.5	11883.7	13743.6	13808.8	14545.3	14093.9
9459	Klhdc10	ENSMUSG00000029775	76788	825.745	0.318352	0.0559199	5.69301	1.24821079797868e-08	5.55151e-07	759.268	727.801	729.071	762.346	870.017	930.876	973.898	939.06
4619	Eif4a2	ENSMUSG00000022884	13682	3308.43	0.448593	0.0789038	5.68531	1.30576238071367e-08	5.78874e-07	2738.43	2633.66	2893.37	2649.93	4042.97	3800.67	3323.4	3726.98
3228	Clock	ENSMUSG00000029238	12753	808.456	0.64844	0.114541	5.66122	1.50303384044603e-08	6.62058e-07	615.513	643.593	599.922	562.62	902.832	947.934	966.413	978.963
5366	Fmo5	ENSMUSG00000028088	14263	412.929	-0.539315	0.0952784	-5.66041	1.51007950993916e-08	6.63036e-07	596.279	561.103	641.583	556.379	452.678	423.199	325.187	418.542
749	Acp5	ENSMUSG00000001348	11433	2728.44	-0.474843	0.0839602	-5.65558	1.55322481756628e-08	6.7765e-07	3691.06	3565.11	3703.68	3562.96	2312.19	2578.18	2585.7	2974.13
12748	Ppm1k	ENSMUSG00000037826	243382	153.238	-0.774895	0.137012	-5.65567	1.55241398009733e-08	6.7765e-07	210.57	201.928	208.306	204.184	124.529	143.774	98.97	114.39
2814	Cdk20	ENSMUSG00000021483	105278	69.3554	1.22207	0.2162	5.65249	1.58143514169672e-08	6.84153e-07	40.4943	45.5413	44.7858	30.3155	94.2378	83.6651	95.6433	101.975
4161	Dmtn	ENSMUSG00000022099	13829	440.068	0.543423	0.0961296	5.65302	1.57650800282235e-08	6.84153e-07	349.263	397.842	396.823	381.619	588.986	540.98	564.711	529.385
18122	Zfp703	ENSMUSG00000085795	353310	794.708	-0.543839	0.0962367	-5.65106	1.59463801709654e-08	6.86994e-07	1197.62	1111.03	1135.27	1077.98	718.563	746.488	825.859	810.482
8976	Impdh1	ENSMUSG00000003500	23917	600.892	0.424931	0.0752439	5.64739	1.62906274529316e-08	6.99632e-07	459.61	517.28	519.724	513.58	693.321	620.584	714.414	672.15
1807	B3glct	ENSMUSG00000051950	381694	343.418	0.489818	0.0867866	5.64393	1.66210011499423e-08	7.11596e-07	308.769	295.589	264.549	308.505	427.436	432.134	410.85	383.959
4566	Ehbp1l1	ENSMUSG00000024937	114601	1248.81	0.449619	0.0797275	5.63945	1.70597574294012e-08	7.28113e-07	1125.74	1040.57	1092.57	1017.35	1538.94	1463.73	1466.25	1368.24
9311	Kcnk3	ENSMUSG00000049265	16527	545.658	1.01403	0.18052	5.61725	1.94020847086913e-08	8.2552e-07	301.683	246.61	292.67	234.499	584.779	595.403	593.82	395.487
13449	Raver2	ENSMUSG00000035275	242570	276.416	-0.601758	0.107189	-5.61401	1.97692262219666e-08	8.38545e-07	402.918	382.375	393.699	412.826	284.396	256.681	225.386	282.871
5515	Fzd5	ENSMUSG00000045005	14367	280.148	0.633945	0.113565	5.5822	2.37501385234714e-08	1.0043e-06	246.003	213.099	253.092	254.115	366.854	409.39	370.098	351.15
5728	Ghr	ENSMUSG00000055737	14600	13815.8	0.370127	0.0663167	5.58121	2.38855561434856e-08	1.00693e-06	15276.5	13340.2	13632.6	14323.2	17300.2	18496.5	18670.4	18649.1
2295	Calu	ENSMUSG00000029767	12321	3030.43	0.378403	0.0678291	5.57877	2.42220362695424e-08	1.01799e-06	2482.3	2649.13	2512.17	2773.87	3236.06	3513.12	3422.37	3373.17
4528	Efcab8	ENSMUSG00000044083	100504221	89.2372	1.43069	0.256599	5.57556	2.46730524663971e-08	1.03379e-06	52.6426	55.8525	36.4536	34.7737	90.8722	132.402	130.574	131.238
3954	Ddit4	ENSMUSG00000020108	74747	652.502	0.842775	0.151657	5.55712	2.74268411014551e-08	1.14568e-06	484.919	653.904	582.216	449.383	1049.24	859.395	859.958	1125.28
1847	Bach1	ENSMUSG00000025612	12013	338.9	-0.666358	0.12009	-5.5488	2.87635887006704e-08	1.19787e-06	366.473	531.888	410.363	537.655	282.713	302.981	281.94	297.945
5234	Fdft1	ENSMUSG00000021273	14137	544.778	-0.566307	0.10222	-5.5401	3.02292737365952e-08	1.25511e-06	764.33	684.837	661.372	735.597	464.458	428.073	495.682	534.705
8648	Hspa12a	ENSMUSG00000025092	73442	1270.17	0.416258	0.0751629	5.53808	3.05806441313374e-08	1.26587e-06	1169.27	1355.93	1182.14	1291.08	1580.17	1704.98	1724.91	1664.41
6998	Gm35290	ENSMUSG00000117263	NA	96.2664	-0.791484	0.143025	-5.53389	3.13208098558136e-08	1.29262e-06	153.878	148.654	153.105	192.593	93.3964	83.6651	104.792	93.1079
9724	Lima1	ENSMUSG00000023022	65970	999.224	-0.453425	0.0819893	-5.53029	3.19697549956144e-08	1.31545e-06	1312.02	1202.12	1250.88	1295.54	900.308	939.811	938.968	916.004
1542	Arrb1	ENSMUSG00000018909	109689	1126.43	0.368372	0.0666424	5.52759	3.24664952881617e-08	1.3319e-06	1080.19	1141.11	1090.48	1029.84	1464.05	1393.88	1320.71	1426.77
2144	Btg1	ENSMUSG00000036478	12226	2498.56	0.260464	0.0472803	5.50893	3.61026417103258e-08	1.47666e-06	2486.35	2461.81	2334.07	2523.32	2907.07	2966.46	2786.13	3090.3
14429	Sec24b	ENSMUSG00000001052	99683	726.538	-0.446951	0.0814201	-5.48944	4.03217623822298e-08	1.64434e-06	984.012	869.58	843.64	1002.2	715.198	705.873	594.652	698.753
4017	Dennd4a	ENSMUSG00000053641	102442	425.066	0.688159	0.125381	5.48855	4.05253010447358e-08	1.64775e-06	254.102	325.663	323.916	281.756	472.872	418.325	521.464	498.349
15722	Sucla2	ENSMUSG00000022110	20916	1290.51	0.369598	0.067651	5.4633	4.67362711946484e-08	1.89468e-06	1134.85	1176.34	1068.61	1059.26	1259.59	1479.98	1546.93	1449.82
15901	Tanc1	ENSMUSG00000035168	66860	889.748	0.560031	0.102817	5.44687	5.12629207706982e-08	2.07208e-06	712.7	838.647	730.113	751.646	997.911	1009.67	1229.22	1237.89
12280	Phldb1	ENSMUSG00000048537	102693	2896.58	-0.392366	0.0720482	-5.44589	5.15469857364986e-08	2.07745e-06	3794.32	3720.63	3958.86	3689.58	3142.66	2794.25	2660.55	2954.62
5467	Fstl3	ENSMUSG00000020325	83554	162.745	0.804443	0.14788	5.43983	5.33314032634457e-08	2.14308e-06	93.1369	135.765	143.731	108.779	209.511	196.572	219.564	215.478
966	Agpat3	ENSMUSG00000001211	28169	2467.63	0.362515	0.0667347	5.43217	5.5672712346393e-08	2.23064e-06	2236.3	2145.59	2164.3	2046.3	2951.66	2632.61	2649.74	2811.86
15797	Syde2	ENSMUSG00000036863	214804	273.871	-0.564707	0.103997	-5.43002	5.63486124134418e-08	2.25116e-06	377.609	373.782	361.411	378.052	266.727	298.92	211.247	230.553
4224	Dnajc6	ENSMUSG00000028528	72685	53.4134	1.26576	0.233387	5.42344	5.84644150345285e-08	2.32892e-06	40.4943	41.2449	29.1629	47.2565	69.837	121.03	91.4849	99.3151
16621	Tnrc18	ENSMUSG00000039477	231861	1039.4	-0.353655	0.0654353	-5.40466	6.49323448106974e-08	2.57909e-06	1409.2	1249.38	1276.92	1248.29	1098.04	938.999	1016.31	1002.02
13791	Rnf144b	ENSMUSG00000038068	218215	414.89	-1.08604	0.201061	-5.40154	6.60713197394285e-08	2.61677e-06	754.206	526.732	668.663	410.151	303.749	295.671	216.237	295.285
17239	Unc119	ENSMUSG00000002058	22248	495.26	0.66345	0.122879	5.39923	6.69277498172813e-08	2.64307e-06	367.486	372.923	382.242	421.742	630.215	503.615	711.919	601.211
2267	Cacng7	ENSMUSG00000069806	81904	303.879	0.60908	0.112874	5.39611	6.81016994751074e-08	2.68172e-06	317.88	272.388	243.718	252.332	440.898	400.455	382.573	432.73
8579	Hoxc8	ENSMUSG00000001657	15426	1205.32	-0.361181	0.0670431	-5.38729	7.1529469459597e-08	2.80065e-06	1641.03	1423.81	1374.82	1582.65	1115.71	1199.74	1174.33	1198.88
14225	Rxrg	ENSMUSG00000015843	20183	185.114	0.643825	0.119504	5.38746	7.14597901539073e-08	2.80065e-06	165.014	155.528	145.814	133.745	249.899	240.436	221.227	225.232
2473	Ccdc152	ENSMUSG00000091119	100039139	338.693	-0.521305	0.0968271	-5.38387	7.28994208895452e-08	2.84618e-06	406.968	442.524	381.2	386.969	235.595	284.299	289.425	319.227
3369	Col5a1	ENSMUSG00000026837	12831	2995.16	0.703289	0.130686	5.38152	7.3858487553465e-08	2.87546e-06	2412.45	2280.5	2324.7	2297.74	3886.47	3580.54	3755.04	3945.11
10935	Myl4	ENSMUSG00000061086	17896	117.108	1.03637	0.192992	5.37	7.87352817171262e-08	3.05388e-06	95.1616	80.7713	77.0733	87.38	185.951	134.027	176.316	202.177
17914	Zfp185	ENSMUSG00000031351	22673	371.918	0.425586	0.0792631	5.36928	7.90502417148597e-08	3.05388e-06	302.695	380.656	328.082	345.953	459.409	450.005	459.92	458.446
10347	Met	ENSMUSG00000009376	17295	493.764	-0.553724	0.103148	-5.36825	7.95051360052816e-08	3.06061e-06	630.699	742.408	661.372	832.785	502.321	466.25	514.81	471.747
2604	Ccni	ENSMUSG00000063015	12453	3455.98	0.254952	0.0476512	5.35039	8.77657812480008e-08	3.36918e-06	3200.06	3020.33	3169.38	3143.9	3801.49	3810.42	3676.03	3664.9
711	Acbd4	ENSMUSG00000056938	NA	942.496	0.440957	0.0824684	5.34698	8.9434587954503e-08	3.42368e-06	890.875	798.261	875.927	784.637	1208.26	1211.11	1069.54	1054.34
855	Adcy3	ENSMUSG00000020654	104111	364.863	0.625103	0.117186	5.33429	9.5919520391468e-08	3.66173e-06	293.584	331.678	335.373	312.963	620.96	471.124	431.642	440.711
9470	Klhl13	ENSMUSG00000036782	67455	352.309	0.551993	0.103567	5.32983	9.83024044039384e-08	3.7423e-06	296.621	306.759	340.58	301.372	458.568	455.69	461.583	448.691
3583	Csad	ENSMUSG00000023044	246277	2322.52	0.42163	0.0793631	5.31266	1.08033969026636e-07	4.10141e-06	2356.77	2160.2	2305.95	2264.75	3289.91	2965.64	2715.44	3200.25
3352	Col1a1	ENSMUSG00000001506	12842	9020.44	1.22594	0.231058	5.30578	1.1219387997339e-07	4.2476e-06	4646.72	4091.84	3922.4	7255.22	10836.5	10328.2	13264.5	12158.1
9687	Lgals1	ENSMUSG00000068220	16852	11030.4	0.479049	0.0903064	5.30471	1.12850144084513e-07	4.26071e-06	9398.73	9953.77	9765.39	8617.63	13365.8	13014.4	12215.7	14000.8
2225	C6	ENSMUSG00000022181	12274	324.655	-2.1499	0.405863	-5.29712	1.17643615088461e-07	4.42952e-06	1063.99	650.467	669.704	754.321	96.7621	277.801	133.901	198.63
4387	Dusp8	ENSMUSG00000037887	18218	150.884	-0.746326	0.141059	-5.29087	1.2173911013422e-07	4.57102e-06	152.866	200.21	170.811	205.076	99.2863	116.969	99.8017	119.71
[truncated: 18,004 more rows]

## Sheet: Overlap
List of overlapping differentially expressed genes in Ndufs2-KO and Bmal1-KO adipocytes
[truncated: 409 more rows]
