# Supplementary material for: Adipocyte NADH dehydrogenase reverses circadian and diet-induced metabolic syndrome
Source: Nat Metab. 2026 Feb 18;8(3):559–71. doi: 10.1038/s42255-026-01464-5 (PMC13031130; doi:10.1038/s42255-026-01464-5)
Supplement: Supplementary file 7 — Statistical source data. [file 42255_2026_1464_MOESM7_ESM.xlsx]

## Sheet: a
a: Complex I and II assays
Pyruvate/malate:
Time	ZT2 Control							ZT2 Bmal1-KO						ZT14 Control							ZT14 Bmal1-KO
1.31	0.8559	0.7538	0.9522	0.7182	0.9326	1.2214	0.8485	0.8864	0.8354	0.7479	0.8822	0.9956	0.8611	1.2399	1.1606	1.5892	0.7931	1.6651	1.8033	1.1004	0.7077	0.7036	0.7502	0.5738	0.6003	0.6538
5.75	0.6837	0.6958	0.8291	0.5536	0.6808	0.825	0.5694	0.5982	0.6037	0.5113	0.666	0.6867	0.6564	0.9775	0.93	0.8174	0.8924	1.5794	1.526	0.8335	0.4936	0.4622	0.5392	0.3741	0.4226	0.455
10.28	1.9412	1.8404	1.7815	2.0208	1.7662	1.9228	1.4452	1.3846	1.6661	1.5922	1.5916	1.9018	1.6927	2.6271	1.9892	2.497	2.2536	2.557	2.9903	2.0565	1.3037	1.327	1.366	1.2066	1.3145	1.1101
14.82	0.2945	0.276	0.4552	0.6114	0.4232	0.7806	0.7908	0.6148	0.4198	0.8641	0.6771	0.5976	0.4482	0.9562	0.4703	0.2993	0.1476	0.6193	0.6794	0.8254	0.3659	0.6098	0.4776	0.4604	0.3201	0.3636
19.35	1.4923	1.3714	1.1925	1.1213	1.2655	1.2528	1.3504	0.699	1.4432	1.0838	1.318	0.6334	0.8985	1.9575	1.8424	1.3301	1.9709	2.1658	1.9937	1.8834	0.7785	0.8972	0.9212	0.8537	0.8766	0.9445
23.88	0.1644	0.1702	0.1699	0.1675	0.2018	0.1778	0.3104	0.3277	0.1187	0.1607	0.0722	0.2924	0.2711	0.1227	0.321	0.2316	0.1579	0.5108	0.368	0.2015	0.1691	0.1348	0.2837	0.2434	0.1713	0.4522
Succinate/rotenone:
Time	ZT2 Control							ZT2 Bmal1-KO						ZT14 Control							ZT14 Bmal1-KO
1.31	3.1801	4.149	3.4011	2.9974	4.1252	2.8456		3.6935	3.5916	2.1386	2.6959	2.6692		3.6944	3.8105	3.9763	3.4998	3.3022	4.0805	2.5347	3.4224	2.7828	2.982	3.6516	2.7529
5.75	3.5798	3.8357	3.8606	3.369	4.5688	3.2214		4.1244	4.0821	2.2752	2.9092	2.7597		3.6931	4.1507	4.084	3.6395	3.3099	3.9256	3.1045	3.4919	2.9191	2.7987	3.8187	2.9514
10.28	3.6034	4.2801	4.8268	5.1311	4.8183	3.5367		5.6656	4.5948	2.8446	3.7128	4.1169		4.1326	5.1544	4.5302	3.7124	4.9407	5.0162	3.9107	3.2822	3.615	4.8143	3.7137	4.614
14.82	1.5168	1.3187	2.1551	1.8828	3.4389	3.0889		1.7218	3.7688	0.9198	1.7626	1.2904		1.8915	1.7665	1.5408	2.5749	2.4101	1.8434	1.4719	1.6999	1.6849	1.6791	1.5944	1.6297
19.35	4.8988	3.6378	4.0478	3.0439	4.3825	3.9097		5.0416	2.9659	3.4127	4.8142	3.7943		3.8887	4.2433	4.3822	4.5637	3.8846	3.7099	2.4105	4.2678	4.6291	4.4451	2.8883	2.3886
23.88	0.274	0.4212	0.2824	0.2212	0.172	1.7396		0.1931	0.3008	0.0801	0.2895	0.0511		0.1423	0.3036	0.3424	0.1994	0.1951	0.7961	0.5247	0.8177	0.4475	0.7854	0.6254	0.4556

## Sheet: b
b: State III respiration
	Control					Bmal1-KO
Pyruvate/mal	1.35279	0.796381	0.893501	0.750704	1.20662	0.590158	0.460063	0.716134	0.702184	0.434315
Octanoylcarnitine/mal	0.89479	0.931778	1.14565	1.03033	0.997452	0.434929	0.889292	0.690035	0.492711	0.630321
Palmitoylcarnitine/mal	0.677544	1.11974	0.913319	1.1374	1.152	0.651432	0.466345	0.713213	0.412841	0.593149
Glutamate/mal	1.03963	1.34444	0.994139	0.750907	0.870884	0.577242	0.559927	0.753878	0.905514	0.707875
Succinate/rotenone	1.0388	1.37617	0.745646	0.87891	0.960483	0.968207	0.907146	1.05576	0.954279	1.13066

## Sheet: c
c: NADH-dependent respiration assay
Time	ZT2 Control					ZT2 Bmal1-KO					ZT14 Control					ZT14 Bmal1-KO
1.31	0.04864	0.61951	0.14964	0.18252	0.37344	0.23666	0.20372	0.68023	0.14346	0.20058	0.61951	-0.02711	0.14964	0.18252	0.37344	0.22978	0.38999	0.01786	-0.19252	0.3062
5.78	0.79822	0.59452	0.18232	0.30463	-0.37033	0.14744	0.33058	0.35071	0.21437	0.23632	0.59452	0.04352	0.18232	0.30463	-0.01033	0.21818	0.05198	0.66119	-0.0868	0.41641
10.37	3.43436	3.98895	5.43921	5.13114	4.39469	3.85787	3.37655	3.13334	5.25047	3.37176	6.98895	5.93865	6.43921	5.13114	7.39469	2.65732	3.18417	4.26354	2.11509	2.10181
14.95	0.32575	0.39273	0.37308	0.11054	0.43052	0.18708	0.88141	0.36807	0.34638	0.38168	0.39273	0.6035	0.37308	0.11054	0.43052	0.60772	0.8183	0.152	1.12329	0.93387
19.53	4.57406	6.64565	6.31112	5.1904	5.61031	5.40342	5.7078	5.95739	5.53868	5.43999	6.64565	6.69397	6.31112	5.1904	5.61031	5.07852	5.03698	4.29252	6.48352	4.65752
24.1	0.58946	0.74441	0.63821	0.59948	0.57657	0.46125	0.46091	0.48523	0.36695	0.14343	0.74441	0.45928	0.63821	0.19948	0.57657	1.31656	0.145	0.36323	0.10461	1.10387

## Sheet: d
d: NADH-dependent respiration assay in fasted mice
	ZT2 Fasted						ZT14 Fasted
1.31	0.0994	0.44812	0.41751	0.30742	0.14145	0.06961	0.22758	0.02881	0.33225	0.06345	0.48284	-0.06252
5.78	0.19275	0.45887	0.75667	0.25263	0.16394	0.11895	0.25304	0.17899	0.2731	0.20515	0.95477	0.00289
10.37	4.03559	3.91325	3.15676	3.35488	2.73355	3.02945	4.74525	5.06232	6.97049	5.54736	6.959	4.43536
14.95	0.28854	0.21421	0.08663	0.12222	0.17865	0.17961	0.20892	0.1307	0.33216	0.43168	0.33653	0.36772
19.53	5.00738	3.37583	5.64686	5.47245	3.76134	4.23396	3.32359	4.46064	4.04246	4.83496	3.41742	4.01553
24.1	0.50623	0.57443	0.53411	0.49355	0.44144	0.36644	0.67257	0.72204	0.78023	0.8297	0.75714	0.49734

## Sheet: e
e: Complex I-IV respiration in vitro
	Control					Bmal1-KO
I	1.05157	0.967283	1.13755	0.941163	0.902429	0.662581	0.643726	0.611856	0.699933	0.815511
II	1.01164	1.09103	1.15043	0.608677	1.13822	1.04184	1.05515	1.19289	1.11223	1.14706
III	0.641108	1.19561	1.15981	0.898645	1.10483	0.927668	1.02506	1.13465	1.35885	1.10678
IV	1.09517	1.0688	1.00136	0.786417	1.04826	0.762879	0.994475	1.00698	0.864865	0.962217

## Sheet: f
f: CI assay in cells
Control	Bmal1-KO
0.995821	0.528596
0.853905	0.674308
0.993881	0.597171
0.975539	0.536271
1.05417	0.483433
1.12668	0.565169

## Sheet: g
g: CI assay in MEFs
Control MEFs	Bmal1-KO MEFs	Cry1/2-KO MEFs
1.00742	0.400088	1.52021
0.857356	0.109547	1.90116
1.30132	0.344191	2.52789
0.772705	0.44592	2.93399
0.80467	0.355144	2.29603
1.25653	0.548761	2.04219
