# Supplementary material for: Adipocyte NADH dehydrogenase reverses circadian and diet-induced metabolic syndrome
Source: Nat Metab. 2026 Feb 18;8(3):559–71. doi: 10.1038/s42255-026-01464-5 (PMC13031130; doi:10.1038/s42255-026-01464-5)
Supplement: Supplementary file 8 — Statistical source data. [file 42255_2026_1464_MOESM8_ESM.xlsx]

## Sheet: b
b: OCR in NDI1
Time	Control						NDI1
1.31	246.91	234.06	249.2	246.98	254.33	231.78	230.39	243.79	240.57	262.6	292.11
8.81	233.96	224.23	240.94	239.34	240.29	222.28	227.49	242.36	238.34	262.44	289.07
16.39	417.08	361.61	377.59	357.4	395.72	330.96	321.12	367.97	324.53	342.92	394.84
23.89	399.7	372.77	377.34	362.46	391.25	339.33	339.41	363.77	334.8	353.91	391.89
31.48	319.78	308.39	327.93	315.55	316.1	285	298.19	313.46	282.4	300.24	306.96
38.97	306.05	296.41	315.59	303.84	302.1	284.32	290.39	303.4	274.94	303.47	291.16
46.55	77.05	72.61	76.44	78.37	74.71	311.29	278.16	305.5	278.1	308.35	282.7
54.04	79.71	73.48	76.7	78.07	75.7	296.97	273.75	300.16	270.75	311.32	277.89

## Sheet: c
c: Body weights NDI1
Week	Control								NDI1
0	25.2	25	23.6	27.1	25.9	27.6	29.6	28.1	24.9	25.5	22.9	26.5	25.1	28.2	27.4	27
1	29.4	29.9	27.4	31.3	30.3	33.2	32.7	31.3	26	29.1	27.9	30.8	30.1	30.7	29.5	33.3
2	30.4	31.3	28.5	32.7	33.3	35.2	34.5	32.8	26.3	31.9	28	31.4	31.9	31	32	34.7
3	31.1	33.6	29.2	34.6	35.3	37.1	36.1	33.1	26.6	32.9	28.9	33.8	33.5	31.5	33.7	36.5
4	32.3	35.7	30.9	36.6	37.4	38.8	38	35.2	27.9	33.8	29.6	34.9	35.2	32.2	35.1	39.1
5	34	37.2	32.1	38.9	38.8	40.1	40.6	36.7	28.2	35.2	30.6	36.7	38.9	36	38.2	41.5
6	35.9	38.7	33.8	41.7	40.3	41.9	42.2	38.3	29.5	36.2	31.9	39.4	40.7	36.5	40.2	43.1
7	37	40.4	35.7	42.3	41	42	41.8	38	32.3	38.1	33.4	39.8	40.8	35	39.4	44.2
8	38.7	40.8	34.8	44	41.3	45.4	41.1	40.7	33.6	36.4	33.1	40.1	42.6	36.8	41.2	44.8
9	40.1	41.8	35.3	46.5	43	46.4	42.4	42.1	36	38	33.1	41.7	43.7	37.9	42.3	45.7
10	41.8	42.7	36.2	47.2	45.2	47.5	44.7	43.9	38.2	39.1	33.8	43.6	45.2	38.9	44.2	46.5
11	41.2	43.8	38.8	49.2	47.1	49.8	46.1	45.7	40.2	40.3	34.4	45.1	47.6	42.7	45.1	47.8
12	42.2	43.9	39.2	49.8	47.5	49.9	47	46.1	40.8	41.1	36.6	46.2	48.1	43.2	46.2	48.5

## Sheet: d
d: RER NDI1
ZT	Control								NDI1
0.5	0.792821	0.780989	0.763122	0.781933	0.803095	0.84273	0.810022	0.834908	0.801015	0.779925	0.740913	0.742453	0.754409	0.817018	0.824027	0.837613
1	0.78422	0.764259	0.750349	0.758929	0.770058	0.818706	0.793742	0.838893	0.780393	0.795197	0.753094	0.724298	0.764447	0.820302	0.79445	0.841131
1.5	0.777906	0.764606	0.757908	0.729488	0.738281	0.790163	0.796425	0.835072	0.757273	0.784319	0.752309	0.721907	0.75327	0.805443	0.792838	0.832247
2	0.788471	0.772258	0.772759	0.747541	0.728951	0.793247	0.823777	0.800832	0.793376	0.795343	0.758366	0.73093	0.74551	0.811539	0.785873	0.833436
2.5	0.794321	0.765847	0.777969	0.749979	0.741341	0.801938	0.823474	0.82023	0.794032	0.77671	0.736089	0.747633	0.752733	0.810148	0.795425	0.822384
3	0.787335	0.760261	0.771038	0.760037	0.762373	0.799749	0.828501	0.85195	0.799219	0.776379	0.749127	0.754508	0.758725	0.82595	0.796701	0.832793
3.5	0.79488	0.746558	0.768694	0.752472	0.781557	0.806659	0.80668	0.828228	0.795861	0.77716	0.755636	0.753773	0.763156	0.844634	0.796588	0.81468
4	0.813881	0.757103	0.771409	0.751494	0.76547	0.807944	0.786478	0.817359	0.782816	0.77465	0.747186	0.75365	0.769508	0.847351	0.818341	0.824617
4.5	0.815464	0.799787	0.765322	0.77875	0.780418	0.827071	0.796166	0.827009	0.799694	0.763433	0.75384	0.750237	0.781073	0.843289	0.815179	0.847139
5	0.824415	0.797553	0.774144	0.775474	0.800319	0.825548	0.806248	0.843924	0.810082	0.759385	0.759792	0.76576	0.769389	0.829537	0.827011	0.824158
5.5	0.843605	0.793714	0.774683	0.759241	0.787159	0.822421	0.815492	0.841409	0.797103	0.779869	0.739378	0.770541	0.774968	0.817868	0.824173	0.811416
6	0.819821	0.785807	0.761235	0.763435	0.769287	0.817493	0.808293	0.831169	0.787733	0.769774	0.784895	0.770864	0.766681	0.811771	0.800685	0.806978
6.5	0.817509	0.78619	0.769752	0.755998	0.768843	0.841871	0.786194	0.854485	0.776854	0.764417	0.77278	0.779314	0.775119	0.819831	0.804618	0.797119
7	0.808507	0.792712	0.751063	0.763723	0.771465	0.827694	0.789711	0.83993	0.797755	0.770171	0.781184	0.782811	0.8034	0.797929	0.814341	0.804428
7.5	0.832259	0.821507	0.795611	0.786479	0.810764	0.824724	0.807464	0.843578	0.79427	0.807577	0.789409	0.770728	0.818505	0.814535	0.806498	0.8449
8	0.810722	0.823158	0.80324	0.794929	0.804794	0.843005	0.828297	0.85788	0.78007	0.79819	0.793341	0.776634	0.796912	0.824286	0.82848	0.826827
8.5	0.819622	0.810767	0.793125	0.789286	0.7765	0.846557	0.822491	0.876024	0.792113	0.796899	0.806716	0.801261	0.80559	0.828593	0.836791	0.816044
9	0.837655	0.810694	0.788927	0.773732	0.787843	0.840236	0.813115	0.851465	0.812826	0.804759	0.793272	0.822549	0.822751	0.829615	0.854227	0.806142
9.5	0.836848	0.799999	0.795404	0.77684	0.820709	0.846031	0.815915	0.867445	0.836794	0.786325	0.816236	0.828099	0.814111	0.835459	0.890808	0.83593
10	0.822134	0.807425	0.800681	0.814345	0.83254	0.856338	0.831399	0.865228	0.855698	0.798925	0.802834	0.811695	0.813167	0.832001	0.884368	0.82971
10.5	0.840861	0.831954	0.806996	0.800012	0.836278	0.855857	0.847016	0.870554	0.851333	0.805233	0.826157	0.817262	0.813388	0.839946	0.867442	0.812239
11	0.83627	0.841482	0.799589	0.803258	0.826536	0.849378	0.851311	0.884176	0.852285	0.78489	0.835491	0.829093	0.830429	0.847198	0.872531	0.850401
11.5	0.847858	0.849001	0.833245	0.81008	0.818821	0.868354	0.855638	0.889074	0.84559	0.794303	0.819688	0.823793	0.822494	0.846663	0.88185	0.873447
12	0.853306	0.848375	0.839856	0.826216	0.853469	0.871064	0.870177	0.8978	0.834105	0.812004	0.855622	0.848423	0.832169	0.826321	0.896612	0.880643
12.5	0.849696	0.863725	0.840785	0.831262	0.851838	0.888745	0.879431	0.908044	0.857125	0.825341	0.843876	0.836304	0.835596	0.838413	0.898383	0.890389
13	0.831948	0.860465	0.838084	0.816553	0.848837	0.843935	0.873869	0.897665	0.841083	0.824305	0.83186	0.847494	0.812695	0.824388	0.851919	0.882429
13.5	0.813196	0.845938	0.827237	0.807147	0.838893	0.849413	0.873498	0.868825	0.831347	0.826854	0.823421	0.824937	0.826153	0.805254	0.845959	0.884858
14	0.82191	0.833318	0.832205	0.815042	0.827949	0.84801	0.889758	0.888974	0.825516	0.816464	0.810386	0.801111	0.820152	0.800486	0.857011	0.881171
14.5	0.834269	0.829364	0.828044	0.810295	0.835434	0.872006	0.875493	0.865016	0.817323	0.815243	0.801651	0.794126	0.814843	0.815139	0.863453	0.871102
15	0.830406	0.827325	0.807695	0.828509	0.843015	0.868676	0.862099	0.861392	0.828301	0.822827	0.797677	0.785091	0.823373	0.810667	0.874421	0.876304
15.5	0.831601	0.818725	0.81266	0.819621	0.825522	0.885012	0.878322	0.879958	0.820053	0.830463	0.800648	0.78266	0.827588	0.802425	0.880911	0.867881
16	0.821605	0.807734	0.802323	0.822782	0.815124	0.874549	0.879341	0.88595	0.827606	0.819428	0.804044	0.775644	0.80692	0.775679	0.860452	0.859954
16.5	0.827517	0.81592	0.801102	0.81849	0.835991	0.87223	0.884393	0.883292	0.818316	0.809457	0.778513	0.775678	0.802421	0.796559	0.857944	0.847599
17	0.834963	0.813408	0.812196	0.809185	0.804378	0.867986	0.861054	0.887645	0.816902	0.81918	0.785241	0.789332	0.791117	0.779932	0.865228	0.855663
17.5	0.829866	0.808526	0.81286	0.803519	0.820542	0.875029	0.851417	0.874665	0.828172	0.809934	0.78613	0.782205	0.798576	0.789847	0.861327	0.859294
18	0.804698	0.823222	0.808521	0.813444	0.845402	0.858698	0.845681	0.876222	0.827585	0.809941	0.784334	0.778743	0.801766	0.794013	0.865076	0.857121
18.5	0.816837	0.813807	0.807784	0.801478	0.837669	0.860079	0.877168	0.886838	0.80579	0.814221	0.798159	0.76947	0.797479	0.789705	0.871664	0.876691
19	0.824213	0.822985	0.823502	0.80493	0.824395	0.857342	0.859665	0.873419	0.800826	0.807795	0.780842	0.78746	0.778733	0.795145	0.870439	0.861573
19.5	0.826797	0.798019	0.811752	0.809028	0.825445	0.859162	0.844635	0.871276	0.804824	0.828852	0.80783	0.787878	0.796561	0.77686	0.870566	0.850897
20	0.820009	0.801476	0.820038	0.801762	0.824954	0.868597	0.847469	0.872029	0.814682	0.826822	0.772612	0.75523	0.800453	0.805894	0.871586	0.839514
20.5	0.817102	0.809749	0.820119	0.808384	0.837191	0.867675	0.845719	0.87876	0.792825	0.822943	0.806326	0.783634	0.775996	0.800221	0.864622	0.85332
21	0.802854	0.810376	0.819595	0.807416	0.818025	0.868281	0.837873	0.868195	0.797417	0.822168	0.793428	0.769854	0.789375	0.803229	0.875799	0.851667
21.5	0.830369	0.820763	0.825086	0.801964	0.827047	0.86591	0.855972	0.871661	0.79504	0.820757	0.784104	0.770126	0.799047	0.820071	0.889298	0.857126
22	0.818817	0.815587	0.802856	0.819632	0.84357	0.864041	0.860777	0.884103	0.816528	0.817528	0.803575	0.763928	0.807764	0.794203	0.88047	0.858164
22.5	0.797186	0.809601	0.822378	0.805632	0.832229	0.869214	0.866455	0.879066	0.817204	0.81805	0.776814	0.748992	0.794863	0.816576	0.877822	0.847559
23	0.777974	0.806168	0.819916	0.798201	0.840345	0.86866	0.85931	0.874285	0.789889	0.811899	0.79242	0.775717	0.79024	0.81417	0.87294	0.856225
23.5	0.771449	0.78268	0.787896	0.78654	0.818144	0.843193	0.844565	0.882879	0.800722	0.819009	0.775755	0.757684	0.796957	0.79708	0.847531	0.847174
24	0.800776	0.79593	0.774517	0.776014	0.793333	0.835369	0.810554	0.858168	0.803603	0.79207	0.753443	0.748305	0.76936	0.805916	0.84649	0.828712

## Sheet: e
e: GTT NDI1
Glucose tolerance test:
Time	Control								NDI1
0	214	226	193	243	233	198	200	185	214	216	229	188	240	253	221	253
15	525	445	386	442	400	562	348	441	476	457	437	415	471	452	455	448
30	526	437	482	530	574	551	415	503	478	402	552	542	579	435	494	557
60	495	483	466	481	463	595	358	444	349	348	369	384	496	361	328	429
120	272	393	235	302	278	455	222	398	163	272	282	290	220	257	159	269
Insulin during the GTT:
Time	Control								NDI1
0	2.81991	2.69972	4.959	7.24072	6.71782	6.17784	8.76865	2.34825	1.4995	1.50468	1.29547	0.902644	2.60847	2.90393	2.78399	4.72973
15	1.44241	5.86851	14.8412	6.37074	5.64046	12.1992	14.8195	6.30862	2.67191	1.96142	2.10236	1.20395	4.9831	6.31441	4.0431	3.95673
30	1.28896	3.51609	8.62809	6.70506	6.734	4.73715	8.14884	5.10722	1.96401	1.14583	2.10561	1.18359	3.66615	3.12349	3.85043	2.66463

## Sheet: g
g: Adipocyte size distribution NDI1
	Control					NDI1
400	10.6667	8.92857	6.69643	7.40741	9.09091	10.7143	16.5138	12.4324	12.8079	25.625
800	6.66667	10.7143	11.6071	4.93827	7.38636	17.8571	15.1376	23.7838	16.2562	12.5
1200	6	2.97619	8.92857	5.55556	7.95455	16.9643	6.88073	14.5946	6.89655	9.375
1600	8	5.35714	5.35714	4.93827	6.81818	5.35714	5.50459	4.86486	5.91133	5.625
2000	6	2.38095	6.69643	6.79012	4.54545	5.35714	3.66972	3.24324	3.94089	5
2400	2.66667	2.38095	8.03571	3.7037	5.11364	4.46429	3.21101	4.86486	4.4335	5
2800	5.33333	1.78571	4.46429	1.85185	6.25	1.33929	1.83486	2.7027	5.41872	3.125
3200	2.66667	4.7619	5.35714	5.55556	2.84091	2.67857	4.58716	2.16216	2.46305	3.125
3600	2	5.95238	4.91071	3.08642	4.54545	4.01786	2.75229	1.62162	3.94089	2.5
4000	1.33333	6.54762	4.91071	4.93827	5.11364	1.78571	2.75229	1.08108	4.4335	1.25
4400	2	2.97619	7.14286	1.85185	2.27273	1.33929	5.04587	5.40541	1.97044	5
4800	2.66667	2.38095	3.125	1.85185	3.97727	2.23214	3.66972	3.78378	3.44828	1.25
5200	0	2.38095	4.01786	3.7037	2.27273	2.23214	3.21101	1.62162	1.97044	3.125
5600	4	2.38095	3.125	3.08642	3.40909	4.46429	1.37615	1.08108	2.95567	1.875
6000	3.33333	2.97619	3.125	5.55556	1.13636	2.23214	1.83486	2.16216	0.985222	1.25
6400	2.66667	3.57143	2.23214	1.23457	3.40909	3.57143	1.83486	2.16216	2.95567	2.5
6800	2	2.38095	1.78571	4.32099	1.13636	2.67857	2.29358	1.08108	0.985222	1.875
7200	4	5.95238	1.33929	4.93827	2.27273	0	2.29358	0.540541	1.97044	1.875
7600	4	2.97619	0.446429	3.7037	1.70455	1.78571	3.66972	1.62162	1.47783	0.625
8000	3.33333	2.38095	1.33929	1.23457	1.13636	1.78571	3.66972	2.16216	0.985222	0.625
8400	3.33333	4.16667	1.78571	4.93827	1.13636	0.892857	0.917431	2.7027	0.985222	1.25
8800	4	0	1.33929	3.7037	4.54545	0.446429	0.458716	0	3.94089	0
9200	1.33333	2.97619	0.892857	1.85185	2.84091	1.78571	1.83486	1.08108	0.985222	0.625
9600	2.66667	2.38095	0.446429	1.23457	4.54545	1.33929	0.917431	1.08108	3.94089	0.625
10000	2.66667	1.19048	0.446429	3.08642	1.13636	0.446429	0.917431	0	0.985222	0.625
10400	1.33333	2.38095	0	0.617284	0.568182	0.892857	1.83486	0	0.492611	0.625
10800	2	2.97619	0	1.85185	0.568182	0.446429	0	0.540541	0.492611	1.25
11200	1.33333	0.595238	0	1.23457	0.568182	0	0.458716	0.540541	0.492611	0.625
11600	1.33333	0.595238	0	0	1.13636	0.446429	0.917431	0.540541	0.985222	0.625
12000	0.666667	0.595238	0.446429	1.23457	0.568182	0.446429	0	0.540541	0.492611	0.625

## Sheet: h
h: Liver weight NDI1
Control	NDI1
1.304	1.44
1.809	1.229
1.414	1.098
2.072	1.62
2.25	1.041
1.884	1.504
1.943	1.66
1.685	1.233

## Sheet: i
i: Mito content NDI1
Control	NDI1
1.44193	1.72668
1.02669	1.57789
0.788947	1.29056
0.893785	1.49278
0.957935

## Sheet: j
j: OCR mitos NDI1
	Control						NDI1
Pyruvate/malate	0.75778	0.938145	1.71543	0.628402	0.739501	1.22074	3.25528	2.78802	3.25715	2.51626	2.22102	1.71877
Octanoylcarnitine/malate	0.882773	0.797871	1.14401	0.89951	1.0196	1.25623	1.4241	2.47482	1.53916	1.45879	2.31482	2.22129
Palmitoylcarnitine/malate	1.05669	0.316841	1.8949	1.04508	1.11159	0.57491	3.58236	4.53012	3.38164	3.77939	1.60631	1.83032
Glutamate/malate	0.958847	0.961875	1.54669	0.638756	0.8331	1.06074	1.38265	1.61467	1.01761	1.87977	2.51219	1.71456
Succinate/rotenone	1.00613	1.0195	1.12312	0.952646	0.688579	1.21003	1.2234	1.25348	0.999443	1.07298	1.03287	1.40724

## Sheet: k
k: Z-scores heatmap NDI1
	Control								NDI1
CTP	-1.17684	-1.17487	-0.965073	-0.637044	-0.899104	-0.651753	-0.60107	-0.602682	-0.45747	0.384081	1.16021	0.96751	1.97628	0.835985	0.912351	0.929482
UTP	-1.14626	-1.15093	-0.926766	-0.620874	-0.912851	-0.615553	-0.710915	-0.552026	-0.51441	0.441481	1.0431	0.820857	1.90375	0.685386	0.785571	1.47044
ATP / dGTP	-1.36657	-1.35342	-0.988772	-0.597964	-0.90959	-0.737004	-0.550959	-0.512429	-0.106268	0.775562	0.971448	0.779157	1.7686	0.726335	1.07111	1.03076
GTP	-1.34237	-1.32277	-0.885915	-0.465016	-0.805139	-0.655726	-0.496989	-0.6063	-0.281305	0.649488	1.36471	0.236213	2.01674	0.969186	0.876057	0.749136
uridine	-0.465105	-0.587843	-1.16111	-1.07422	-0.296905	-0.559096	-0.775569	-0.408027	0.618967	-1.06993	1.2116	1.94577	0.197925	1.95755	0.286397	0.179592
xanthine	-0.229505	-0.602438	-1.11771	-0.755764	-0.0506852	-0.76331	-1.17186	-0.733589	1.23694	-0.936632	1.49012	2.17225	0.679876	0.619995	-0.0936645	0.255984
spermine	-1.41985	-0.703603	-1.53776	-1.43981	-0.664539	-0.617104	-0.55128	0.105416	1.01759	0.796743	0.956394	0.996042	1.45993	0.0540284	0.726266	0.821529
propionylcarnitine+	-0.761543	-0.11293	-1.65136	-1.29612	-1.36522	-1.23315	0.418334	-0.0904371	0.732541	0.551577	1.45885	1.13711	0.785291	-0.151508	0.411787	1.16679
succinic acid	-0.775348	-0.523101	-1.10773	-0.604193	-0.522317	-1.51369	-0.106383	-0.639102	0.744773	-0.750382	1.94445	1.33151	0.315242	-0.0584463	1.45673	0.807988
thiamine diphosphate+	-1.68466	-1.62546	-1.35218	-0.828816	-0.405571	-0.555373	0.674363	0.464096	0.961262	1.76495	-0.0963462	0.17618	0.961762	0.660487	0.322454	0.562853
methylmalonic acid	-1.10187	-0.520696	-1.33839	-1.26477	-0.369827	-1.31394	-0.0386864	0.155685	1.13863	0.308769	1.81246	1.5609	0.409858	0.72514	0.373634	-0.536882
NAD+	-1.36966	-0.615773	-1.02206	-0.0733769	-1.30761	-1.48006	-0.176067	-0.258792	0.364264	1.46155	0.649692	-0.308127	1.03689	0.388161	1.42681	1.28415
choline+	-1.40769	-0.503768	-0.979535	-1.00808	0.145676	-0.221396	-0.784177	-0.487246	0.702303	-1.07846	1.83512	1.87164	0.97325	0.555759	0.258538	0.128065
carbamoyl phosphate	1.44264	1.26993	1.78171	1.60477	-0.0170003	-0.684743	0.272577	0.0895235	-0.610592	-1.24976	-0.324256	-0.722002	-1.07704	-0.958707	-0.532559	-0.284484
a-KG	-0.224834	-0.184291	1.15207	1.18282	1.46599	0.961134	0.430492	0.508664	-1.89412	-2.07602	-0.0620112	-0.738703	-0.125767	0.0163023	0.0433918	-0.45511
pyruvic acid	0.444202	0.943163	0.648766	-0.348935	1.51963	1.86666	0.480785	0.343218	-1.54357	-1.51785	-0.0399881	-1.35997	-0.114327	-0.686735	-0.361761	-0.273291
acetoacetic acid / SSA	1.02205	0.422947	0.202936	2.32111	1.071	0.369849	1.17207	-0.177306	-0.555316	-0.914996	-0.586336	-0.694077	-0.44048	-1.02408	-0.939476	-1.2499
2-ketoisovaleric acid	-0.347376	-0.38857	1.39711	1.44869	1.54985	1.78696	-0.02009	-0.039318	-1.3326	-1.20208	-0.603892	-0.920707	-0.316346	-0.0370989	-0.298864	-0.67566
spermidine	1.31565	2.29845	0.805417	0.875785	1.15589	0.385326	-0.227002	-0.585194	-0.551795	-0.654218	-0.685284	-0.987494	-0.846113	-0.920791	-0.707421	-0.671204
N1-acetylspermine	0.261264	1.00833	0.679968	1.13611	1.71192	1.39126	0.931247	-0.0779098	-0.631955	-0.659682	-0.752906	-1.0531	-0.872272	-1.07514	-1.01885	-0.978288

## Sheet: Sheet10
l: Metabolite ratios in NDI1
NAD+/NADH
Control	NDI1
1.00707	3.28421
1.15222	2.13949
1.11914	1.41504
1.10637	2.50349
0.884398	1.48467
0.892751	1.82865
1.03493	1.23857
0.803113	1.91475
ATP/ADP
Control	NDI1
0.262678	2.01144
0.322749	2.87266
0.471617	3.21527
1.07634	2.94591
1.43899	4.2268
1.77819	3.25753
1.14756	3.22866
1.50188	3.93801
