# Supplementary material for: Adipocyte NADH dehydrogenase reverses circadian and diet-induced metabolic syndrome
Source: Nat Metab. 2026 Feb 18;8(3):559–71. doi: 10.1038/s42255-026-01464-5 (PMC13031130; doi:10.1038/s42255-026-01464-5)
Supplement: Supplementary file 9 — Statistical source data. [file 42255_2026_1464_MOESM9_ESM.xlsx]

## Sheet: a
a: Body weight
Control	Ndufs2-KO
33.4	30.9
29.7	33.8
29.2	31.6
28	30
32.3	32
29
27.9

## Sheet: b
b: Tissue weights
	Control							Ndufs2-KO
gWAT	0.869	0.396	0.64	0.473	0.516	0.495	0.355	0.246	0.238	0.204	0.187	0.302
iWAT	0.473	0.295	0.476	0.252	0.273	0.352	0.29	0.144	0.125	0.17	0.15	0.217
BAT	0.144	0.108	0.097	0.079	0.115	0.077	0.088	0.03	0.052	0.022	0.08	0.116
Liver	1.696	1.593	1.492	1.482	1.644	1.371	1.403	1.916	1.607	1.573	1.73	1.664

## Sheet: d
d: Glucose tolerance test
Glucose tolerance test
	Control							Ndufs2-KO
0	191	186	176	161	188	154	179	185	163	176	203	219
15	448	345	388	410	432	335	438	455	417	444	467	444
30	360	282	325	375	301	360	396	444	437	418	424	470
60	247	203	235	243	189	196	266	242	189	304	207	299
120	210	187	241	176	212	179	223	200	154	236	175	179
Insulin during the GTT
	Control							Ndufs2-KO
0	0.603899	0.846406	0.396303	0.182898	0.242015	0.239873	0.750106	0.210842	1.01719	1.42372	0.270804	0.347817
15	1.27223	1.02106	1.7532	0.796561	0.903513	0.952904	0.769804	1.81566	1.74117	1.49416	2.4024	4.30188
30	0.779091	0.504019	0.787324	0.638777	0.684909	0.723992	0.453947	2.44587	2.06327	1.57971	1.42418	1.73171

## Sheet: e
e: NEFA
Control	Ndufs2-KO
1.0037	1.26085
1.3519	1.59122
0.377076	2.09641
0.87413	1.12373
1.0616	1.22121
0.575254
1.23942
