# Supplementary material for: Adipocyte NADH dehydrogenase reverses circadian and diet-induced metabolic syndrome
Source: Nat Metab. 2026 Feb 18;8(3):559–71. doi: 10.1038/s42255-026-01464-5 (PMC13031130; doi:10.1038/s42255-026-01464-5)
Supplement: Supplementary file 10 — Statistical source data. [file 42255_2026_1464_MOESM10_ESM.xlsx]

## Sheet: a
a: NAD/NADH and OCR
NAD+/NADH
Control	NDI1	Bmal1-KO	Bmal1-KO + NDI1
1.11433	0.966612	0.673698	1.01974
1.04035	0.775337	0.638778	0.887525
0.787161	1.11526	0.610243	1.20605
1.0893	0.918975	0.846807	1.43553
0.968856	0.880988	0.784374	1.09068
OCR
Time	Control					Bmal1-KO					NDI1					Bmal1-KO + NDI1
1.31	416.09	279.85	237.21	217.35	198.9	244.82	243.55	242.73	197.73	204.19	241.74	200.31	201.21	188.93	187.66	350.94	308.44	212.1	216.53	212.91
7.76	397.47	272.85	232.14	212.68	195.03	238.36	236.09	234.21	191.82	199.04	235.91	192.66	193.33	183.05	179.93	339.89	302.3	206.1	211.47	207.31
14.2	387.33	271.48	232.11	212.98	196.89	236.68	234.1	233.42	187.87	195.5	235.07	191.64	190.37	183.6	178.66	337.07	300.84	203.83	206.51	205.46
20.74	394.45	268.43	415	358.56	337.04	263.73	230.03	228.12	300.09	240.47	303.51	402.13	375.95	355.57	331.43	413.3	343.19	448.4	450.46	356.99
27.18	393.37	263.35	386.45	354.46	340.08	269.88	222.44	219.03	300.2	244.9	311.67	413.18	392.59	368.54	344.27	339.77	297.94	376.46	369.32	349.69
33.63	335.75	236.21	347.09	321.44	313.9	257.08	214.1	211.4	223.31	178.26	280.04	377.39	349.09	336.65	312.69	297.98	262.64	329.56	315.07	310.02
40.15	328.29	229.72	335.83	310.92	305.11	243.92	206.29	203.41	217.85	170.98	272.61	364.02	322.82	320.36	294.75	288.84	254.41	318.07	300.34	310.63
46.59	101.04	87.26	118.98	90.96	76.24	82.03	78.25	72.35	310.89	64.14	325.55	217.29	330.12	285.37	265.54	308.64	306.84	375	364.02	271.37
53.04	96.08	83.5	114.94	85.52	70.88	77.52	73.11	69.76	291.79	61.58	323.22	211.35	315.83	272.15	255.74	313.38	303.54	359.11	345.58	275.26

## Sheet: b
b: Body weight
Weeks	Control												Bmal1-KO												Bmal1-KO + NDI1
0	25.6	27.9	20.2	21.1	20.9	22.7	23	22.3	24.6	23.8	26.5	24.5	28.7	24.1	24.3	25.6	22.8	24.4	21.3	25.2	22.5	22.3	21.9	24.2	23.3	21.1	22.8	22.1	23.5	22.6	23.4
1	28.9	28.8	22.7	24.5	22.6	24.9	28.3	26	25.2	24.9	29.2	26.2	32.5	27.6	27.9	27.9	25.6	26	25.9	29.5	27.9	27.8	24.5	27.8	23.8	25.4	27.5	24.2	27.9	26.3	26.9
2	31	30.4	25.3	26.5	24.7	28.7	32.1	29.1	27.5	26.9	31.8	28	34.9	30.2	30.6	29	26.9	27.8	29.8	32.1	30.7	30	26.1	30.8	24	27.9	30.2	26	30	28	30.6
3	33.4	31.6	26.8	28.3	26.5	31.1	35	31.4	29.3	30.3	34.9	29.8	37.2	32.1	32.3	30.1	28.1	29.6	33.5	36	33.1	32.4	27.9	32.1	24.1	29.4	33.5	27.9	32.2	30.1	33.9
4	35.4	33.3	26.8	30.7	28.2	33.6	37.9	34.3	31.3	33	36.1	32.5	39.9	34.2	33.8	31.1	30	31.9	35.7	40.1	36.5	36.4	36	34.9	37.4	32.3	31	29.8	35.3	35	38.6
5	39.4	35.9	30.5	33.2	30.1	36.5	38.2	34	31.7	33.8	37.7	34.4	44.4	35.1	34.5	32.2	31.2	33.1	38.6	41.7	37.3	37.3	38.6	35.2	38.7	32.8	32.1	30.4	35.7	39	41.4
6	40	36.3	31.9	34.8	31.4	37.2	39.1	35.2	32.1	33.8	38.4	35.5	46.2	36.4	35.5	34.2	32.6	35.1	40.9	42.9	38.4	39	39.9	36.2	40	34.2	33.9	31	36.4	42.2	44.5
7	41.7	38.1	33.1	37.4	32.9	38.5	41.3	36.1	32.3	33.7	39.9	37.1	49.6	37.7	37.5	35.8	33.9	36.2	42.5	44.4	41.1	40.2	41.5	37.6	41.9	36.2	33.6	31.8	36.3	44.5	46.1
8	43.3	39	33.4	37.2	33.3	40	41.9	37.9	32.9	36.2	40.8	39	51	38.2	39.2	36.6	35.2	37.2	44	45	43.3	44.4	42.2	38.1	43.1	37.9	33.9	33.9	38.9	45.3	47.1
9	45.2	39.3	33.7	37.2	33.8	40.1	41.2	39.3	33.1	38.1	41.6	40.1	53.2	40.7	42	38.8	37.3	38.9	45.2	45.6	45	46	42.7	38.8	46	39.2	34.3	35.4	41.7	46.6	48.7
10	46.3	40.5	34	37.9	34.9	41.8	41.5	40.2	33.4	41.1	42.7	40.6	54.8	43.9	44.8	39.5	38.4	40.2	46.5	47	47	48.6	43.9	39.3	48.5	41.5	36.7	37.4	44.2	47.4	49.6
11	47.7	41.8	35.1	38.3	36	42.2	41.6	40.1	34.3	41.7	43.2	41.2	55.5	45.4	46.2	40.7	40	42.9	48.7	48.5	47.4	49.1	44.4	39.3	49.2	41.8	38.8	39.2	47.3	48.8	50
12	48.4	43.9	35.8	39.7	37.6	44.6	41.9	40.1	35.4	42.4	43.9	43	56.3	47.8	49.9	41.1	41.2	44.8	49.6	49.7	47.6	50	45.1	39.4	50	42.6	40.7	40.4	49.1	50.2	51.5

## Sheet: c
c: Glucose tolerance test
Glucose tolerance test
Time	Control												Bmal1-KO												Bmal1-KO + NDI1
0	242	246	199	186	221	225	206	176	179	128	147	171	258	151	177	193	182	164	231	173	195	201	189	221	207	198	164	168	166	210	192
15	503	490	402	423	407	407	423	395	460	390	434	350	593	518	409	409	371	324	496	434	505	492	434	482	498	461	398	451	521	503	442
30	487	484	234	350	322	285	433	443	423	428	379	397	591	479	449	478	463	368	497	513	447	505	450	440	363	312	263	365	287	407	390
60	326	300	192	227	219	187	325	379	264	343	305	292	595	473	376	352	369	353	314	500	428	395	242	487	312	284	201	291	231	343	300
120	193	275	166	148	174	130	221	186	167	180	190	186	354	222	192	129	133	220	289	264	164	195	170	200	166	190	128	162	220	197	231
Insulin during the GTT
Time	Control												Bmal1-KO												Bmal1-KO + NDI1
0	1.81593	0.931698	0.473951	0.222514	0.723477	0.351975	0.823839	1.88283	0.416221	0.211254	0.506323	0.516023	1.81979	0.372355	0.283446	0.176438	0.146119	0.346142	0.848251	1.36549	0.649006	0.907211	0.9999	0.422368	0.60102	0.473591	0.235975	0.243058	0.414051	0.616422	1.26256
15	2.62926	0.71918	1.86578	0.654377	1.83831	1.08795	1.86113	1.77175	0.783669	0.90973	2.00107	1.50855	2.66204	1.77471	2.38107	2.43682	2.1438	1.33081	2.08306	2.25124	1.28978	2.40138	3.04522	2.9371	1.46291	0.865854	1.08758	1.09231	1.3529	1.13123	2.06013
30	1.64617	0.74855	0.755715	0.361444	0.972087	0.544024	1.4547	1.21176	0.605677	0.527156	0.693042	1.67656	1.53368	1.46999	1.16995	1.34322	1.25013	1.34468	1.18121	0.956932	1.77076	1.35179	1.36586	1.77686	0.833171	0.318728	0.560164	0.312864	1.01147	1.08286	2.05303

## Sheet: d
d: Triglyceride tolerance test
Time	Control												Bmal1-KO												Bmal1-KO + NDI1
0	62.6875	47.75	61.5625	59.625	84.375	76.5625	72.0625	71.375	64.4375	49.4375	62.0625	58.9375	56.6875	60.25	44.4375	73	70.0625	66.0625	62.9375	66.6875	80.1875	92.5625	56.0625	83.75	58.375	129.875	51.875	68.8125	79.5	82.75	63.75
1	97.3125	66.75	155.812	102.562	145	129	73.6875	79.6875	112.5	90.625	111.625	113.5	269.562	110.438	298.938	104.312	113.562	120.625	113.5	263.125	198.75	188.062	184.125	175.25	90.1875	178.688	124.875	119.312	122.812	99	99.0625
2	93.0625	71.9375	72.1875	118.75	110.25	90.875	89.0625	191.312	62.625	80.5	101.375	192.188	186.75	117.75	144.188	170.625	127.125	177.062	105.375	129.188	95.375	116.75	100.062	93.25	84.9375	77.875	90.6875	121.062	94.625	129.75	69.4375
3	49.125	48.4375	52.4375	67.625	63.3125	75.1875	72.0625	63.875	57.9375	43.875	54.0625	61.0625	52.1875	68.75	125.125	54.1875	95.125	47.0625	52.5625	67.3125	73.75	63.6875	60.75	67.1875	72.0625	54.625	52.125	39.375	39.875	101.125	48.0625
4	56.34	34.65	86.73	60.23	59.34	70.34	71.56	68.86	60.23	55.66	53.23	60.456	59.54	65.23	100.56	58.56	90.23	40.56	59.45	55.32	60.45	58.34	76.34	50.23	70.45	60.34	49.34	70.23	50.44	65.34	55.55

## Sheet: g
g: Heatmap
Lipid metabolism genes						Adipogenesis related genes
	Control	Bmal1-KO	Bmal1-KO + NDI1				Control	Bmal1-KO	Bmal1-KO + NDI1
Abca1	0.967532	-1.06152	-0.113001			Bmper	0.253919	-1.46332	0.97076
Chpt1	0.916877	-1.04088	-0.0655583			Ebf2	1.41789	-1.31902	-0.500893
Cyb5a	0.840822	-0.945643	-0.0525308			Arid5b	1.21631	-1.29499	-0.240746
Gpat3	0.81852	-0.89231	-0.0730608			Nampt	0.661212	-0.993162	0.210085
Pde3b	0.942022	-0.846489	-0.28343			Ppargc1b	0.444473	-0.903651	0.386029
Acsl1	0.954797	-0.782281	-0.368833			Fgf10	0.525571	-0.700991	0.114356
Pik3cb	0.555144	-0.761304	0.134846			Pparg	0.193507	-0.684429	0.475463
Cept1	0.538335	-0.727719	0.124073			Zfpm2	0.210356	-0.465676	0.257
Dgkd	0.68146	-0.721337	-0.0603055			Insr	0.254871	-0.418424	0.159199
Cers6	0.57802	-0.680954	0.0310899			Ncoa1	0.282265	-0.410749	0.119356
Gpcpd1	0.683311	-0.665875	-0.118366
Nr3c1	0.355552	-0.618633	0.237587
Aldh1a1	0.148892	-0.535454	0.390472
Esr1	0.527307	-0.520546	-0.0675994
Dgat2	0.229412	-0.425751	0.195937
Dgat1	0.356603	-0.402424	0.0216014
Abcd2	0.146842	-0.398402	0.261893
Lpl	0.337944	-0.397623	0.0389245
Sgms1	0.37804	-0.395677	-0.0121454
Qki	0.221059	-0.318872	0.0956512
