# Supplementary material for: Adipocyte NADH dehydrogenase reverses circadian and diet-induced metabolic syndrome
Source: Nat Metab. 2026 Feb 18;8(3):559–71. doi: 10.1038/s42255-026-01464-5 (PMC13031130; doi:10.1038/s42255-026-01464-5)
Supplement: Supplementary file 11 — Statistical source data. [file 42255_2026_1464_MOESM11_ESM.xlsx]

## Sheet: a
a: iWAT mitochondria OCR
	ZT2 Control				ZT2 Bmal1-KO				ZT14 Control				ZT14 Bmal1-KO
0.78	0.0954	0.2443	0.1841	0.1618	0.1815	0.1224	0.1133	0.1093	0.0879	0.3332	0.1388	0.1265	0.059	0.1873	0.5284	0.1656
5.26	0.0023	0.1038	0.1138	0.161	0.2041	0.1742	0.1042	0.085	0.1622	0.3739	0.0132	-0.0032	-0.0329	0.0762	0.4019	0.0948
9.83	3.8267	3.8138	3.9053	3.7036	5.1803	6.6595	3.7825	5.0098	3.7293	3.3875	4.3909	3.0848	4.4905	3.458	4.5471	3.0857
14.39	0.6568	0.8634	0.7146	0.7384	0.9079	0.8347	0.7964	0.8437	0.7373	0.7521	0.8942	0.9528	0.9538	1.0178	0.7618	1.0012
18.98	6.6405	5.2229	2.1941	5.1834	5.7459	6.4278	5.4539	5.2054	5.6443	5.2951	4.5296	4.9214	5.0493	5.6086	1.6105	5.8056
23.54	1.5738	2.1901	1.7761	1.9551	1.6328	1.9343	1.8919	1.7837	1.5726	1.6771	2.1906	2.1499	1.8741	1.662	1.2495	1.8997

## Sheet: b
b: Per2:luc rhythm
Time	Bioluminescence
16.6666	-3.16924
16.8334	-3.06888
17	-3.1285
17.1666	-3.02745
17.3334	-3.06134
17.4999	-2.95877
17.6667	-2.92099
17.8333	-2.95205
18.0001	-2.89658
18.1666	-2.86453
18.3334	-2.83999
18.5	-2.7803
18.6666	-2.76535
18.8334	-2.72969
18.9999	-2.69409
19.1667	-2.61266
19.3333	-2.5578
19.5001	-2.47267
19.6666	-2.40931
19.8334	-2.3463
20	-2.20135
20.1666	-2.1056
20.3334	-2.00853
20.4999	-1.85342
20.6667	-1.69314
20.8333	-1.52128
21.0001	-1.40594
21.1666	-1.23347
21.3334	-1.15014
21.5	-0.88742
21.6666	-0.70053
21.8334	-0.54272
21.9999	-0.34264
22.1667	-0.1095
22.3333	0.05222
22.5001	0.20556
22.6666	0.46702
22.8334	0.68734
23	0.9024
23.1666	1.23652
23.3334	1.73159
23.4999	2.00629
23.6667	2.27486
23.8333	2.3807
24.0001	2.56003
24.1666	2.71367
24.3334	2.88483
24.5	3.01687
24.6666	3.0174
24.8334	3.16597
24.9999	3.28179
25.1667	3.44021
25.3333	3.38403
25.5001	3.49127
25.6666	3.60059
25.8334	3.7319
26	3.81449
26.1666	3.83536
26.3334	3.98917
26.4999	3.94355
26.6667	3.99968
26.8333	3.95002
27.0001	3.95994
27.1666	3.90889
27.3334	3.98113
27.5	3.90377
27.6666	3.94275
27.8334	3.87565
27.9999	3.87695
28.1667	3.72968
28.3333	3.7186
28.5001	3.51546
28.6666	3.42592
28.8334	3.35781
29	3.27213
29.1666	3.09225
29.3334	2.99135
29.4999	2.83834
29.6667	2.7751
29.8333	2.53156
30.0001	2.48799
30.1666	2.31024
30.3334	2.16002
30.5	2.07093
30.6666	1.88938
30.8334	1.73962
30.9999	1.60843
31.1667	1.46252
31.3333	1.32195
31.5001	1.24754
31.6666	1.09593
31.8334	0.82309
32	0.75998
32.1666	0.57057
32.3334	0.53423
32.4999	0.36197
32.6667	0.24324
32.8333	0.11461
33.0001	0.00931
33.1666	-0.13307
33.3334	-0.19613
33.5	-0.33999
33.6666	-0.44344
33.8334	-0.56203
33.9999	-0.6502
34.1667	-0.83766
34.3333	-0.90505
34.5001	-0.89693
34.6666	-1.12587
34.8334	-1.18965
35	-1.27058
35.1666	-1.34422
35.3334	-1.41517
35.4999	-1.45766
35.6667	-1.54076
35.8333	-1.59188
36.0001	-1.6957
36.1666	-1.71942
36.3334	-1.76053
36.5	-1.78327
36.6666	-1.80599
36.8334	-1.91268
36.9999	-1.93864
37.1667	-1.97582
37.3333	-1.99772
37.5001	-1.95439
37.6666	-2.02853
37.8334	-2.0391
38	-2.0075
38.1666	-2.05926
38.3334	-2.06005
38.4999	-2.0733
38.6667	-2.11386
38.8333	-2.04816
39.0001	-2.04321
39.1666	-2.05581
39.3334	-2.04835
39.5	-2.04898
39.6666	-1.95153
39.8334	-1.95365
39.9999	-1.96146
40.1667	-1.91914
40.3333	-1.91643
40.5001	-1.80586
40.6666	-1.78158
40.8334	-1.76143
41	-1.71183
41.1666	-1.63718
41.3334	-1.66934
41.4999	-1.58525
41.6667	-1.52266
41.8333	-1.49286
42.0001	-1.44201
42.1666	-1.42648
42.3334	-1.30007
42.5	-1.24542
42.6666	-1.17422
42.8334	-1.1758
42.9999	-1.06286
43.1667	-0.9809
43.3333	-1.00346
43.5001	-0.91063
43.6666	-0.8722
43.8334	-0.81489
44	-0.74203
44.1666	-0.6396
44.3334	-0.55961
44.4999	-0.53688
44.6667	-0.48454
44.8333	-0.42927
45.0001	-0.33668
45.1666	-0.27487
45.3334	-0.24919
45.5	-0.20994
45.6666	-0.1244
45.8334	-0.13739
45.9999	0.02139
46.1667	0.0371
46.3333	0.18766
46.5001	0.23293
46.6666	0.2463
46.8334	0.3243
47	0.36794
47.1666	0.41124
47.3334	0.44738
47.4999	0.49164
47.6667	0.5213
47.8333	0.50543
48.0001	0.59046
48.1666	0.56128
48.3334	0.62487
48.5	0.65165
48.6666	0.62484
48.8334	0.66058
48.9999	0.64066
49.1667	0.74962
49.3333	0.64284
49.5001	0.67705
49.6666	0.65423
49.8334	0.67612
50	0.73658
50.1666	0.74811
50.3334	0.67168
50.4999	0.7425
50.6667	0.72337
50.8333	0.68167
51.0001	0.70477
51.1666	0.72902
51.3334	0.6387
51.5	0.58916
51.6666	0.6143
51.8334	0.59252
51.9999	0.58546
52.1667	0.55879
52.3333	0.58866
52.5001	0.49124
52.6666	0.53326
52.8334	0.45363
53	0.44548
53.1666	0.45387
53.3334	0.42443
53.4999	0.32021
53.6667	0.33265
53.8333	0.33056
54.0001	0.30299
54.1666	0.21243
54.3334	0.17426
54.5	0.17772
54.6666	0.14146
54.8334	0.11786
54.9999	0.10298
55.1667	0.04584
55.3333	0.02449
55.5001	-0.05382
55.6666	-0.03454
55.8334	-0.07646
56	-0.11809
56.1666	-0.10229
56.3334	-0.14935
56.4999	-0.1638
56.6667	-0.159
56.8333	-0.1857
57.0001	-0.31599
57.1666	-0.27509
57.3334	-0.32954
57.5	-0.33101
57.6666	-0.37574
57.8334	-0.40802
57.9999	-0.41968
58.1667	-0.45702
58.3333	-0.47134
58.5001	-0.49646
58.6666	-0.57601
58.8334	-0.52906
59	-0.59279
59.1666	-0.62167
59.3334	-0.59775
59.4999	-0.64402
59.6667	-0.66018
59.8333	-0.66751
60.0001	-0.6719
60.1666	-0.67699
60.3334	-0.68165
60.5	-0.74507
60.6666	-0.71807
60.8334	-0.76188
60.9999	-0.72591
61.1667	-0.74246
61.3333	-0.74294
61.5001	-0.73868
61.6666	-0.7306
61.8334	-0.72982
62	-0.74805
62.1666	-0.75776
62.3334	-0.72009
62.4999	-0.73627
62.6667	-0.72264
62.8333	-0.70576
63.0001	-0.73214
63.1666	-0.69857
63.3334	-0.72705
63.5	-0.7083
63.6666	-0.67799
63.8334	-0.70717
63.9999	-0.68864
64.1667	-0.67139
64.3333	-0.63766
64.5001	-0.65305
64.6666	-0.62992
64.8334	-0.61425
65	-0.61799
65.1666	-0.52112
65.3334	-0.54383
65.4999	-0.5667
65.6667	-0.49509
65.8333	-0.50354
66.0001	-0.48583
66.1666	-0.45136
66.3334	-0.44662
66.5	-0.38369
66.6666	-0.37083
66.8334	-0.36222
66.9999	-0.34986
67.1667	-0.30698
67.3333	-0.31965
67.5001	-0.28598
67.6666	-0.22284
67.8334	-0.2109
68	-0.1296
68.1666	-0.17846
68.3334	-0.1266
68.4999	-0.11577
68.6667	-0.08585
68.8333	-0.08916
69.0001	-0.0364
69.1666	-0.00089
69.3334	0.01212
69.5	0.01581
69.6666	0.06658
69.8334	0.05943
69.9999	0.07763
70.1667	0.11229
70.3333	0.14555
70.5001	0.16674
70.6666	0.20089
70.8334	0.20218
71	0.21547

## Sheet: c
c: Bmal1 mRNA
Time	mRNA level
24	4.63561	7.56674	4.69852	7.3787	4.12015	2.94647
28	3.79744	5.576	6.20833	2.84061	5.76379	4.39965
32	8.00737	5.63124	7.48974	3.84486	5.24583	7.33597
36	8.76978	8.85882	10.39	6.60514	7.03759	13.267
40	12.8053	8.68625	11.8603	9.25958	13.0616	12.4908
44	6.11954	6.39102	11.2169	8.97735	7.52908	14.6916
48	7.97192	8.84257	11.0501	6.81181	7.85613	8.02067

## Sheet: d
d: OCR in synchronized cells
Time	OCR
12	3.943	4.5537	4.0097	3.6399	4.473	4.3215
24	3.4913	3.3334	3.2127	4.3105	3.4914	2.8506
36	3.9183	4.5771	3.8637	4.0321	4.657	4.0028
48	3.6039	3.4585	3.4352	3.7376	4.1981	3.982
