# Supplementary material for: Adipocyte NADH dehydrogenase reverses circadian and diet-induced metabolic syndrome
Source: Nat Metab. 2026 Feb 18;8(3):559–71. doi: 10.1038/s42255-026-01464-5 (PMC13031130; doi:10.1038/s42255-026-01464-5)
Supplement: Supplementary file 12 — Statistical source data. [file 42255_2026_1464_MOESM12_ESM.xlsx]

## Sheet: a
a: mRNA of subunits
Nuclear encoded:
	Control						Bmal1-KO
Ndufa1	1.65861	0.835427	0.554043	0.820763	0.99096	1.14019	1.07276	1.79407	0.770341	1.11133	1.60025	2.43344
Ndufa2	1.01149	0.762662	1.22512	1.16807	0.82965	1.00301	0.734411	1.0438	0.703428	0.905159	0.74116	1.75586
Ndufa3	1.30551	1.13843	0.876507	0.969137	0.607061	1.10335	1.03443	0.853812	0.54433	0.75534	1.07818	1.02238
Ndufa4	1.76331	0.492328	0.381508	0.786111	1.38357	1.19317	1.82276	0.984896	0.599842	1.01779	0.961682	1.00794
Ndufa5	1.41744	0.640336	0.65731	0.619633	1.47322	1.19206	1.25665	1.04457	0.77997	0.948289	0.65754	2.13971
Ndufa6	0.998999	1.05571	1.03782	0.717879	1.1051	1.08449	1.39648	0.950942	0.892831	0.871442	0.940739	1.91454
Ndufa7	2.07497	1.37879	0.519239	0.731787	0.532916	0.762298	0.805266	1.47039	0.154331	0.94079	0.915367	2.75392
Ndufa8	1.33135	0.957239	1.42269	0.785497	0.732697	0.770525	0.720333	0.572609	0.729966	0.851662	0.86756	1.43572
Ndufa9	1.26304	1.15675	0.913445	0.534642	1.15073	0.98139	1.35862	1.41804	0.646106	0.87087	0.961426	1.6721
Ndufa10	1.66253	1.10746	0.998457	0.476308	0.675132	1.08012	0.659107	0.917266	0.507983	0.684343	0.939653	0.932388
Ndufa11	0.99423	0.700509	1.23542	1.24938	0.720973	1.09949	1.02552	0.623261	1.35035	1.66283	1.4281	3.81498
Ndufa12	0.101052	1.21921	0.242903	3.7072	0.0871777	0.642453	0.493544	0.594112	0.045662	0.243594	0.297671	2.02498
Ndufa13	0.504008	1.23704	1.14417	1.21525	0.774024	1.12551	0.775164	0.680168	0.750496	0.476948	0.756494	1.03958
Ndufab1	1.01694	1.18108	0.941613	0.378523	1.35526	1.12657	1.84717	1.02975	1.12006	0.725456	0.971596	1.71485
Ndufb1	1.06484	0.901768	0.660986	0.916137	1.0862	1.37007	1.644	1.88957	1.01457	1.34796	1.64708	4.25758
Ndufb2	1.20227	1.22662	0.837628	1.19838	0.658895	0.876198	0.474658	1.06774	0.608661	1.00516	0.722198	1.08478
Ndufb3	1.19383	1.16296	1.3113	0.927501	0.601462	0.802941	0.879858	0.940225	0.787128	0.921779	0.984922	1.45137
Ndufb4	1.3017	0.95118	0.803318	0.673759	1.20688	1.06317	1.41216	1.05804	0.82477	0.870612	1.04413	1.34519
Ndufb5	1.47639	0.851107	1.0551	0.58705	1.06639	0.963961	1.28138	1.1362	0.714938	0.916075	0.630549	2.07171
Ndufb6	1.81847	1.03146	1.04415	0.34685	0.843492	0.915578	0.581063	1.05737	0.582237	0.699303	0.387791	1.40727
Ndufb7	1.06561	1.05948	1.18606	0.779882	0.904134	1.00483	1.09107	1.17381	1.08619	1.4612	1.2968	1.98527
Ndufb8	2.11952	0.689578	1.49761	0.187553	1.05404	0.451704	0.143486	0.856858	0.64917	0.362664	0.21094	0.659854
Ndufb9	0.983989	0.944705	1.18713	0.775573	0.921272	1.18733	1.06556	0.950664	0.868754	1.03897	0.739934	1.39562
Ndufb10	1.07112	0.990348	0.972089	1.00699	1.0171	0.942356	0.79295	0.881166	0.832456	0.908129	0.849676	1.11438
Ndufc1	1.1326	0.820224	1.42307	0.458741	1.07068	1.09469	1.02712	1.13272	0.821205	1.14459	0.86201	1.32274
Ndufc2	1.08595	1.01057	1.09206	0.625285	1.05531	1.13082	0.810058	0.910382	1.15482	0.915216	0.707409	2.0014
Ndufs1	1.54318	0.853654	1.21674	0.906842	0.629195	0.850382	0.896132	0.701998	0.410049	0.777588	0.85721	1.04954
Ndufs2	1.06747	0.85173	1.37499	1.08087	0.69367	0.931266	0.944383	0.764572	0.549191	0.727613	0.690394	1.16868
Ndufs3	1.15756	0.907805	1.02098	0.628637	1.1674	1.11762	0.930377	1.35814	0.915309	1.35216	1.18073	2.43379
Ndufs4	1.08732	0.0382995	4.11692	0.0756475	0.626659	0.0551515	3.04325	0.0227281	1.38619	0.0404156	5.52324	0.0409362
Ndufs5	1.87402	0.817058	1.27816	0.62644	0.722593	0.681724	0.7682	1.10255	0.815689	1.21507	0.880563	1.62406
Ndufs6	1.46556	1.1711	1.19752	0.899295	0.419143	0.847377	0.800324	0.626252	0.328358	0.778993	0.973986	1.53247
Ndufs7	1.63075	1.2991	0.714154	0.848111	0.527541	0.980349	0.363452	0.816504	0.767481	0.563928	0.755988	0.911907
Ndufs8	1.15578	1.46048	0.926062	0.825516	0.973059	0.65911	0.473532	0.364329	0.547326	0.55275	0.879492	1.06877
Ndufv1	0.898424	0.831866	1.203	1.07071	1.09508	0.900924	1.151	1.19438	0.864146	1.36212	1.64252	2.78541
Ndufv2	1.48996	0.693431	1.83329	0.925154	0.348919	0.709254	1.21687	1.05092	0.679448	1.16215	0.738034	1.5237
Ndufv3	1.03065	0.704397	1.76622	0.5618	1.05215	0.884781	2.44081	0.289186	1.23747	1.32353	1.60222	1.41626
Mitochondrial-encoded:
	Control						Bmal1-KO
ND1	0.785553	0.756148	1.2052	1.24563	0.799809	1.20766	1.34745	0.801629	1.48511	0.961935	1.75379	1.60815
ND2	0.676629	0.842196	1.09686	1.41288	0.808621	1.16281	1.1876	0.802206	1.41195	0.935245	1.58698	1.21757
ND3	0.993842	0.988164	1.36941	0.896712	0.726723	1.02515	0.570141	0.62125	0.692692	0.721086	1.00503	1.11345
ND4	0.607765	0.706829	1.10714	1.48682	0.797177	1.29427	0.958366	0.937694	1.23953	0.81129	1.34402	1.05113
ND4L	0.990566	0.648036	0.917713	1.38256	0.764684	1.29644	1.27153	0.608497	2.10497	0.900091	1.61665	1.05064
ND5	1.12209	0.706477	1.27498	1.13883	0.633881	1.12374	1.22944	0.469757	1.40548	0.751163	1.7513	0.904483
ND6	0.983062	0.946306	1.00694	1.22088	0.727414	1.1154	0.794031	0.710126	1.13849	1.08329	1.75596	0.771137

## Sheet: b
b: Subunit protein abundance
	Control						Bmal1-KO
NDUFA9	1.24013	0.95042	0.901089	0.935252	0.921395	1.05171	0.627845	0.739286	0.554921	0.607628	0.547277	0.669402
NDUFA10	1.38663	0.859668	0.927701	0.895677	0.995768	0.934554	0.791611	0.87977	0.519169	0.814269	0.682004	0.681862
NDUFB8	1.48872	1.37235	0.4144	1.09239	0.7927	0.839441	1.63409	0.944615	0.972462	0.875028	0.712798	1.47521
NDUFS2	1.33536	0.927845	0.834542	0.988229	0.773142	1.14089	0.852651	0.804317	0.637047	0.899974	0.686824	0.842613
SDHB	1.87621	1.54085	0.415835	0.912736	0.604608	0.649755	1.63609	1.08386	1.05793	1.16062	0.803822	1.80662
UQCRC1	1.43859	0.962277	0.832826	0.83563	0.893261	1.03741	0.993967	0.712917	0.5196	0.806243	0.681069	1.19017
UQCRC2	1.67273	1.24435	0.515185	1.01092	0.754214	0.802601	1.54909	1.14643	1.01623	1.03109	0.870815	1.62289
MTCO1	1.62003	1.14564	0.545684	0.994253	0.717998	0.976397	1.28795	0.987882	0.812878	0.95136	0.75852	1.35231
ATP5A	1.80083	1.28228	0.393433	0.991543	0.842341	0.689575	1.39733	0.776283	0.908118	0.84843	0.68086	1.60622

## Sheet: c
c: BN-page of mitochondria Control vs Bmal1-KO
	Control				Bmal1-KO
I	1.07541	1.03607	0.987978	0.900546	0.848087	0.651366	0.585792	0.795628
II	0.943739	0.92922	0.949183	1.17786	0.871143	1.14519	0.963702	1.14701
III	0.98008	0.952191	0.928287	1.13944	0.988048	0.876494	0.940239	1.1992
IV	0.642693	0.654935	1.31905	1.38332	0.957919	1.45065	0.863045	1.32211
V	0.819277	0.959474	1.01205	1.2092	0.876232	0.75356	0.670318	1.03395

## Sheet: d
d: BN-page of mitochondria ZT2 vs ZT14
	ZT2					ZT14
I	1.07944	0.985981	0.920561	1.07944	0.934579	1.09346	1.11215	1.34579	1.25701	1.37383
II	1.0467	1.16345	1.0725	0.814553	0.902797	0.958458	1.04942	1.06842	1.00597	1.03177
III	1.04044	1.03392	0.955643	0.893673	1.07632	1.13177	0.984997	1.28832	0.84801	0.874103
IV	0.962539	1.26431	0.842872	0.790843	1.13944	1.09261	1.05619	1.63892	0.853278	0.926119
V	0.998932	1.01496	0.972222	0.934829	1.07906	1.32479	1.11111	1.5438	0.82265	1.07906
