# Supplementary material for: Adipocyte NADH dehydrogenase reverses circadian and diet-induced metabolic syndrome
Source: Nat Metab. 2026 Feb 18;8(3):559–71. doi: 10.1038/s42255-026-01464-5 (PMC13031130; doi:10.1038/s42255-026-01464-5)
Supplement: Supplementary file 14 — Statistical source data. [file 42255_2026_1464_MOESM14_ESM.xlsx]

## Sheet: b
b: SAM abundance in MEFs
Control	Cry1/2-KO	Bmal1-KO
1.22366	2.67802	0.493538
0.957589	2.74594	0.657048
0.963154	3.19113	0.627136
1.00943	1.53361	0.512102
0.846171	2.94037	0.343891
