# Supplementary material for: Adipocyte NADH dehydrogenase reverses circadian and diet-induced metabolic syndrome
Source: Nat Metab. 2026 Feb 18;8(3):559–71. doi: 10.1038/s42255-026-01464-5 (PMC13031130; doi:10.1038/s42255-026-01464-5)
Supplement: Supplementary file 16 — Statistical source data. [file 42255_2026_1464_MOESM16_ESM.xlsx]

## Sheet: a
a: chow vs HFD
	Chow					HFD
1.31	0.01731	0.08563	0.22984	0.0857	0.1451	0.32747	0.12029	0.0244	0.0977	0.0497
5.79	-0.00176	0.09193	0.19555	0.0637	0.1665	0.33585	0.0615	0.0211	0.1126	0.0403
10.39	5.9641	4.88041	8.52203	6.2781	7.3841	1.10377	1.39967	1.3179	1.42	3.3502
14.87	0.92873	0.82418	0.23068	0.6183	0.7578	0.06933	0.23885	0.4898	0.7043	0.4699
19.46	5.52217	3.1317	4.30328	3.5796	3.685	1.76582	2.46209	1.5983	3.1962	2.1139
23.94	0.58787	0.36746	0.17059	0.2793	0.3745	0.10618	0.22554	0.2238	0.3714	0.23

## Sheet: b
b: HFD ZT2 vs ZT14
Time	ZT2						ZT14
1.4	0.478139	0.967928	0.773353	0.733374	0.661259	0.724667	0.616473	0.652948	1.22435	1.15444	0.926788	0.740259
5.95	0.724312	1.58126	0.959132	1.01093	1.0786	1.08275	0.732814	0.598459	1.51569	1.2972	1.27351	0.943037
10.58	3.06231	2.33026	2.40815	3.26496	3.35758	2.84287	3.61475	2.91043	2.06975	2.53012	2.87197	2.91278
15.13	0.095991	0.192713	0.179391	-0.122892	-0.0725018	0.166657	-0.158974	0.133256	0.289761	-0.000455968	0.122977	0.132245
19.75	2.32482	1.6905	1.76902	2.81986	2.23319	2.32482	3.13541	2.78027	1.23154	1.70534	4.01748	1.83076
24.38	0.685115	1.19466	1.11728	0.838544	0.812243	1.08863	0.569834	0.521767	1.34987	1.06607	1.13982	1.11534
