# Supplementary material for: Adipocyte NADH dehydrogenase reverses circadian and diet-induced metabolic syndrome
Source: Nat Metab. 2026 Feb 18;8(3):559–71. doi: 10.1038/s42255-026-01464-5 (PMC13031130; doi:10.1038/s42255-026-01464-5)
Supplement: Supplementary file 17 — Statistical source data. [file 42255_2026_1464_MOESM17_ESM.xlsx]

## Sheet: a
a: Body weights
Weeks	Control						NDI1
12	25	24	23	25.2	24.5	24.8	23.5	23.9	23.1	24.1	26.2
14	25.3	25	24.7	26.7	24.6	25	24.6	23.9	23.8	24.7	27.4
16	26	25.5	24.9	26.9	24.5	26.1	25.3	24.3	24.2	25.2	28
18	26.8	26	25	27.3	26.1	27.2	27	25.1	24.8	26	28.5

## Sheet: b
b: GTT
Glucose tolerance test:
Time	Control						NDI1
0	120	133	156	194	164	173	126	136	116	129	180
15	421	402	424	451	456	406	397	458	378	394	437
30	451	381	315	437	484	492	475	397	367	382	517
60	246	230	200	345	304	347	326	227	163	233	344
120	152	125	136	170	146	141	140	123	117	136	152
Insulin during the GTT:
Time	Control						NDI1
0	0.179893	0.297488	0.310641	0.46454	0.716639	0.267514	0.341094	0.234283	0.366662	0.380322	0.362914
15	1.48795	1.286	1.04513	1.56566	0.976396	0.941107	1.07714	0.946027	1.01877	1.30149	1.42372
30	0.559573	0.533382	0.358056	0.982248	0.887573	0.281558	0.625378	0.501912	0.601703	0.253084	0.600604

## Sheet: c
c: qPCR
BAT
	Control				NDI1
Adipoq	1.24508	1.18791	0.775874	0.791137	0.892944	1.0735	0.734917	0.687871
Cidea	1.20478	1.39389	0.749081	0.652253	0.692665	2.71525	0.627527	0.761371
Cox7a1	0.92056	0.964982	1.0626	1.05186	1.04732	0.647612	0.821092	1.30536
Cox8b	1.13569	0.818492	1.03195	1.01387	0.907586	0.580105	0.827887	0.961447
Dio2	1.56649	1.3703	0.672088	0.391123	0.752693	1.06524	0.773344	0.980916
Pparg2	0.794685	1.19112	1.12214	0.892053	1.00739	1.14524	0.828705	0.643898
Ucp1	1.15663	0.943249	1.1181	0.78202	0.897816	1.29083	1.00486	0.944124
iWAT
	Control				NDI1
Adipoq	0.7335	0.627905	0.926585	1.71201	0.522602	0.674103	0.966101	1.50537
Cidea	1.37332	1.07767	0.98325	0.565763	0.775332	0.853368	0.990817	0.877562
Cox7a1	1.50947	1.10764	0.722695	0.66019	0.891323	0.958295	1.05449	0.828162
Cox8b	1.42439	1.27684	1.2979	0.00087505	0.574155	0.936239	1.15762	0.88479
Dio2	1.66311	0.833764	0.815936	0.687193	0.620983	0.984092	1.02156	1.01541
Pparg2	1.2879	1.15061	0.913279	0.648212	0.793031	0.991199	1.26065	1.39412
Ucp1	1.51722	1.75623	0.434709	0.291847	1.32633	0.711611	1.10373	1.15627
gWAT
	Control				NDI1
Adipoq	0.929914	1.00295	1.09994	0.967197	1.12675	0.891648	1.15454	1.18628
Cidea	1.33311	1.16836	0.807554	0.690982	0.578836	0.760775	0.800477	1.10986
Cox7a1	0.938755	1.15082	0.824709	1.08572	0.958589	0.965198	1.20201	1.02948
Cox8b	1.02645	1.23724	0.605131	1.13117	0.739609	1.16532	0.877213	0.989892
Dio2	1.47438	0.729799	1.14133	0.654497	0.569114	0.629515	1.04482	0.962602
Pparg2	0.996609	0.713831	0.7061	1.58346	0.975706	1.06381	1.03846	0.96038
Ucp1	1.96068	0.703416	0.362243	0.973656	0.558438	0.867459	0.495274	0.253501

## Sheet: e
e: Mito content
Control	NDI1
1.07425	1.0163
1.02337	1.85746
1.217	0.764895
0.612734	1.37872
0.968171	0.948246
1.25992

## Sheet: f
f: Acute CTT
Time	Control					NDI1
0	36.9	37.5	36.9	37.2	37.2	37.7	37.5	37.7	36.9	37.4	37.2
1	35.8	36.5	36.1	36.5	37.1	36.9	37.1	37	36.1	36.3	36.8
2	34.1	35.5	35.9	35.8	35.2	35.6	35.8	35.6	35.9	34.9	35.1
3	33	34.1	35.3	34.1	34.2	34.5	34.9	34.9	34.2	34.2	34
4	32.8	34.3	33.9	33.8	34.2	34.3	33.5	33.8	34.1	33.9	34
5	32.4	34.1	33.6	33.3	34.7	33.9	33.5	33.2	33.8	33.7	33.8
6	32.7	34.3	33.8	32.9	34.1	32.3	33.1	33.4	34.2	34.1	34.2
7	33.6	34.5	33.1	32.9	34.3	33.5	33.3	33.8	33.5	34	33.4
8	33.6	34.5	33.1	32.9	34.3	34	34.1	33.9	33.6	34.1	33.5

## Sheet: g
g: Acclimated CTT
Time	Control					NDI1
0	36.5	35.5	34.5	35.9	36.7	36	35.9	35.5	36.5	35.4	36
1	36.5	35.8	34.1	35.5	36.6	36.1	35.9	35.4	36.3	35.2	35.9
2	35.9	35.1	34.3	35	36.5	35.4	35.7	35.2	35.8	35.6	34.8
3	35	34.8	34	35.1	36.3	35.7	35.5	35.1	35.6	34.5	34.7
4	34.4	34.2	33.5	35.4	36.2	35.2	35.2	35	35.4	34.5	34.6
5	33.9	35.1	33.1	34.7	36	34.9	34.6	34.6	34.4	33.5	34.4
6	35	33.5	33.8	35	35.9	34.8	34.8	34.7	35	33.6	35
7	34.7	33.1	33.2	35.5	35.7	35.5	34.6	35.4	34.8	33.5	34.4
8	34.6	33.6	33.8	35.8	35.7	34.6	34	34.9	35.5	34.8	34.4
