# Supplementary material for: Adipocyte NADH dehydrogenase reverses circadian and diet-induced metabolic syndrome
Source: Nat Metab. 2026 Feb 18;8(3):559–71. doi: 10.1038/s42255-026-01464-5 (PMC13031130; doi:10.1038/s42255-026-01464-5)
Supplement: Supplementary file 18 — Statistical source data. [file 42255_2026_1464_MOESM18_ESM.xlsx]

## Sheet: a
a: Activity
ZT	Control								NDI1
0.5	6.27877	4.79878	2.19146	9.98811	6.23176	35.4089	4.2992	34.8537	10.1661	4.56433	3.03744	10.7865	6.28514	2.53693	14.2223	17.6013
1	3.07291	3.36398	0.439174	6.87125	2.35477	12.1996	2.43516	20.7742	4.42299	0.981044	2.90344	1.76444	6.72246	1.84272	6.75815	9.37574
1.5	2.30786	3.66949	0.909964	0.715942	1.4297	2.28445	1.35639	5.03688	3.22307	1.96718	2.22677	0.280971	2.94226	1.20827	4.97343	8.19386
2	1.39809	3.49276	0.810564	1.36942	0.567069	9.4392	6.30602	6.2029	5.92986	3.1204	0.779471	2.60659	2.25694	0.889561	11.3984	11.5571
2.5	1.17425	4.63271	2.40738	2.0976	1.11877	8.68565	5.85389	12.033	2.03059	1.21348	0.683088	6.59556	1.49313	0.550485	11.9695	8.59047
3	1.11344	4.01501	1.86996	2.71116	1.76747	3.36321	7.54343	18.2042	5.44981	3.98143	3.38318	3.00223	1.7007	0.629168	0.991513	3.17284
3.5	0.979667	1.40683	1.51193	2.07999	1.26172	2.75244	7.41652	11.2001	7.43562	1.04975	3.03327	5.55106	0.506801	0.981428	5.9808	7.47204
4	1.52314	1.09919	0.827271	2.46729	1.35179	4.10883	4.19608	7.34513	5.3562	1.77966	2.38675	2.56913	2.43438	1.64282	2.90315	7.25787
4.5	0.591588	1.54187	2.32195	1.12061	2.52945	3.52185	2.8159	9.16951	5.17585	3.05279	1.61729	0.0452009	2.60435	2.29623	7.63068	2.93488
5	1.45686	1.88588	1.63285	1.92486	1.9959	2.62553	3.52185	4.61648	2.18405	0.966483	1.58421	3.16727	1.43741	3.56562	8.22559	7.29753
5.5	1.3203	1.97224	1.75893	2.55568	1.43642	5.92528	4.56889	4.81479	4.62378	1.47224	1.8911	1.485	2.12591	1.70027	15.3803	10.9463
6	2.30319	1.09106	0.669747	1.09453	0.927508	1.52296	3.69636	7.04371	3.00338	0.700684	2.28535	8.61112	0.904524	1.33419	5.01309	2.09407
6.5	0.747158	1.47831	0.663975	3.15709	0.728132	1.57056	1.61022	12.0965	4.08322	0.587385	1.00155	4.58733	1.59719	1.0545	4.0771	3.47426
7	1.88925	1.13845	1.35341	2.07331	1.09577	1.78472	1.68954	5.09241	7.99111	0.388079	0.488386	2.63532	2.04728	0.918161	9.51059	3.28389
7.5	1.30861	1.49254	4.16453	1.73167	2.45295	3.14111	2.37963	9.39954	4.0881	2.63341	1.26655	0.560059	0.521083	1.0417	5.3859	3.71222
8	0.754953	0.896502	1.82947	0.691302	2.71983	5.98874	1.99096	8.49528	2.89638	1.9314	1.01815	0.481445	1.7549	0.7131	7.34513	3.97398
8.5	1.2994	3.96069	0.729736	3.19177	0.731393	7.16269	4.48957	9.92306	4.33517	3.28141	1.67998	4.55748	0.801095	0.812169	3.31562	2.57793
9	0.6393	1.32645	0.270403	2.18694	1.24304	3.96605	0.499722	9.67716	3.17808	3.52912	1.67463	3.61217	2.03033	0.725255	7.83692	8.68565
9.5	1.81984	2.48219	2.42763	2.33294	1.92554	6.67883	3.93432	7.01991	3.33562	3.10287	2.65573	2.33747	2.01088	1.57209	4.2754	7.2896
10	1.46542	1.83486	0.435669	1.5878	1.9111	2.77624	0.436266	6.28222	3.05141	0.577724	2.86823	0.285435	1.06733	1.18023	6.39327	2.72071
10.5	0.992937	1.36827	0.675241	2.09928	0.977504	1.52296	1.22154	3.46633	3.75303	2.06198	3.53742	6.82094	0.84307	1.51317	4.21988	2.87142
11	2.58559	1.74969	0.930193	1.26111	1.79977	3.4108	3.92639	6.17117	2.93883	1.25785	1.71692	5.70299	1.32214	0.919137	2.74451	7.24201
11.5	1.35735	3.33909	0.705671	3.16868	0.915493	5.14793	2.26065	4.19608	3.77863	1.69685	2.989	2.10826	2.21737	1.74726	4.43404	8.39216
12	1.91138	2.29285	2.7436	2.49395	2.37095	3.93432	2.3479	5.75077	5.73089	1.33105	3.25698	7.32268	2.0429	2.09307	2.16546	10.7004
12.5	6.32249	6.04537	10.3134	6.92515	2.77506	20.0603	31.0859	22.2575	12.9796	7.86918	7.02769	10.642	6.08051	6.44329	17.879	19.2433
13	2.36159	5.88876	9.09956	7.09309	6.58695	33.172	21.5357	25.1448	13.5851	10.4942	9.53289	20.2143	3.51097	8.46851	35.5358	14.4919
13.5	5.4838	8.78181	7.79553	2.96432	5.32159	23.0348	7.64654	19.5526	10.5452	6.42936	6.05048	29.1894	3.78634	6.44885	26.1125	13.556
14	3.0208	5.67552	4.2586	3.2763	1.38811	11.8744	12.6914	14.5157	7.01692	4.59668	3.01238	26.1247	3.43265	3.38152	25.6207	10.169
14.5	4.03762	2.26557	6.69006	2.62219	3.7996	12.5248	19.1243	14.365	5.90147	4.7232	4.68858	33.5102	1.95107	5.83069	11.6919	6.65503
15	2.57694	2.67391	6.50989	3.68019	3.22464	10.9066	2.49861	12.6993	6.62078	4.39331	1.99756	16.4231	1.69882	7.58611	12.8024	9.94685
15.5	4.11332	3.7669	1.98265	2.67765	1.52274	7.58309	9.00294	10.2403	4.51699	5.50853	2.30167	19.7416	5.54583	5.50729	15.8563	12.2789
16	2.0576	3.54211	2.53296	3.57516	2.413	6.92472	4.92583	15.3486	6.91643	1.07052	2.72349	11.1092	5.81201	1.55601	15.769	16.5226
16.5	1.91816	3.89425	3.50085	4.81421	2.74503	10.3831	24.304	15.65	6.47112	5.09975	3.40276	10.3616	6.99557	3.28216	9.85167	3.37114
17	2.49948	2.30139	2.99733	1.63175	1.26779	14.8965	24.4229	14.2064	7.76479	3.73132	4.32424	15.5505	4.00861	3.53551	14.484	17.9424
17.5	6.88356	6.78003	5.91166	2.17925	2.09523	15.1265	8.40009	13.2863	11.9048	2.72133	4.42186	17.2261	2.86891	4.54538	11.4064	9.57405
18	4.24702	9.75605	7.72156	6.43398	2.52101	18.7832	2.61759	27.6116	6.21418	3.2179	7.2053	17.8336	4.01995	2.97281	12.3503	6.6471
18.5	3.17099	3.99773	5.33186	3.28291	2.6927	20.6314	8.78877	16.5226	10.1446	4.21341	6.31137	16.4596	1.96892	3.98975	3.2125	13.556
19	2.44008	4.80783	2.02499	2.99831	1.89678	11.6681	17.2682	9.69303	7.86639	4.4439	1.00607	20.5303	6.24548	2.33327	14.5475	18.8705
19.5	2.10653	6.64132	1.46493	3.04	2.34422	6.91679	9.05053	9.78028	12.6914	5.90745	2.53153	19.6855	4.47768	3.16673	7.08337	13.088
20	3.47114	4.39678	1.76854	2.0558	1.70503	8.84429	19.4336	14.714	7.06683	3.09379	1.42822	16.2425	4.8121	3.06594	7.54343	9.66923
20.5	2.77349	3.98945	3.69814	1.50835	2.70876	9.04259	5.04482	12.0013	8.29227	2.96402	2.07689	22.0398	3.91342	2.3934	5.25105	9.65337
21	1.94561	4.67432	3.54736	3.2429	2.28582	10.3514	6.18704	12.3027	4.95002	2.90916	7.41933	25.6508	1.81953	1.3252	8.09074	21.4643
21.5	1.68923	4.02309	3.71887	4.88946	1.97562	13.7305	6.92472	17.5061	8.45232	3.99458	8.31217	20.7797	3.50877	2.38635	10.6528	12.7231
22	5.60205	6.30716	5.09274	5.271	4.11874	17.1809	14.952	26.4774	14.3301	4.82036	10.9241	20.0561	3.35374	2.04623	11.327	12.4296
22.5	8.1996	9.57638	4.8862	9.77818	6.18543	18.9894	10.0341	27.0564	11.3447	7.8154	9.43115	22.317	6.95912	2.71667	19.0767	19.2274
23	3.24724	5.26038	4.50038	10.5638	6.19052	34.5443	13.4608	18.5849	10.6962	4.63286	8.32826	34.212	6.8765	4.05528	13.4608	22.3685
23.5	5.23408	5.07139	4.44629	4.79965	5.3186	19.0767	16.6891	16.475	17.4413	2.26608	8.99156	29.0115	5.97714	5.16214	14.8806	25.0575
24	3.41989	7.36726	3.34837	5.46537	4.50575	21.7578	16.7367	34.6316	11.8443	2.9822	5.75612	20.0778	3.4145	3.75012	26.5091	24.4388

## Sheet: b
b: Food intake
Control	NDI1
15.0954	16.4955
15.6131	11.6924
12.411	11.8774
11.7532	10.2066
7.86857	11.2721
19.4137	16.0317
12.5701	16.4654
17.8965	12.4495

## Sheet: c
c: EE vs BW
Body Weight	EE	Genotype
40.1	10.3813	Control
41.8	11.7343	Control
35.3	10.4619	Control
46.5	12.2641	Control
43	11.1985	Control
46.4	12.359	Control
42.4	11.967	Control
42.1	11.8172	Control
36	11.4177	NDI1
38	11.6478	NDI1
33.1	9.97477	NDI1
41.1	11.616	NDI1
41.7	11.3485	NDI1
37.9	11.1822	NDI1
42.3	11.9398	NDI1
45.7	11.2775	NDI1

## Sheet: d
d: Tissue weights and body composition
Tissue weights
	Control								NDI1
gWAT	2.095	1.788	1.2	2.615	2.2002	2.63	1.904	1.902	1.714	2.606	1.683	2.052	2.11	2.514	2.288	1.863
iWAT	1.456	1.025	1.013	1.907	1.352	0.843	1.313	1.439	1.33	1.232	0.897	1.882	1.657	1.325	1.443	1.525
BAT	0.137	0.145	0.207	0.381	0.24	0.235	0.31	0.234	0.252	0.22	0.123	0.142	0.102	0.236	0.214	0.245
Body composition
	Control								NDI1
fat	16.41	18.22	11.73	20.47	21.01	18.01	16.09	15.98	15.05	15.91	13.05	16.66	19.12	14.83	16.46	17.01
lean	21.17	24.2	21.17	25.08	25.22	27.55	24.82	23.98	23.49	23.9	20.84	23.07	23.69	24.68	24.24	27.74

## Sheet: e
e: qPCR
BAT
	Control								NDI1
Adipoq	0.947836	1.23362	1.05448	1.5237	0.484277	0.803369	0.898836	1.05388	1.03347	0.934129	1.05641	0.646155	1.07543	0.953026	1.13961	1.40575
Adipsin	0.518833	1.46142	0.942212	1.39237	0.38793	0.712913	1.20002	1.38429	0.858457	0.627371	2.13641	0.56401	0.812798	0.713211	0.823583	1.26057
Cebpa	1.1648	1.12844	1.09931	1.46778	0.702315	0.734232	0.807563	0.895565	0.97132	1.20491	1.37254	0.994906	1.85584	1.22936	1.67138	1.78174
Pparg2	0.866105	0.958446	1.23392	1.14425	0.90771	0.792783	0.951336	1.14545	1.17766	0.884941	1.04186	1.32387	1.35424	1.47183	1.61986	1.96903
Zfp423	0.821604	1.69535	1.18996	0.934405	0.609936	0.794628	1.01677	0.937339	1.01869	1.13424	0.928667	0.645912	0.797437	1.0937	1.15571	0.830314
Alpl	1.5628	1.16723	1.26868	0.679684	0.667365	0.746969	0.936323	0.970937	0.909921	0.635393	1.13051	1.26694	1.32915	1.28905	1.09575	1.32346
Cidea	1.18875	1.45284	1.14931	1.10603	0.627617	0.623192	1.15338	0.698884	0.707053	1.18532	0.856418	1.0089	1.49739	1.16004	1.12355	1.02516
Ckb	1.76762	1.26819	1.78198	0.901879	0.362776	0.466591	0.974587	0.476377	0.393091	1.72969	0.677308	1.05861	0.757551	0.536166	0.510701	0.576691
Dio2	0.789022	1.02318	1.15978	1.20155	0.677806	1.01692	1.14801	0.983727	1.11691	1.0933	0.764842	1.1087	1.14799	1.33213	0.951093	1.08339
Elovl3	1.26271	1.33341	1.27469	0.766868	0.43622	0.600734	1.18256	1.14282	0.862579	1.75825	1.25781	1.52351	0.951271	1.0212	1.00829	0.964202
Pgc1a	0.85846	2.48188	0.94257	0.957245	0.683358	0.587102	0.764765	0.724616	1.25588	2.22266	1.02321	1.44123	1.24662	1.39612	0.944902	1.05551
Ucp1	1.12512	1.47471	1.36155	0.897571	0.540239	0.618892	0.94851	1.0334	0.765592	1.70745	1.0151	1.26908	0.776671	1.36586	1.11329	1.179
Adgre1	0.72242	1.13721	0.842574	1.33059	1.0222	0.316966	1.88608	0.741956	0.916284	0.541095	0.846526	0.487761	0.714642	0.399948	0.653909	0.94395
Ccl2	0.529098	0.25874	0.433699	0.400038	3.37838	1.27778	1.42384	0.29842	0.17556	0.268846	0.245487	0.252934	0.0794148	0.101314	0.263452	0.208575
Il6	0.517092	0.521179	0.831329	0.94462	0.757104	2.40528	1.41464	0.608754	0.829628	0.0486339	0.556314	0.404071	0.855026	0.565353	0.602865	0.443787
Tnf	0.78577	1.09715	1.22857	1.58061	0.285102	0.282686	1.41959	1.32053	0.895046	0.561556	0.467991	0.519948	0.65048	0.404714	0.478818	0.690915
iWAT
	Control								NDI1
Adipoq	1.90408	0.594772	0.315403	1.10723	0.67854	1.05212	1.18177	1.16608	0.688641	0.678575	0.419828	1.48802	1.93388	4.7513	1.93269	0.744708
Adipsin	2.19663	0.452204	0.309978	0.81546	1.3033	1.15333	1.06429	0.704819	0.931221	1.01157	1.10463	1.38517	2.14989	1.05176	1.46963	0.903372
Cebpa	1.5017	0.523208	0.40292	1.01323	0.898694	1.31507	1.41004	0.935139	1.07626	0.939111	0.537414	1.77356	2.23496	3.82437	1.59932	0.909153
Pparg2	1.86472	0.617678	0.354146	1.16554	0.751654	1.04567	0.934568	1.26603	0.831136	0.836219	0.219379	1.18037	1.95281	2.0883	1.84536	0.826684
Zfp423	1.8125	0.484244	0.434491	1.27955	0.838449	0.900314	0.958407	1.29204	0.556593	0.530841	0.307433	1.26818	1.37418	3.16864	1.21596	0.690831
Alpl	1.54034	0.667065	0.454625	1.72821	0.604118	0.899257	0.863726	1.24266	0.929027	0.673133	0.507822	0.996526	2.21913	2.71792	1.34905	1.4731
Cidea	1.01774	0.233454	0.250196	0.522569	0.466884	2.85234	2.04178	0.615028	0.53209	0.949947	0.282494	0.750343	1.40597	1.03759	0.920887	1.36802
Ckb	1.42502	0.728657	0.67122	1.06772	1.1359	1.36567	0.74049	0.865323	0.833535	0.815274	0.555169	1.00414	1.37302	2.4121	1.10385	0.982178
Dio2	0.959477	0.280047	0.2321	0.773953	0.771592	1.39893	2.72361	0.860284	0.445396	0.399035	0.083196	0.624502	0.816567	0.445444	0.733334	1.74295
Elovl3	1.06337	0.282925	0.454384	2.84443	1.29763	0.451585	0.392377	1.21329	0.35795	0.545316	0.154334	0.652443	0.627193	0.858212	0.844552	0.718672
Pgc1a	2.10387	0.46613	0.286497	0.613843	1.37827	0.990483	1.08743	1.07347	0.812634	0.931309	0.48752	1.31229	1.46077	2.76628	1.24728	0.854185
Ucp1	1.11875	0.333627	0.304906	0.536283	2.37895	0.881698	1.46843	0.977363	1.81544	0.728008	0.409567	0.861489	1.02986	0.765097	2.34584	0.487957
Adgre1	1.15735	0.718284	0.564624	1.4269	0.641757	1.40712	0.959505	1.12445	0.540905	0.549352	0.783183	1.21529	1.45148	3.90318	0.931427	0.49358
Ccl2	1.53958	0.768102	0.602168	1.52981	1.04538	0.686722	0.281563	1.54668	1.06079	0.63954	0.510739	1.86414	1.74769	2.0737	0.698213	0.468079
Il6	1.07543	0.956656	1.07255	1.3415	0.661241	0.98164	0.501038	1.40995	0.696166	0.525923	1.26816	0.575549	0.921276	1.63299	0.358889	0.56555
Tnf	0.63551	1.44672	1.53889	0.80037	0.666155	1.86918	0.349645	0.693531	1.7939	2.34897	1.48554	0.717745	0.635288	0.858301	0.457405	0.610702
gWAT
	Control								NDI1
Adipoq	0.770045	1.50192	1.34546	0.724575	0.833281	0.700501	1.21147	0.912752	2.48613	2.12362	1.78083	1.70066	1.1104	1.73721	1.24988	1.40239
Adipsin	1.7389	1.15864	2.037	0.49233	0.4193	0.578273	1.01509	0.560466	2.21937	2.83397	1.3472	2.67752	1.1249	0.754504	1.21482	2.03368
Cebpa	0.807527	0.917628	1.901	0.93887	0.897705	0.804999	1.06145	0.670823	1.13847	1.16567	0.808628	1.01054	0.770639	0.903741	1.28006	1.28229
Pparg2	0.847069	0.466803	1.63077	0.976154	0.926685	0.884636	1.09778	1.1701	1.61484	1.27668	3.20195	4.68461	1.83827	1.85362	2.00007	1.37827
Zfp423	1.63304	0.954901	1.28158	0.98574	0.720154	0.630857	0.894077	0.899658	1.10255	1.16974	1.53519	0.749155	0.743923	0.805266	0.675854	0.845593
Alpl	1.06803	1.25875	1.07277	1.19211	0.74633	0.615762	0.956303	1.08994	1.30583	1.04611	1.35614	0.786246	1.00108	1.15357	0.767117	1.37206
Cidea	1.14724	0.541604	0.534553	0.732192	1.20959	0.94856	2.03563	0.850631	0.78075	0.968625	0.901551	0.437653	0.757491	0.551404	0.630694	0.742583
Ckb	0.724318	0.905027	0.658928	0.857699	1.06657	0.879586	1.16965	1.73822	0.53737	0.588908	1.04284	0.631328	0.881379	0.80235	0.751505	0.82659
Dio2	1.25071	0.56888	0.62983	1.58617	1.31538	0.75124	0.620953	1.27684	0.256277	0.311632	0.910626	0.750065	0.631312	0.853075	0.717373	0.44445
Elovl3	2.35032	0.178482	0.572183	1.29483	1.63188	1.03696	0.21901	0.716334	0.715033	0.392634	0.625281	0.214835	0.230455	0.819676	0.347187	0.584887
Pgc1a	1.80937	0.861129	1.82413	0.598816	0.517023	0.850093	0.761328	0.77811	0.505688	0.64681	1.10602	0.48789	0.666404	0.512719	0.500883	0.722149
Ucp1	0.915379	0.362808	1.85243	0.816702	1.05814	0.895958	1.39793	0.700653	0.78441	0.372253	0.674921	0.278736	0.659396	0.443336	0.265445	0.369234
Adgre1	0.791546	0.981956	1.19936	1.19609	1.11947	0.77946	0.756739	1.17538	0.542162	0.760984	0.643106	0.333651	0.443998	0.412513	0.288264	0.473713
Ccl2	1.34028	0.813472	0.966045	0.93174	1.39362	0.801955	0.606311	1.14658	0.116585	0.114724	1.49816	0.0549422	0.345376	0.44639	0.345211	0.354706
Il6	0.955546	0.993284	0.466432	1.38281	1.34408	1.3833	0.343031	1.13152	0.323529	0.247705	0.515941	0.204292	0.700523	0.371169	0.385895	0.498977
Tnf	0.897388	0.712378	1.02701	1.5368	1.14713	1.03584	0.739056	0.904407	0.580834	0.366377	0.251544	0.151353	0.503457	0.596304	0.498202	1.23657

## Sheet: g
g: Protein abundance
	Control						NDI1
I	1.029	1.23007	1.31387	0.970387	0.698567	0.75811	0.868086	0.814738	0.646262	1.0443	0.864655	0.69374
II	0.895403	1.24697	1.23504	1.11633	0.664152	0.842114	0.761613	0.874165	0.630762	1.11311	0.952104	0.711539
