# Supplementary material for: Adipocyte NADH dehydrogenase reverses circadian and diet-induced metabolic syndrome
Source: Nat Metab. 2026 Feb 18;8(3):559–71. doi: 10.1038/s42255-026-01464-5 (PMC13031130; doi:10.1038/s42255-026-01464-5)
Supplement: Supplementary file 20 — Statistical source data. [file 42255_2026_1464_MOESM20_ESM.xlsx]

## Sheet: c
c: Protein abundance
	gWAT								iWAT
	Control				Ndufs2-KO				Control			Ndufs2-KO
I	0.916652	1.0426	1.0449	0.995848	0.0938408	0.220977	0.534101	0.176585	1.17129	0.789595	1.03911	0.515735	0.227013	0.183544
II	0.947763	1.09621	0.965275	0.990755	1.38143	1.23831	1.05758	1.0488	1.13418	0.909302	0.956519	1.8762	1.02939	1.71559
III	1.11339	0.996852	0.976136	0.913618	0.620858	0.557393	0.720545	0.85277	1.24937	0.971705	0.77892	0.785995	0.83086	1.10978
IV	1.04101	0.947285	0.924535	1.08717	1.22185	0.909767	0.780877	0.871114	0.957052	0.968229	1.07472	0.89777	1.59363	1.82066
V	1.11147	1.04069	1.00683	0.841008	0.792208	0.846135	1.00911	1.02078	1.28674	0.892514	0.820747	0.548865	1.01234	1.01625

## Sheet: d
d: Complex I assay in mitochondria
gWAT
Time	Control							Ndufs2-KO
1.31	0.3508	0.15489	0.0773	0.13099	0.40693	0.54159	0.12074	0.21999	0.38951	0.16051	0.25275	0.4107	0.51283	0.2261
5.78	0.58703	0.409	0.21136	0.44641	0.58291	0.5501	-0.09164	0.28235	0.19118	0.4467	0.76427	0.82995	0.73904	0.44255
10.34	1.10004	1.59216	1.32912	2.03208	1.82255	1.71765	1.50211	0.57519	0.67519	0.80638	0.28057	0.79074	0.73633	0.88081
14.81	0.10236	0.30095	0.26154	0.36336	0.08407	0.3213	0.76728	0.51719	0.51008	0.48325	0.50966	0.69708	0.39893	0.69933
19.32	6.60022	6.444	7.11504	6.1312	6.72565	6.42118	6.37839	6.23033	4.8703	3.3653	5.95237	4.86179	5.20006	5.44642
23.89	1.05403	0.93501	0.79878	0.84055	0.69803	0.8083	0.72574	0.71901	1.33787	1.03774	0.4903	1.11501	0.88688	1.05895
iWAT
Time	Control						Ndufs2-KO
1.31	0.0426	0.7504	0.38886	0.25391	0.40697	0.29704	0.0426	0.7504	0.38886	0.25391	0.40697	0.29704
5.78	0.21186	0.65672	0.1645	0.58537	-0.10467	0.23762	0.21186	0.65672	0.1645	0.58537	-0.10467	0.23762
10.34	1.83674	1.90315	2.13812	2.16397	2.02262	1.769	1.83674	1.90315	2.13812	2.16397	2.02262	1.769
14.81	0.25532	0.64547	0.33207	0.22974	0.36493	0.20841	0.25532	0.64547	0.33207	0.22974	0.36493	0.20841
19.32	5.94396	5.33864	6.39142	6.55412	6.55959	6.41127	5.94396	5.33864	6.39142	6.55412	6.55959	6.41127
23.89	0.87697	1.03332	0.98998	0.99139	1.01277	0.79242	0.87697	1.03332	0.98998	0.99139	1.01277	0.79242

## Sheet: e
e: Complex I-IV assays in cells
Complex I
Time	Control					Ndufs2-KO
4.26	2.97364	3.52631	2.86712	2.91757	2.86402	3.56616	2.73354	2.60914	2.86832	3.14539
8.86	2.90981	3.55246	2.86199	3.02157	2.89687	3.6381	2.76383	2.70509	2.96555	3.29771
16.42	3.96475	4.34262	4.93122	4.63632	4.94625	3.8583	3.29594	3.06012	3.07683	3.38954
24.09	3.99114	3.61543	4.1501	3.8391	4.22849	3.70242	3.23573	3.02639	3.00391	3.26969
31.64	1.48858	2.18977	1.47584	2.18733	1.56895	2.2662	1.57806	2.15167	1.90828	2.33484
39.29	1.46215	2.01371	1.44806	1.9694	1.51218	1.88738	1.37363	1.95459	1.70388	2.15243
46.83	0.84292	1.01119	0.83211	0.83529	0.94444	1.05525	0.78456	0.7035	0.81741	0.86016
54.48	0.8071	0.94486	0.79335	0.80319	0.89456	0.96143	0.74686	0.73305	0.79444	0.80796
Complex II
Time	Control					Ndufs2-KO
4.26	2.79878	2.58713	3.23238	3.21806	3.68115	2.96136	4.06677	2.96336	3.255	2.82823
8.86	2.7993	2.54272	3.24908	3.20356	3.78622	3.01821	4.14545	3.02449	3.37912	2.84782
16.42	4.54509	4.68769	4.89109	4.13699	4.77289	4.58819	4.52695	4.37041	4.2462	5.13525
24.09	3.69889	3.83328	3.92946	3.51161	3.85298	3.98625	3.88727	3.72178	3.82285	4.20443
31.64	2.43318	2.63926	2.72411	2.2815	2.63564	1.50682	2.70324	1.71794	2.03113	2.8563
39.29	2.21845	1.3424	2.59986	2.09653	2.45093	1.50039	2.69864	1.58991	1.92799	1.72838
46.83	0.80015	0.87087	0.63296	0.90619	0.97624	0.74061	0.72702	0.753	0.73656	0.38583
54.48	0.85867	0.86814	0.66536	0.92156	0.99159	0.77993	0.76788	0.77608	0.76711	0.44163
Complex III
Time	Control					Ndufs2-KO
4.26	3.0145	3.47938	3.40968	2.58947	2.43793	3.13311	2.8412	2.95352	2.77886	3.06516
8.86	3.12453	3.74319	3.48686	2.79118	2.6167	3.38497	2.97894	3.02341	2.93607	3.12119
16.42	4.44301	4.73569	4.52392	3.89667	3.961	3.7896	3.39201	3.69884	3.50695	2.98886
24.09	4.09121	4.08022	3.7277	3.47362	3.36427	4.28298	3.03109	3.21228	3.28601	2.78243
31.64	2.42001	2.51957	2.645	2.18982	2.00374	2.82398	1.8009	2.05946	2.46015	1.82369
39.29	1.92267	2.39993	2.42597	1.90381	1.73048	2.8727	1.71283	1.96711	2.30649	1.65117
46.83	1.85222	2.05614	2.048	1.28584	1.17917	1.83773	1.1814	1.23914	1.51248	1.07468
54.48	1.211	1.88694	1.65409	1.08256	0.93188	1.67836	1.03403	1.06426	1.24691	0.86173
Complex IV
Time	Control					Ndufs2-KO
4.26	2.94836	2.74578	2.78371	2.55672	2.66976	2.89049	3.04043	2.84198	3.03456	2.76377
8.86	3.18331	3.04685	2.88687	2.92384	2.84188	3.00102	3.03669	2.79508	3.16918	2.848
16.42	4.36581	4.42551	4.47944	4.38923	4.30518	4.11576	4.0622	3.758	4.10275	4.20871
24.09	3.81303	3.88778	3.70562	3.89022	3.91295	3.74673	3.64089	3.60676	3.91702	3.80312
31.64	3.12807	2.99308	2.9835	2.95294	2.9531	3.02628	2.66715	2.8352	2.70586	2.88794
39.29	2.88939	2.78855	2.85378	2.84512	2.87422	2.85798	2.3693	2.69261	2.57014	2.82585
46.83	1.00288	1.10117	1.21529	1.12481	1.13101	0.94037	1.06219	0.89709	1.02686	1.10346
54.48	0.99004	1.06884	1.1602	1.08683	1.10877	0.9493	1.06937	0.93232	1.04082	1.10879
