# Supplementary material for: Adipocyte NADH dehydrogenase reverses circadian and diet-induced metabolic syndrome
Source: Nat Metab. 2026 Feb 18;8(3):559–71. doi: 10.1038/s42255-026-01464-5 (PMC13031130; doi:10.1038/s42255-026-01464-5)
Supplement: Supplementary file 22 — Statistical source data. [file 42255_2026_1464_MOESM22_ESM.xlsx]

## Sheet: a
a: Body weight
Control	Bmal1-KO	Bmal1-KO + NDI1
26.7	27.4	25.2
24.5	25.4	23.9
24.7	26.1	23.6
26.9	23.6	28.3
25.3	28.2	24.8
26.2	23.9
23.8

## Sheet: b
b: Glucose tolerance test
Glucose tolerance test
Time	Control							Bmal1-KO						Bmal1-KO + NDI1
0	142	136	158	159	133	136	134	128	136	142	150	161	140	121	145	111	155	170
15	400	407	388	415	373	381	448	409	461	431	408	477	426	412	385	469	353	459
30	348	433	340	361	317	315	367	395	337	359	478	480	450	338	349	320	365	396
60	204	295	237	264	278	300	209	282	229	265	374	312	346	231	265	247	267	206
120	127	148	132	159	152	141	136	189	161	140	146	169	180	142	140	143	158	158
Insulin during the GTT
Time	Control							Bmal1-KO						Bmal1-KO + NDI1
0	0.774967	0.244823	0.242618	0.290878	0.301913	0.351607	0.220192	0.375238	0.201198	0.907488	0.483221	0.318387	0.201928	0.229836	0.301929	0.43734	0.269238	0.144255
15	1.10146	1.11757	1.10146	1.26266	1.35252	0.891565	0.596203	2.90874	1.52337	2.15779	1.99878	1.83325	1.42372	1.49711	1.10823	1.12796	1.22889	0.635528
30	0.406054	0.291897	0.219458	0.234097	0.49053	0.42024	0.230981	0.22231	0.499417	1.12419	0.687035	1.02398	1.33164	0.167731	0.516621	0.486703	0.725041	0.301928
