# Supplementary material for: Adipocyte NADH dehydrogenase reverses circadian and diet-induced metabolic syndrome
Source: Nat Metab. 2026 Feb 18;8(3):559–71. doi: 10.1038/s42255-026-01464-5 (PMC13031130; doi:10.1038/s42255-026-01464-5)
Supplement: Supplementary file 23 — Statistical source data. [file 42255_2026_1464_MOESM23_ESM.xlsx]

## Sheet: a
a: RER
	Control			Bmal1-KO			Bmal1-KO + NDI1
ZT	Mean	SEM	n	Mean	SEM	n	Mean	SEM	n
0.5	0.794733	0.00680427	12	0.796352	0.00676912	12	0.778362	0.00735873	7
1	0.786273	0.00655493	12	0.780121	0.00671647	12	0.764769	0.00834345	7
1.5	0.773647	0.00769164	12	0.773311	0.00675021	12	0.758092	0.00935871	7
2	0.772468	0.00673209	12	0.792621	0.00737327	12	0.771539	0.00944234	7
2.5	0.783531	0.00713411	12	0.803881	0.00684448	12	0.775631	0.00858793	7
3	0.79656	0.00747968	12	0.806003	0.00715985	12	0.786933	0.00837155	7
3.5	0.787545	0.00718189	12	0.804574	0.00768001	12	0.777604	0.00758834	7
4	0.786232	0.00661479	12	0.800756	0.00748231	12	0.780078	0.00753139	7
4.5	0.787372	0.00689901	12	0.80324	0.00665174	12	0.784465	0.0083606	7
5	0.79478	0.00688555	12	0.804312	0.00669969	12	0.781547	0.00920001	7
5.5	0.788748	0.00657957	12	0.805669	0.00718508	12	0.775916	0.00959069	7
6	0.789491	0.00648314	12	0.802503	0.00722879	12	0.779073	0.00875128	7
6.5	0.786061	0.0072665	12	0.815494	0.00584674	12	0.791668	0.00720373	7
7	0.796013	0.00619619	12	0.8065	0.00700058	12	0.789019	0.00883674	7
7.5	0.802524	0.00631487	12	0.803534	0.00811589	12	0.795378	0.00803955	7
8	0.803597	0.00744783	12	0.812141	0.00757891	12	0.807168	0.0082163	7
8.5	0.814433	0.00654447	12	0.819055	0.00738487	12	0.816603	0.00780261	7
9	0.813259	0.00687587	12	0.824522	0.00725598	12	0.810741	0.00825941	7
9.5	0.819382	0.00755031	12	0.82762	0.00673231	12	0.818693	0.00955358	7
10	0.825838	0.00747742	12	0.833274	0.00739575	12	0.835848	0.00665694	7
10.5	0.84016	0.00619815	12	0.838722	0.00697066	12	0.834213	0.00633106	7
11	0.84205	0.00521212	12	0.844927	0.00768892	12	0.818864	0.00760298	7
11.5	0.842945	0.00582288	12	0.840073	0.00708071	12	0.837082	0.00612435	7
12	0.844596	0.00530504	12	0.854938	0.00589367	12	0.843765	0.00454575	7
12.5	0.857839	0.00464248	12	0.859969	0.00465074	12	0.851432	0.00483866	7
13	0.85	0.00469092	12	0.847412	0.00470778	12	0.837543	0.00563727	7
13.5	0.835348	0.00467249	12	0.834989	0.00515181	12	0.828349	0.0064581	7
14	0.837603	0.00495072	12	0.833035	0.00548048	12	0.824616	0.00568041	7
14.5	0.836037	0.00498906	12	0.83258	0.0056961	12	0.82592	0.00554231	7
15	0.844843	0.00503656	12	0.841658	0.00563003	12	0.833199	0.00696829	7
15.5	0.835851	0.00535869	12	0.834497	0.00575183	12	0.81327	0.00805947	7
16	0.830917	0.00590105	12	0.823739	0.00677433	12	0.805925	0.00793806	7
16.5	0.826513	0.00590887	12	0.822616	0.00693421	12	0.815426	0.00745664	7
17	0.826016	0.0055316	12	0.825506	0.00610199	12	0.824628	0.00670525	7
17.5	0.82886	0.00459737	12	0.826309	0.0065583	12	0.822946	0.00760213	7
18	0.827477	0.00448862	12	0.823504	0.00522484	12	0.819157	0.00639374	7
18.5	0.822246	0.00526471	12	0.8294	0.00549945	12	0.824466	0.0064568	7
19	0.824484	0.00587545	12	0.828034	0.00528675	12	0.822549	0.0056979	7
19.5	0.825508	0.0047535	12	0.823773	0.00590248	12	0.813889	0.00533024	7
20	0.817552	0.00503686	12	0.817886	0.00640769	12	0.811266	0.00576574	7
20.5	0.81809	0.00524806	12	0.820884	0.00572701	12	0.810892	0.00689389	7
21	0.817796	0.00551373	12	0.82467	0.00558719	12	0.810324	0.00688923	7
21.5	0.819669	0.00446118	12	0.822253	0.0055109	12	0.809155	0.00640384	7
22	0.824898	0.00416262	12	0.827687	0.00530921	12	0.808589	0.0054374	7
22.5	0.822528	0.00447658	12	0.827541	0.00479484	12	0.808677	0.00564558	7
23	0.812415	0.00441087	12	0.814295	0.00527686	12	0.788985	0.00560425	7
23.5	0.795748	0.00471059	12	0.807358	0.00641523	12	0.766453	0.00636915	7
24	0.788807	0.0051689	12	0.800294	0.00750795	12	0.763137	0.00672618	7

## Sheet: b
b: EE vs body weight
Body Weight	Total EE	Genotype
41.5	11.3247	Control
40.2	11.5478	Control
33.4	11.4829	Control
41.1	13.3584	Control
42.7	11.511	Control
40.6	11.9961	Control
44.8	13.2579	Bmal1-KO
43.9	12.3201	Bmal1-KO
54.8	15.6273	Bmal1-KO
39.5	12.1208	Bmal1-KO
38.4	12.4213	Bmal1-KO
40.2	13.5101	Bmal1-KO
46.5	13.8788	Bmal1-KO
47	11.5461	Bmal1-KO
47	12.2856	Bmal1-KO
48.6	13.2614	Bmal1-KO
43.9	11.685	Bmal1-KO
39.3	13.6657	Bmal1-KO
48.5	13.4821	Bmal1-KO + NDI1
41.5	12.214	Bmal1-KO + NDI1
36.7	11.2206	Bmal1-KO + NDI1
37.4	12.3535	Bmal1-KO + NDI1
44.2	12.6032	Bmal1-KO + NDI1
47.4	13.1856	Bmal1-KO + NDI1
49.6	12.913	Bmal1-KO + NDI1

## Sheet: d
d: Adipocyte size distribution
Size	Control					Bmal1-KO					Bmal1-KO + NDI1
400	10.2871	9.70874	12.2605	8.03419	7.26073	2.08333	6.16438	3.5461	3.51759	8.79121	10.181	7.34177	7.86885	7.96178	8.57143
800	15.0718	8.41424	9.57854	10.0855	9.73597	8.33333	4.79452	7.44681	5.77889	6.59341	10.181	10.3797	7.21311	7.00637	12.2449
1200	8.61244	7.11974	6.70498	7.86325	9.24092	3.125	4.79452	6.38298	4.52261	8.42491	6.78733	6.83544	6.55738	8.28025	8.16327
1600	6.69856	6.47249	5.36398	7.69231	6.76568	2.08333	4.79452	2.48227	6.03015	4.7619	4.52489	4.55696	5.57377	3.18471	2.44898
2000	5.74163	4.85437	4.40613	5.98291	7.75578	6.25	5.47945	4.96454	3.51759	5.86081	4.75113	4.05063	5.90164	5.09554	2.85714
2400	4.78469	4.85437	4.5977	8.54701	5.44554	4.16667	4.79452	6.38298	4.0201	2.1978	2.94118	3.5443	2.95082	3.18471	3.67347
2800	2.63158	5.17799	4.40613	6.66667	6.76568	4.16667	7.19178	1.77305	6.03015	4.3956	4.52489	4.3038	2.95082	3.82166	0.408163
3200	4.30622	4.85437	4.21456	8.20513	7.92079	8.33333	4.45205	2.83688	4.52261	5.86081	2.71493	4.81013	4.2623	4.77707	5.30612
3600	2.87081	4.20712	3.06513	4.61538	5.11551	3.125	4.10959	5.31915	5.52764	5.12821	4.29864	3.79747	2.29508	2.86624	3.67347
4000	2.15311	2.26537	2.68199	6.66667	8.08581	4.16667	3.76712	2.83688	7.03518	2.5641	2.94118	4.3038	3.27869	4.4586	3.67347
4400	3.34928	5.50162	3.63985	5.81197	5.61056	4.16667	4.45205	5.67376	3.51759	3.2967	3.61991	2.78481	2.29508	3.50318	1.63265
4800	2.63158	4.53074	3.44828	4.95726	3.79538	7.29167	3.42466	4.25532	5.02513	3.663	2.48869	3.79747	2.62295	2.54777	1.63265
5200	1.43541	4.20712	2.49042	4.2735	4.45545	7.29167	3.08219	4.96454	3.01508	4.3956	3.39367	2.78481	2.95082	2.54777	2.44898
5600	3.58852	3.8835	2.49042	2.5641	3.79538	1.04167	3.76712	3.5461	2.76382	2.5641	4.29864	2.27848	4.91803	2.54777	4.4898
6000	3.11005	4.53074	5.17241	2.05128	1.81518	2.08333	4.10959	3.19149	3.26633	1.8315	3.39367	3.5443	3.93443	3.82166	2.04082
6400	2.39234	2.589	3.2567	2.05128	2.14521	2.08333	2.39726	3.90071	3.51759	2.1978	2.94118	3.5443	2.62295	1.59236	3.67347
6800	1.43541	2.91262	3.63985	0.854701	0.825083	4.16667	1.71233	2.48227	4.77387	2.5641	4.0724	2.27848	2.29508	5.09554	3.67347
7200	1.43541	3.55987	1.341	1.02564	1.32013	4.16667	2.73973	3.90071	1.50754	2.9304	3.61991	3.03797	2.62295	4.4586	2.44898
7600	2.15311	1.94175	2.68199	0.512821	0.660066	2.08333	4.45205	2.12766	2.01005	3.2967	1.80995	3.03797	3.60656	2.86624	2.44898
8000	2.63158	2.26537	2.68199	0	0.330033	2.08333	2.39726	2.83688	4.77387	1.0989	2.94118	2.53165	4.2623	3.50318	1.63265
8400	3.11005	0.970874	1.72414	0.512821	0.660066	3.125	3.76712	3.90071	2.26131	2.9304	2.94118	3.03797	4.2623	3.50318	2.85714
8800	1.91388	1.2945	1.53257	0.512821	0.165017	2.08333	3.76712	2.12766	2.26131	1.4652	3.16742	2.27848	1.63934	1.59236	2.85714
9200	2.39234	0.970874	2.29885	0	0.165017	2.08333	1.0274	2.48227	2.51256	2.1978	1.80995	2.27848	2.29508	2.86624	4.08163
9600	0.956938	0.970874	1.14943	0.34188	0.165017	2.08333	1.36986	1.41844	1.50754	1.8315	2.48869	2.78481	3.27869	2.54777	1.63265
10000	1.43541	0.647249	1.341	0.17094	0	1.04167	2.05479	1.77305	2.26131	2.5641	0.226244	1.77215	2.62295	1.91083	2.04082
10400	1.19617	0.970874	1.53257	0	0	2.08333	1.71233	2.48227	2.01005	2.1978	0.904977	1.77215	0.983607	2.2293	2.04082
10800	0.239234	0.323625	1.14943	0	0	3.125	0.342466	3.5461	1.25628	1.0989	0.678733	0.759494	2.62295	0.318471	4.08163
11200	0.717703	0	0.191571	0	0	1.04167	1.36986	0.35461	0.502513	1.0989	0.452489	1.01266	0.655738	1.27389	2.04082
11600	0.717703	0	0.383142	0	0	0	0.684932	0	0.251256	1.4652	0.452489	0.506329	0.655738	0.636943	0.816327
12000	0	0	0.574713	0	0	1.04167	1.0274	1.06383	0.502513	0.732601	0.452489	0.253165	0	0	0.408163

## Sheet: e
e: Liver weight
Control	Bmal1-KO	Bmal1-KO + NDI1
1.11	2.217	1.576
1.228	2.297	1.199
1.055	2.385	1.041
1.296	1.873	1.225
1.47	1.902	1.168
1.402	2.04	1.395
1.165	2.067	1.585
1.468	2.291
1.18	2.092
1.338	2.055
1.252	2.065
1.268	1.843

## Sheet: f
f: NAD+/NADH and ATP/ADP ratios
NAD+/NADH
Control	Bmal1-KO	Bmal1-KO + NDI1
1.58066	0.491876	0.702288
0.803805	0.519448	1.41653
1.10601	0.294343	1.13102
0.471887	0.305293	0.632587
0.902474	0.740681	1.00964
2.40772	0.392645	0.950371
0.569633	0.390284	0.982637
0.690783	0.687738
0.738393	0.449659
0.38964	0.511002
1.50538	0.816797
0.83361	0.242217
ATP/ADP
Control	Bmal1-KO	Bmal1-KO + NDI1
1.47597	0.902636	0.702288
0.843176	0.736967	1.41653
0.935273	0.498771	1.13102
0.882922	0.785987	0.632587
0.506337	0.620936	1.00964
0.776043	0.749399	0.950371
0.679924	0.20911	0.982637
1.45315	0.919788
0.819284	0.599932
1.5336	0.830085
0.87854	0.351787
1.21578	0.217345

## Sheet: g
g: qPCR
	Control												Bmal1-KO												Bmal1-KO + NDI1
Pparg2	0.861607	0.762172	1.56627	0.990501	0.937505	1.78625	0.327256	0.999543	0.760109	0.917614	1.11114	0.980029	0.349675	0.458719	0.256445	0.324669	0.336885	0.589822	0.537252	0.857806	0.34391	0.746873	0.992575	0.923549	1.60608	1.32979	1.21406	1.43089	0.869929	1.06716	0.679782
Ppargc1b	0.730111	1.01342	1.50533	1.52337	1.25476	1.26028	0.804103	0.542889	0.788431	1.06765	0.93764	0.572019	0.601554	0.84713	0.841281	0.650232	1.12635	0.518227	0.486918	0.609881	0.502879	0.304916	0.53242	0.512322	1.56415	1.84074	0.913027	0.776751	0.943627	1.1914	0.834734
Bmper	1.36101	1.04314	0.88326	0.827266	1.06788	0.867478	1.05634	0.536021	0.816423	1.44289	1.03114	1.06713	0.445672	0.844684	0.512162	0.46734	0.689263	0.422537	0.577343	0.685902	0.755465	0.497088	0.794324	0.665659	1.71862	0.677254	1.64788	1.81574	1.1554	0.971935	0.771883
